# Supplementary material for: Increased Crystal Field Drives Intermediate Coupling and Minimizes Decoherence in Tetravalent Praseodymium Qubits
Source: J Am Chem Soc. 2023 Aug 1;145(32):17603–12. doi: 10.1021/jacs.3c02820 (PMC10436280; doi:10.1021/jacs.3c02820)
Supplement: Supplementary file 2 — ja3c02820_si_002.txt [file ja3c02820_si_002.txt]

5.0015871e+02	-3.3662509e-16	-6.3972423e-02
5.0032963e+02	-3.1818342e-16	-7.6250150e-02
5.0050055e+02	-2.7450579e-16	-7.5050701e-02
5.0067147e+02	-2.8130009e-16	-5.7515272e-02
5.0084239e+02	-3.4633124e-16	-6.7342593e-02
5.0101331e+02	-2.7547640e-16	-6.9410347e-02
5.0118423e+02	-3.3468387e-16	-6.9844491e-02
5.0135515e+02	-3.0556544e-16	-6.6194636e-02
5.0152607e+02	-3.5118431e-16	-6.4995187e-02
5.0169698e+02	-2.8809439e-16	-6.5020933e-02
5.0186790e+02	-3.4147816e-16	-6.2187891e-02
5.0203882e+02	-2.9488868e-16	-5.5679248e-02
5.0220974e+02	-3.5118431e-16	-6.3056180e-02
5.0238066e+02	-3.0653605e-16	-7.3291899e-02
5.0255158e+02	-3.3565448e-16	-7.3317645e-02
5.0272250e+02	-2.7935886e-16	-6.5583807e-02
5.0289342e+02	-3.5894922e-16	-5.8258368e-02
5.0306434e+02	-2.6771149e-16	-5.8692512e-02
5.0323526e+02	-2.8518254e-16	-6.0351851e-02
5.0340618e+02	-2.6577026e-16	-6.0785995e-02
5.0357710e+02	-3.0071237e-16	-6.5304139e-02
5.0374802e+02	-3.2012465e-16	-5.7161903e-02
5.0391894e+02	-2.9488868e-16	-5.2286853e-02
5.0408985e+02	-3.0653605e-16	-6.6606572e-02
5.0426077e+02	-3.6477290e-16	-6.6223919e-02
5.0443169e+02	-3.6865536e-16	-6.7066462e-02
5.0460261e+02	-3.1041851e-16	-5.9741022e-02
5.0477353e+02	-3.6089045e-16	-6.3850768e-02
5.0494445e+02	-3.4924308e-16	-5.5300117e-02
5.0511537e+02	-3.1818342e-16	-5.8593065e-02
5.0528629e+02	-3.2206588e-16	-6.1885998e-02
5.0545721e+02	-3.1818342e-16	-6.2320142e-02
5.0562813e+02	-3.6089045e-16	-5.6628312e-02
5.0579905e+02	-2.8324132e-16	-5.2570059e-02
5.0596997e+02	-3.0653605e-16	-5.3412601e-02
5.0614089e+02	-2.9100623e-16	-5.1396356e-02
5.0631181e+02	-3.0653605e-16	-5.2238898e-02
5.0648272e+02	-3.2983079e-16	-5.1856246e-02
5.0665364e+02	-3.7642027e-16	-6.1683567e-02
5.0682456e+02	-3.5312553e-16	-6.5793312e-02
5.0699548e+02	-2.8324132e-16	-5.7242678e-02
5.0716640e+02	-3.4536062e-16	-4.5424841e-02
5.0733732e+02	-3.4536062e-16	-5.5660560e-02
5.0750824e+02	-3.9971501e-16	-5.2010722e-02
5.0767916e+02	-2.9100623e-16	-5.4895256e-02
5.0785008e+02	-3.2206588e-16	-5.7371408e-02
5.0802100e+02	-2.8324132e-16	-5.4129951e-02
5.0819192e+02	-3.9971501e-16	-5.0071714e-02
5.0836284e+02	-3.4536062e-16	-5.7857044e-02
5.0853376e+02	-3.2206588e-16	-5.7065994e-02
5.0870468e+02	-3.3759571e-16	-5.3416138e-02
5.0887560e+02	-3.8418519e-16	-5.8751079e-02
5.0904651e+02	-3.5312553e-16	-5.6326418e-02
5.0921743e+02	-3.3759571e-16	-6.0436164e-02
5.0938835e+02	-3.8418519e-16	-5.4744317e-02
5.0955927e+02	-3.3759571e-16	-4.7827276e-02
5.0973019e+02	-3.2206588e-16	-5.2753818e-02
5.0990111e+02	-3.0653605e-16	-5.5638352e-02
5.1007203e+02	-3.3759571e-16	-5.8931300e-02
5.1024295e+02	-3.5312553e-16	-5.3647852e-02
5.1041387e+02	-3.6865536e-16	-4.8364404e-02
5.1058479e+02	-3.0653605e-16	-4.8798548e-02
5.1075571e+02	-3.3759571e-16	-5.6175480e-02
5.1092663e+02	-3.5312553e-16	-5.1708845e-02
5.1109755e+02	-3.5312553e-16	-5.5001777e-02
5.1126847e+02	-3.2206588e-16	-5.5844319e-02
5.1143938e+02	-3.3759571e-16	-4.7293685e-02
5.1161030e+02	-3.2206588e-16	-5.1811829e-02
5.1178122e+02	-3.3759571e-16	-4.5303186e-02
5.1195214e+02	-3.5312553e-16	-4.5328932e-02
5.1212306e+02	-3.5312553e-16	-5.4339456e-02
5.1229398e+02	-3.2206588e-16	-5.3956804e-02
5.1246490e+02	-3.6865536e-16	-5.3982550e-02
5.1263582e+02	-4.1524484e-16	-5.0741110e-02
5.1280674e+02	-3.2206588e-16	-5.3217245e-02
5.1297766e+02	-4.1524484e-16	-5.7326991e-02
5.1314858e+02	-3.8418519e-16	-5.2860339e-02
5.1331950e+02	-3.3759571e-16	-5.4111280e-02
5.1349042e+02	-3.5312553e-16	-5.4137026e-02
5.1366134e+02	-3.8418519e-16	-4.8445179e-02
5.1383225e+02	-3.8418519e-16	-4.3978528e-02
5.1400317e+02	-3.5312553e-16	-3.3794300e-02
5.1417409e+02	-3.2206588e-16	-3.2594852e-02
5.1434501e+02	-3.2206588e-16	-4.3647367e-02
5.1451593e+02	-3.8418519e-16	-4.4489927e-02
5.1468685e+02	-4.1524484e-16	-4.9824850e-02
5.1485777e+02	-3.8418519e-16	-4.6991808e-02
5.1502869e+02	-4.1524484e-16	-4.5383961e-02
5.1519961e+02	-2.9100623e-16	-4.5001309e-02
5.1537053e+02	-3.8418519e-16	-3.6042259e-02
5.1554145e+02	-3.8418519e-16	-3.7293200e-02
5.1571237e+02	-4.4630449e-16	-4.1402945e-02
5.1588329e+02	-3.5312553e-16	-4.1020293e-02
5.1605421e+02	-4.1524484e-16	-4.1454437e-02
5.1622513e+02	-3.2206588e-16	-3.9438192e-02
5.1639604e+02	-3.5312553e-16	-4.6815124e-02
5.1656696e+02	-3.8418519e-16	-5.2150064e-02
5.1673788e+02	-4.1524484e-16	-3.2572643e-02
5.1690880e+02	-3.5312553e-16	-4.1174769e-02
5.1707972e+02	-3.2206588e-16	-4.8960099e-02
5.1725064e+02	-4.1524484e-16	-3.6733863e-02
5.1742156e+02	-3.9971501e-16	-3.4717618e-02
5.1759248e+02	-3.6865536e-16	-3.9235762e-02
5.1776340e+02	-3.2206588e-16	-4.9879879e-02
5.1793432e+02	-3.8418519e-16	-4.0920847e-02
5.1810524e+02	-3.6865536e-16	-4.0538194e-02
5.1827616e+02	-4.1524484e-16	-4.1789135e-02
5.1844708e+02	-3.9971501e-16	-4.0181288e-02
5.1861800e+02	-3.5312553e-16	-4.1023830e-02
5.1878891e+02	-3.6865536e-16	-5.0442753e-02
5.1895983e+02	-3.3759571e-16	-5.0060101e-02
5.1913075e+02	-3.5312553e-16	-3.9059077e-02
5.1930167e+02	-3.8418519e-16	-4.8478000e-02
5.1947259e+02	-3.8418519e-16	-5.2179347e-02
5.1964351e+02	-4.1524484e-16	-4.4853891e-02
5.1981443e+02	-3.9971501e-16	-4.9372034e-02
5.1998535e+02	-3.8418519e-16	-5.1031373e-02
5.2015627e+02	-3.5312553e-16	-4.8606730e-02
5.2032719e+02	-3.9971501e-16	-4.2506485e-02
5.2049811e+02	-3.5312553e-16	-4.7841425e-02
5.2066903e+02	-3.9195010e-16	-4.7050375e-02
5.2083995e+02	-3.2983079e-16	-4.4625714e-02
5.2101087e+02	-3.6089045e-16	-3.9750681e-02
5.2118178e+02	-3.9971501e-16	-3.8142817e-02
5.2135270e+02	-3.6865536e-16	-3.6943368e-02
5.2152362e+02	-3.1818342e-16	-3.6969114e-02
5.2169454e+02	-3.5312553e-16	-3.0868870e-02
5.2186546e+02	-3.8030273e-16	-3.7837403e-02
5.2203638e+02	-3.4536062e-16	-3.7863149e-02
5.2220730e+02	-3.5506676e-16	-2.8495718e-02
5.2237822e+02	-3.3304595e-16	-2.8929862e-02
5.2254914e+02	-3.1333035e-16	-2.3646414e-02
5.2272006e+02	-3.0265360e-16	-3.0614947e-02
5.2289098e+02	-3.8418519e-16	-3.5949887e-02
5.2306190e+02	-3.2594834e-16	-3.4750439e-02
5.2323282e+02	-4.1524484e-16	-3.5184583e-02
5.2340374e+02	-3.2983079e-16	-2.9084338e-02
5.2357466e+02	-3.6089045e-16	-3.5236075e-02
5.2374557e+02	-3.4536062e-16	-3.3628228e-02
5.2391649e+02	-3.6865536e-16	-3.0386771e-02
5.2408741e+02	-3.7642027e-16	-3.4904914e-02
5.2425833e+02	-3.4536062e-16	-3.3705466e-02
5.2442925e+02	-3.0653605e-16	-3.4139610e-02
5.2460017e+02	-3.0653605e-16	-4.2333338e-02
5.2477109e+02	-3.8418519e-16	-3.8683483e-02
5.2494201e+02	-3.5312553e-16	-3.8300830e-02
5.2511293e+02	-3.2206588e-16	-3.7509780e-02
5.2528385e+02	-3.2206588e-16	-3.5901933e-02
5.2545477e+02	-3.5312553e-16	-3.8378068e-02
5.2562569e+02	-3.6865536e-16	-4.2487814e-02
5.2579661e+02	-3.2206588e-16	-3.3528781e-02
5.2596753e+02	-3.8418519e-16	-3.5188120e-02
5.2613844e+02	-3.6865536e-16	-3.1946663e-02
5.2630936e+02	-3.5312553e-16	-2.9930418e-02
5.2648028e+02	-3.6865536e-16	-2.4646970e-02
5.2665120e+02	-3.8418519e-16	-3.5699502e-02
5.2682212e+02	-4.6183432e-16	-3.8992434e-02
5.2699304e+02	-3.9971501e-16	-2.6766216e-02
5.2716396e+02	-3.8418519e-16	-3.2101139e-02
5.2733488e+02	-4.1524484e-16	-3.3352097e-02
5.2750580e+02	-4.1524484e-16	-3.0110640e-02
5.2767672e+02	-3.5312553e-16	-3.1769979e-02
5.2784764e+02	-3.5312553e-16	-3.3837733e-02
5.2801856e+02	-3.8418519e-16	-3.5088673e-02
5.2818948e+02	-3.8418519e-16	-3.3889225e-02
5.2836040e+02	-3.8418519e-16	-2.4113379e-02
5.2853131e+02	-3.8418519e-16	-2.9448319e-02
5.2870223e+02	-3.2206588e-16	-2.7023675e-02
5.2887315e+02	-2.9100623e-16	-3.8076191e-02
5.2904407e+02	-3.5312553e-16	-3.2792743e-02
5.2921499e+02	-3.5312553e-16	-3.8536081e-02
5.2938591e+02	-3.8418519e-16	-3.4477845e-02
5.2955683e+02	-4.1524484e-16	-3.3278379e-02
5.2972775e+02	-3.8418519e-16	-3.6162930e-02
5.2989867e+02	-4.4630449e-16	-2.7612295e-02
5.3006959e+02	-3.5312553e-16	-3.2130422e-02
5.3024051e+02	-3.5312553e-16	-2.0312585e-02
5.3041143e+02	-3.8418519e-16	-1.9929933e-02
5.3058235e+02	-2.9100623e-16	-2.0364077e-02
5.3075327e+02	-4.1524484e-16	-1.8347832e-02
5.3092419e+02	-4.4630449e-16	-1.8781976e-02
5.3109510e+02	-3.8418519e-16	-2.9017712e-02
5.3126602e+02	-3.5312553e-16	-2.7409865e-02
5.3143694e+02	-3.6865536e-16	-1.3958418e-02
5.3160786e+02	-3.8418519e-16	-2.2968959e-02
5.3177878e+02	-3.5312553e-16	-2.0135901e-02
5.3194970e+02	-4.1524484e-16	-1.6077664e-02
5.3212062e+02	-3.6865536e-16	-1.2019411e-02
5.3229154e+02	-3.6865536e-16	-1.3270351e-02
5.3246246e+02	-3.8418519e-16	-2.1055698e-02
5.3263338e+02	-3.5312553e-16	-2.4348630e-02
5.3280430e+02	-3.9971501e-16	-1.7431589e-02
5.3297522e+02	-4.4630449e-16	-2.5625317e-02
5.3314614e+02	-3.3759571e-16	-2.4017470e-02
5.3331706e+02	-3.8418519e-16	-2.1184428e-02
5.3348797e+02	-3.9971501e-16	-1.9984962e-02
5.3365889e+02	-4.3077467e-16	-2.0010708e-02
5.3382981e+02	-3.0653605e-16	-2.0853251e-02
5.3400073e+02	-3.8418519e-16	-2.2921005e-02
5.3417165e+02	-3.0653605e-16	-2.5805538e-02
5.3434257e+02	-3.8418519e-16	-1.5212913e-02
5.3451349e+02	-4.1524484e-16	-1.8914243e-02
5.3468441e+02	-3.2206588e-16	-2.1798794e-02
5.3485533e+02	-2.9100623e-16	-1.8148939e-02
5.3502625e+02	-3.0653605e-16	-2.1850286e-02
5.3519717e+02	-2.5994658e-16	-1.6975236e-02
5.3536809e+02	-2.5994658e-16	-1.6184185e-02
5.3553901e+02	-2.5994658e-16	-1.5801533e-02
5.3570993e+02	-1.5123779e-16	-1.3785271e-02
5.3588084e+02	-1.5123779e-16	-1.7486618e-02
5.3605176e+02	-1.3570796e-16	-1.7512364e-02
5.3622268e+02	-1.1241322e-16	-1.1412119e-02
5.3639360e+02	-3.7044384e-18	-1.8380652e-02
5.3656452e+02	7.3944694e-17	-1.4730797e-02
5.3673544e+02	1.2829909e-16	-1.4348145e-02
5.3690636e+02	2.6806753e-16	-8.2479003e-03
5.3707728e+02	4.6219036e-16	-1.3174442e-02
5.3724820e+02	6.0972371e-16	-1.3608586e-02
5.3741912e+02	8.0384654e-16	-1.2409138e-02
5.3759004e+02	1.0523238e-15	-1.1209689e-02
5.3776096e+02	1.4716291e-15	-9.6018417e-03
5.3793188e+02	1.8055203e-15	-1.2077977e-02
5.3810280e+02	2.3024748e-15	-1.4145714e-02
5.3827372e+02	2.9159029e-15	-1.5396672e-02
5.3844463e+02	3.6380399e-15	-7.6628175e-03
5.3861555e+02	4.5698295e-15	-5.2381739e-03
5.3878647e+02	5.6957419e-15	-4.8555216e-03
5.3895739e+02	7.0313070e-15	-6.5148607e-03
5.3912831e+02	8.7279405e-15	-1.1441402e-02
5.3929923e+02	1.0773995e-14	-1.6367944e-02
5.3947015e+02	1.3258767e-14	-1.2309691e-02
5.3964107e+02	1.6302613e-14	-1.9278224e-02
5.3981199e+02	2.0006477e-14	-1.6853581e-02
5.3998291e+02	2.4432478e-14	-6.6693365e-03
5.4015383e+02	2.9914506e-14	-1.8538665e-02
5.4032475e+02	3.6673863e-14	-2.0198005e-02
5.4049567e+02	4.4757138e-14	-1.7773361e-02
5.4066659e+02	5.4637990e-14	-8.8143117e-03
5.4083750e+02	6.6623134e-14	-1.1290464e-02
5.4100842e+02	8.1172640e-14	-1.7850599e-02
5.4117934e+02	9.8793169e-14	-1.0116761e-02
5.4135026e+02	1.2015445e-13	-4.0165164e-03
5.4152118e+02	1.4610090e-13	-8.9430415e-03
5.4169210e+02	1.7753521e-13	1.2411858e-03
5.4186302e+02	2.1548429e-13	-6.1357457e-03
5.4203394e+02	2.6143704e-13	-7.3866864e-03
5.4220486e+02	3.1695617e-13	-7.8208306e-03
5.4237578e+02	3.8398873e-13	-1.3121877e-03
5.4254670e+02	4.6488359e-13	-4.1967382e-03
5.4271762e+02	5.6248273e-13	-1.3848486e-04
5.4288854e+02	6.8008428e-13	-9.5574243e-03
5.4305946e+02	8.2166971e-13	-1.4483949e-02
5.4323037e+02	9.9225126e-13	-1.6551703e-02
5.4340129e+02	1.1973440e-12	-5.9590611e-03
5.4357221e+02	1.4439809e-12	4.2251829e-03
5.4374313e+02	1.7402667e-12	9.1002161e-03
5.4391405e+02	2.0960201e-12	-3.1775112e-03
5.4408497e+02	2.5228545e-12	-1.5696474e-03
5.4425589e+02	3.0347078e-12	-2.4121899e-03
5.4442681e+02	3.6480302e-12	-8.5639265e-03
5.4459773e+02	4.3826031e-12	-6.9560795e-03
5.4476865e+02	5.2616966e-12	7.7205454e-03
5.4493957e+02	6.3130605e-12	-2.1067755e-03
5.4511049e+02	7.5697506e-12	-1.3157250e-03
5.4528141e+02	9.0707525e-12	-1.1627617e-04
5.4545233e+02	1.0862529e-11	1.0831726e-03
5.4562325e+02	1.2999993e-11	2.2826215e-03
5.4579416e+02	1.5548067e-11	3.0736720e-03
5.4596508e+02	1.8583915e-11	-3.0780479e-03
5.4613600e+02	2.2198225e-11	-3.9206071e-03
5.4630692e+02	2.6498709e-11	1.7712393e-03
5.4647784e+02	3.1612290e-11	2.9706881e-03
5.4664876e+02	3.7688437e-11	1.7197474e-03
5.4681968e+02	4.4904162e-11	4.5528060e-03
5.4699060e+02	5.3467276e-11	9.0194409e-03
5.4716152e+02	6.3622802e-11	6.5433053e-03
5.4733244e+02	7.5659205e-11	6.1091611e-03
5.4750336e+02	8.9915413e-11	1.1392609e-02
5.4767428e+02	1.0679005e-10	-1.2935163e-03
5.4784520e+02	1.2675073e-10	2.3563221e-03
5.4801612e+02	1.5034675e-10	-5.8374058e-03
5.4818703e+02	1.7822191e-10	-9.6235594e-04
5.4835795e+02	2.1113082e-10	8.4050748e-03
5.4852887e+02	2.4995730e-10	8.7877271e-03
5.4869979e+02	2.9573539e-10	3.8612020e-03
5.4887071e+02	3.4967472e-10	5.0606508e-03
5.4904163e+02	4.1318884e-10	6.2600996e-03
5.4921255e+02	4.8792852e-10	6.2343537e-03
5.4938347e+02	5.7582058e-10	8.2505990e-03
5.4955439e+02	6.7911198e-10	9.8584628e-03
5.4972531e+02	8.0042150e-10	1.1466310e-02
5.4989623e+02	9.4279950e-10	5.7229715e-03
5.5006715e+02	1.1097956e-09	1.1823216e-02
5.5023807e+02	1.3055387e-09	1.9958785e-03
5.5040899e+02	1.5348274e-09	5.2373353e-03
5.5057990e+02	1.8032350e-09	1.0929182e-02
5.5075082e+02	2.1172299e-09	1.1720232e-02
5.5092174e+02	2.4843148e-09	3.5265044e-03
5.5109266e+02	2.9131849e-09	6.3595462e-03
5.5126358e+02	3.4139117e-09	1.8414027e-03
5.5143450e+02	3.9981516e-09	4.2660630e-03
5.5160542e+02	4.6793865e-09	1.6083900e-02
5.5177634e+02	5.4731989e-09	2.0550535e-02
5.5194726e+02	6.3975859e-09	1.5215595e-02
5.5211818e+02	7.4733200e-09	1.1922663e-02
5.5228910e+02	8.7243586e-09	1.5572518e-02
5.5246002e+02	1.0178315e-08	6.9703750e-03
5.5263094e+02	1.1866992e-08	1.2662221e-02
5.5280186e+02	1.3826992e-08	1.5086865e-02
5.5297277e+02	1.6100416e-08	1.5469534e-02
5.5314369e+02	1.8735646e-08	1.6668983e-02
5.5331461e+02	2.1788253e-08	1.4601229e-02
5.5348553e+02	2.5322016e-08	1.2125093e-02
5.5365645e+02	2.9410078e-08	7.6069497e-03
5.5382737e+02	3.4136271e-08	1.0031610e-02
5.5399829e+02	3.9596601e-08	1.4089847e-02
5.5416921e+02	4.5900944e-08	1.7739702e-02
5.5434013e+02	5.3174956e-08	1.7305558e-02
5.5451105e+02	6.1562240e-08	2.1363794e-02
5.5468197e+02	7.1226791e-08	2.2154861e-02
5.5485289e+02	8.2355760e-08	1.9270311e-02
5.5502381e+02	9.5162565e-08	2.4962157e-02
5.5519473e+02	1.0989041e-07	1.8402022e-02
5.5536565e+02	1.2681625e-07	2.5319064e-02
5.5553656e+02	1.4625522e-07	2.4476521e-02
5.5570748e+02	1.6856568e-07	2.3633979e-02
5.5587840e+02	1.9415482e-07	2.4016631e-02
5.5604932e+02	2.2348499e-07	1.8681691e-02
5.5622024e+02	2.5708080e-07	1.4571946e-02
5.5639116e+02	2.9553707e-07	2.2714198e-02
5.5656208e+02	3.3952773e-07	1.8196055e-02
5.5673300e+02	3.8981577e-07	2.2254308e-02
5.5690392e+02	4.4726446e-07	1.3652165e-02
5.5707484e+02	5.1284970e-07	1.7710419e-02
5.5724576e+02	5.8767403e-07	2.2993867e-02
5.5741668e+02	6.7298204e-07	1.8884121e-02
5.5758760e+02	7.7017774e-07	1.6816384e-02
5.5775852e+02	8.8084378e-07	2.2099832e-02
5.5792943e+02	1.0067628e-06	1.0230503e-02
5.5810035e+02	1.1499415e-06	7.7543510e-03
5.5827127e+02	1.3126366e-06	1.7530197e-02
5.5844219e+02	1.4973846e-06	2.6080831e-02
5.5861311e+02	1.7070344e-06	2.0337493e-02
5.5878403e+02	1.9447829e-06	2.5620941e-02
5.5895495e+02	2.2142152e-06	1.9469204e-02
5.5912587e+02	2.5193489e-06	2.5977847e-02
5.5929679e+02	2.8646825e-06	2.1868119e-02
5.5946771e+02	3.2552493e-06	2.3475966e-02
5.5963863e+02	3.6966772e-06	2.1816627e-02
5.5980955e+02	4.1952536e-06	2.5058067e-02
5.5998047e+02	4.7579977e-06	2.0948338e-02
5.6015139e+02	5.3927397e-06	2.3781380e-02
5.6032230e+02	6.1082082e-06	2.7839633e-02
5.6049322e+02	6.9141250e-06	3.0672675e-02
5.6066414e+02	7.8213112e-06	2.8604938e-02
5.6083506e+02	8.8418010e-06	2.4903591e-02
5.6100598e+02	9.9889684e-06	3.3862640e-02
5.6117690e+02	1.1277665e-05	2.2401709e-02
5.6134782e+02	1.2724368e-05	2.1559167e-02
5.6151874e+02	1.4347351e-05	2.1125023e-02
5.6168966e+02	1.6166854e-05	2.1916073e-02
5.6186058e+02	1.8205286e-05	2.7199521e-02
5.6203150e+02	2.0487435e-05	2.7173775e-02
5.6220242e+02	2.3040699e-05	2.7556428e-02
5.6237334e+02	2.5895338e-05	2.9164275e-02
5.6254426e+02	2.9084745e-05	3.0363724e-02
5.6271518e+02	3.2645744e-05	2.8704385e-02
5.6288609e+02	3.6618908e-05	4.5014602e-02
5.6305701e+02	4.1048906e-05	4.0904874e-02
5.6322793e+02	4.5984880e-05	3.7203527e-02
5.6339885e+02	5.1480845e-05	3.5135790e-02
5.6356977e+02	5.7596128e-05	3.2251239e-02
5.6374069e+02	6.4395836e-05	3.7943085e-02
5.6391161e+02	7.1951365e-05	3.0157756e-02
5.6408253e+02	8.0340939e-05	3.0948806e-02
5.6425345e+02	8.9650198e-05	4.1949847e-02
5.6442437e+02	9.9972819e-05	3.2939306e-02
5.6459529e+02	1.1141119e-04	3.2913560e-02
5.6476621e+02	1.2407714e-04	3.9013804e-02
5.6493713e+02	1.3809267e-04	3.6537669e-02
5.6510805e+02	1.5359082e-04	3.7737118e-02
5.6527896e+02	1.7071650e-04	3.4852584e-02
5.6544988e+02	1.8962745e-04	4.5036811e-02
5.6562080e+02	2.1049521e-04	4.7461471e-02
5.6579172e+02	2.3350617e-04	4.0492938e-02
5.6596264e+02	2.5886272e-04	5.2310759e-02
5.6613356e+02	2.8678437e-04	5.3510224e-02
5.6630448e+02	3.1750905e-04	5.2667682e-02
5.6647540e+02	3.5129440e-04	4.0798353e-02
5.6664632e+02	3.8841917e-04	4.0772607e-02
5.6681724e+02	4.2918471e-04	4.3605649e-02
5.6698816e+02	4.7391644e-04	4.6030309e-02
5.6715908e+02	5.2296557e-04	4.6412961e-02
5.6733000e+02	5.7671071e-04	4.9654401e-02
5.6750092e+02	6.3555968e-04	5.1670647e-02
5.6767183e+02	6.9995139e-04	3.9392936e-02
5.6784275e+02	7.7035774e-04	4.4676368e-02
5.6801367e+02	8.4728562e-04	4.8734621e-02
5.6818459e+02	9.3127908e-04	5.0342468e-02
5.6835551e+02	1.0229214e-03	4.7049536e-02
5.6852643e+02	1.1228375e-03	5.1516171e-02
5.6869735e+02	1.2316960e-03	6.5784414e-02
5.6886827e+02	1.3502118e-03	5.9632678e-02
5.6903919e+02	1.4791487e-03	5.7973322e-02
5.6921011e+02	1.6193216e-03	5.5905585e-02
5.6938103e+02	1.7715992e-03	5.2204254e-02
5.6955195e+02	1.9369066e-03	5.7079287e-02
5.6972287e+02	2.1162282e-03	6.0320744e-02
5.6989379e+02	2.3106103e-03	5.3760609e-02
5.7006471e+02	2.5211636e-03	5.9044058e-02
5.7023562e+02	2.7490663e-03	5.1667109e-02
5.7040654e+02	2.9955668e-03	6.5526954e-02
5.7057746e+02	3.2619864e-03	6.6318005e-02
5.7074838e+02	3.5497221e-03	6.2208260e-02
5.7091930e+02	3.8602494e-03	6.8308504e-02
5.7109022e+02	4.1951248e-03	7.6450740e-02
5.7126114e+02	4.5559885e-03	7.1524215e-02
5.7143206e+02	4.9445673e-03	6.4555665e-02
5.7160298e+02	5.3626765e-03	6.3713123e-02
5.7177390e+02	5.8122224e-03	6.4095775e-02
5.7194482e+02	6.2952048e-03	7.3463223e-02
5.7211574e+02	6.8137186e-03	8.0788662e-02
5.7228666e+02	7.3699558e-03	8.1988111e-02
5.7245758e+02	7.9662074e-03	8.3187560e-02
5.7262849e+02	8.6048641e-03	7.2135044e-02
5.7279941e+02	9.2884183e-03	7.0067290e-02
5.7297033e+02	1.0019464e-02	8.1885127e-02
5.7314125e+02	1.0800699e-02	7.4916594e-02
5.7331217e+02	1.1634921e-02	7.4482450e-02
5.7348309e+02	1.2525034e-02	7.4456704e-02
5.7365401e+02	1.3474040e-02	6.9938560e-02
5.7382493e+02	1.4485044e-02	8.2573194e-02
5.7399585e+02	1.5561250e-02	8.5406252e-02
5.7416677e+02	1.6705958e-02	8.4972108e-02
5.7433769e+02	1.7922562e-02	8.9847141e-02
5.7450861e+02	1.9214548e-02	9.2271802e-02
5.7467953e+02	2.0585489e-02	9.0204048e-02
5.7485045e+02	2.2039039e-02	8.8544709e-02
5.7502136e+02	2.3578931e-02	8.7702166e-02
5.7519228e+02	2.5208969e-02	8.1958828e-02
5.7536320e+02	2.6933020e-02	8.9692665e-02
5.7553412e+02	2.8755011e-02	9.2934122e-02
5.7570504e+02	3.0678914e-02	1.0107636e-01
5.7587596e+02	3.2708745e-02	9.6149816e-02
5.7604688e+02	3.4848547e-02	8.7956089e-02
5.7621780e+02	3.7102382e-02	9.1605944e-02
5.7638872e+02	3.9474320e-02	9.8931383e-02
5.7655964e+02	4.1968427e-02	1.0666522e-01
5.7673056e+02	4.4588746e-02	1.0500588e-01
5.7690148e+02	4.7339291e-02	1.0498014e-01
5.7707240e+02	5.0224025e-02	1.1230558e-01
5.7724332e+02	5.3246847e-02	1.1758902e-01
5.7741424e+02	5.6411574e-02	1.0326930e-01
5.7758515e+02	5.9721920e-02	1.1467873e-01
5.7775607e+02	6.3181485e-02	1.1097740e-01
5.7792699e+02	6.6793726e-02	1.1013485e-01
5.7809791e+02	7.0561943e-02	1.2113588e-01
5.7826883e+02	7.4489252e-02	1.1580094e-01
5.7843975e+02	7.8578571e-02	1.2557678e-01
5.7861067e+02	8.2832588e-02	1.3412742e-01
5.7878159e+02	8.7253745e-02	1.3410167e-01
5.7895251e+02	9.1844208e-02	1.2917515e-01
5.7912343e+02	9.6605848e-02	1.2547380e-01
5.7929435e+02	1.0154021e-01	1.2994045e-01
5.7946527e+02	1.0664850e-01	1.2787270e-01
5.7963619e+02	1.1193155e-01	1.2866375e-01
5.7980711e+02	1.1738978e-01	1.3353880e-01
5.7997802e+02	1.2302319e-01	1.3637186e-01
5.8014894e+02	1.2883135e-01	1.3144531e-01
5.8031986e+02	1.3481333e-01	1.4203796e-01
5.8049078e+02	1.4096772e-01	1.4119540e-01
5.8066170e+02	1.4729258e-01	1.4647885e-01
5.8083262e+02	1.5378540e-01	1.5217069e-01
5.8100354e+02	1.6044315e-01	1.4928616e-01
5.8117446e+02	1.6726214e-01	1.5579480e-01
5.8134538e+02	1.7423813e-01	1.6026144e-01
5.8151630e+02	1.8136621e-01	1.5574331e-01
5.8168722e+02	1.8864081e-01	1.5367556e-01
5.8185814e+02	1.9605572e-01	1.6100099e-01
5.8202906e+02	2.0360403e-01	1.6873485e-01
5.8219998e+02	2.1127811e-01	1.6217471e-01
5.8237089e+02	2.1906965e-01	1.6868336e-01
5.8254181e+02	2.2696961e-01	1.7069960e-01
5.8271273e+02	2.3496822e-01	1.7884184e-01
5.8288365e+02	2.4305497e-01	1.8984288e-01
5.8305457e+02	2.5121863e-01	1.8246595e-01
5.8322549e+02	2.5944723e-01	1.8897459e-01
5.8339641e+02	2.6772806e-01	1.9589163e-01
5.8356733e+02	2.7604770e-01	1.9423229e-01
5.8373825e+02	2.8439201e-01	2.0155773e-01
5.8390917e+02	2.9274613e-01	2.0724958e-01
5.8408009e+02	3.0109455e-01	2.0273144e-01
5.8425101e+02	3.0942104e-01	2.0638127e-01
5.8442193e+02	3.1770878e-01	2.0962273e-01
5.8459285e+02	3.2594029e-01	2.1449778e-01
5.8476377e+02	3.3409751e-01	2.1447203e-01
5.8493468e+02	3.4216183e-01	2.1036229e-01
5.8510560e+02	3.5011411e-01	2.1482894e-01
5.8527652e+02	3.5793473e-01	2.2828037e-01
5.8544744e+02	3.6560364e-01	2.3805620e-01
5.8561836e+02	3.7310038e-01	2.3190446e-01
5.8578928e+02	3.8040417e-01	2.3514592e-01
5.8596020e+02	3.8749392e-01	2.3552857e-01
5.8613112e+02	3.9434832e-01	2.4448760e-01
5.8630204e+02	4.0094588e-01	2.4691227e-01
5.8647296e+02	4.0726501e-01	2.5627970e-01
5.8664388e+02	4.1328405e-01	2.6115475e-01
5.8681480e+02	4.1898138e-01	2.6929698e-01
5.8698572e+02	4.2433547e-01	2.6641245e-01
5.8715664e+02	4.2932494e-01	2.7496308e-01
5.8732755e+02	4.3392863e-01	2.8147173e-01
5.8749847e+02	4.3812572e-01	2.9369796e-01
5.8766939e+02	4.4189575e-01	2.9285542e-01
5.8784031e+02	4.4521873e-01	2.9936406e-01
5.8801123e+02	4.4807519e-01	3.0832309e-01
5.8818215e+02	4.5044630e-01	3.1033934e-01
5.8835307e+02	4.5231390e-01	3.1643958e-01
5.8852399e+02	4.5366061e-01	3.1518864e-01
5.8869491e+02	4.5446988e-01	3.2169729e-01
5.8886583e+02	4.5472610e-01	3.3065633e-01
5.8903675e+02	4.5441464e-01	3.4247416e-01
5.8920767e+02	4.5352192e-01	3.5347520e-01
5.8937859e+02	4.5203551e-01	3.6039224e-01
5.8954951e+02	4.4994419e-01	3.6322530e-01
5.8972042e+02	4.4723799e-01	3.6564994e-01
5.8989134e+02	4.4390825e-01	3.8073496e-01
5.9006226e+02	4.3994771e-01	3.8275122e-01
5.9023318e+02	4.3535055e-01	3.9293545e-01
5.9040410e+02	4.3011241e-01	4.0434489e-01
5.9057502e+02	4.2423048e-01	4.0799473e-01
5.9074594e+02	4.1770350e-01	4.1246138e-01
5.9091686e+02	4.1053182e-01	4.2754640e-01
5.9108778e+02	4.0271740e-01	4.2915427e-01
5.9125870e+02	3.9426388e-01	4.4260570e-01
5.9142962e+02	3.8517655e-01	4.4911434e-01
5.9160054e+02	3.7546237e-01	4.5603138e-01
5.9177146e+02	3.6513001e-01	4.6621561e-01
5.9194238e+02	3.5418982e-01	4.7435786e-01
5.9211330e+02	3.4265379e-01	4.7841610e-01
5.9228421e+02	3.3053562e-01	4.8533314e-01
5.9245513e+02	3.1785063e-01	4.9960138e-01
5.9262605e+02	3.0461574e-01	5.1346121e-01
5.9279697e+02	2.9084948e-01	5.2119505e-01
5.9296789e+02	2.7657191e-01	5.3178767e-01
5.9313881e+02	2.6180456e-01	5.3502913e-01
5.9330973e+02	2.4657045e-01	5.4766376e-01
5.9348065e+02	2.3089396e-01	5.4968001e-01
5.9365157e+02	2.1480077e-01	5.5823066e-01
5.9382249e+02	1.9831786e-01	5.5697970e-01
5.9399341e+02	1.8147336e-01	5.6879754e-01
5.9416433e+02	1.6429648e-01	5.7489779e-01
5.9433525e+02	1.4681749e-01	5.8181483e-01
5.9450617e+02	1.2906756e-01	5.8750667e-01
5.9467708e+02	1.1107868e-01	5.9687410e-01
5.9484800e+02	9.2883596e-02	5.9358117e-01
5.9501892e+02	7.4515694e-02	5.9110504e-01
5.9518984e+02	5.6008884e-02	5.8862888e-01
5.9536076e+02	3.7397514e-02	5.8778634e-01
5.9553168e+02	1.8716256e-02	5.6938262e-01
5.9570260e+02	-3.1978482e-16	5.6731489e-01
5.9587352e+02	-1.8716256e-02	5.5054476e-01
5.9604444e+02	-3.7397514e-02	5.2887386e-01
5.9621536e+02	-5.6008884e-02	5.0271056e-01
5.9638628e+02	-7.4515694e-02	4.6715408e-01
5.9655720e+02	-9.2883596e-02	4.3323118e-01
5.9672812e+02	-1.1107868e-01	3.9726630e-01
5.9689904e+02	-1.2906756e-01	3.4128984e-01
5.9706995e+02	-1.4681749e-01	2.7755382e-01
5.9724087e+02	-1.6429648e-01	1.9789019e-01
5.9741179e+02	-1.8147336e-01	1.2435257e-01
5.9758271e+02	-1.9831786e-01	3.1620188e-02
5.9775363e+02	-2.1480077e-01	-6.6421391e-02
5.9792455e+02	-2.3089396e-01	-1.5956218e-01
5.9809547e+02	-2.4657045e-01	-2.7148933e-01
5.9826639e+02	-2.6180456e-01	-3.8096609e-01
5.9843731e+02	-2.7657191e-01	-4.7819088e-01
5.9860823e+02	-2.9084948e-01	-5.7704925e-01
5.9877915e+02	-3.0461574e-01	-6.6978164e-01
5.9895007e+02	-3.1785063e-01	-7.6414763e-01
5.9912099e+02	-3.3053562e-01	-8.1685689e-01
5.9929191e+02	-3.4265379e-01	-8.6956614e-01
5.9946283e+02	-3.5418982e-01	-9.2268380e-01
5.9963374e+02	-3.6513001e-01	-9.4721351e-01
5.9980466e+02	-3.7546237e-01	-9.8358678e-01
5.9997558e+02	-3.8517655e-01	-9.8810493e-01
6.0014650e+02	-3.9426388e-01	-9.8731387e-01
6.0031742e+02	-4.0271740e-01	-1.0000000e+00
6.0048834e+02	-4.1053182e-01	-9.9430815e-01
6.0065926e+02	-4.1770350e-01	-9.8289871e-01
6.0083018e+02	-4.2423048e-01	-9.7843206e-01
6.0100110e+02	-4.3011241e-01	-9.6661424e-01
6.0117202e+02	-4.3535055e-01	-9.4009403e-01
6.0134294e+02	-4.3994771e-01	-9.1643261e-01
6.0151386e+02	-4.4390825e-01	-9.0543157e-01
6.0168478e+02	-4.4723799e-01	-8.8503736e-01
6.0185570e+02	-4.4994419e-01	-8.6096754e-01
6.0202661e+02	-4.5203551e-01	-8.3648934e-01
6.0219753e+02	-4.5352192e-01	-8.2385471e-01
6.0236845e+02	-4.5441464e-01	-8.0101008e-01
6.0253937e+02	-4.5472610e-01	-7.7898227e-01
6.0271029e+02	-4.5446988e-01	-7.6144684e-01
6.0288121e+02	-4.5366061e-01	-7.4064423e-01
6.0305213e+02	-4.5231390e-01	-7.1739120e-01
6.0322305e+02	-4.5044630e-01	-7.0067259e-01
6.0339397e+02	-4.4807519e-01	-6.7946157e-01
6.0356489e+02	-4.4521873e-01	-6.5620855e-01
6.0373581e+02	-4.4189575e-01	-6.4806632e-01
6.0390673e+02	-4.3812572e-01	-6.3012249e-01
6.0407765e+02	-4.3392863e-01	-6.2810624e-01
6.0424857e+02	-4.2932494e-01	-6.0852882e-01
6.0441948e+02	-4.2433547e-01	-5.9140179e-01
6.0459040e+02	-4.1898138e-01	-5.6733197e-01
6.0476132e+02	-4.1328405e-01	-5.5796454e-01
6.0493224e+02	-4.0726501e-01	-5.3961232e-01
6.0510316e+02	-4.0094588e-01	-5.3800447e-01
6.0527408e+02	-3.9434832e-01	-5.2291945e-01
6.0544500e+02	-3.8749392e-01	-5.0946802e-01
6.0561592e+02	-3.8040417e-01	-4.9152419e-01
6.0578684e+02	-3.7310038e-01	-4.7888955e-01
6.0595776e+02	-3.6560364e-01	-4.7605650e-01
6.0612868e+02	-3.5793473e-01	-4.6383028e-01
6.0629960e+02	-3.5011411e-01	-4.5936363e-01
6.0647052e+02	-3.4216183e-01	-4.4550380e-01
6.0664144e+02	-3.3409751e-01	-4.3246076e-01
6.0681236e+02	-3.2594029e-01	-4.2636052e-01
6.0698327e+02	-3.1770878e-01	-4.1250069e-01
6.0715419e+02	-3.0942104e-01	-4.0190805e-01
6.0732511e+02	-3.0109455e-01	-3.9621621e-01
6.0749603e+02	-2.9274613e-01	-3.8439837e-01
6.0766695e+02	-2.8439201e-01	-3.8279052e-01
6.0783787e+02	-2.7604770e-01	-3.7546508e-01
6.0800879e+02	-2.6772806e-01	-3.6323885e-01
6.0817971e+02	-2.5944723e-01	-3.4692862e-01
6.0835063e+02	-2.5121863e-01	-3.4041998e-01
6.0852155e+02	-2.4305497e-01	-3.3840373e-01
6.0869247e+02	-2.3496822e-01	-3.3312028e-01
6.0886339e+02	-2.2696961e-01	-3.2824524e-01
6.0903431e+02	-2.1906965e-01	-3.2459539e-01
6.0920523e+02	-2.1127811e-01	-3.1359435e-01
6.0937614e+02	-2.0360403e-01	-3.0586051e-01
6.0954706e+02	-1.9605572e-01	-2.9363428e-01
6.0971798e+02	-1.8864081e-01	-2.9529362e-01
6.0988890e+02	-1.8136621e-01	-2.8715138e-01
6.1005982e+02	-1.7423813e-01	-2.7941754e-01
6.1023074e+02	-1.6726214e-01	-2.7780969e-01
6.1040166e+02	-1.6044315e-01	-2.7497664e-01
6.1057258e+02	-1.5378540e-01	-2.7091839e-01
6.1074350e+02	-1.4729258e-01	-2.5950896e-01
6.1091442e+02	-1.4096772e-01	-2.5994310e-01
6.1108534e+02	-1.3481333e-01	-2.5874365e-01
6.1125626e+02	-1.2883135e-01	-2.4692582e-01
6.1142718e+02	-1.2302319e-01	-2.3633318e-01
6.1159810e+02	-1.1738978e-01	-2.3880932e-01
6.1176901e+02	-1.1193155e-01	-2.2372430e-01
6.1193993e+02	-1.0664850e-01	-2.2375004e-01
6.1211085e+02	-1.0154021e-01	-2.2540938e-01
6.1228177e+02	-9.6605848e-02	-2.0991596e-01
6.1245269e+02	-9.1844208e-02	-2.1157530e-01
6.1262361e+02	-8.7253745e-02	-2.0751705e-01
6.1279453e+02	-8.2832588e-02	-2.0264201e-01
6.1296545e+02	-7.8578571e-02	-2.0593495e-01
6.1313637e+02	-7.4489252e-02	-2.0310190e-01
6.1330729e+02	-7.0561943e-02	-2.0435284e-01
6.1347821e+02	-6.6793726e-02	-1.9416861e-01
6.1364913e+02	-6.3181485e-02	-1.8806836e-01
6.1382005e+02	-5.9721920e-02	-1.8564371e-01
6.1399097e+02	-5.6411574e-02	-1.8975345e-01
6.1416188e+02	-5.3246847e-02	-1.8038601e-01
6.1433280e+02	-5.0224025e-02	-1.7714457e-01
6.1450372e+02	-4.7339291e-02	-1.7267792e-01
6.1467464e+02	-4.4588746e-02	-1.7392886e-01
6.1484556e+02	-4.1968427e-02	-1.6905382e-01
6.1501648e+02	-3.9474320e-02	-1.7030476e-01
6.1518740e+02	-3.7102382e-02	-1.7237250e-01
6.1535832e+02	-3.4848547e-02	-1.6790586e-01
6.1552924e+02	-3.2708745e-02	-1.5853842e-01
6.1570016e+02	-3.0678914e-02	-1.5488857e-01
6.1587108e+02	-2.8755011e-02	-1.5083032e-01
6.1604200e+02	-2.6933020e-02	-1.4595528e-01
6.1621292e+02	-2.5208969e-02	-1.5129022e-01
6.1638384e+02	-2.3578931e-02	-1.5090756e-01
6.1655476e+02	-2.2039039e-02	-1.4644092e-01
6.1672567e+02	-2.0585489e-02	-1.3993227e-01
6.1689659e+02	-1.9214548e-02	-1.4118322e-01
6.1706751e+02	-1.7922562e-02	-1.4080056e-01
6.1723843e+02	-1.6705958e-02	-1.4409350e-01
6.1740935e+02	-1.5561250e-02	-1.3554287e-01
6.1758027e+02	-1.4485044e-02	-1.4128620e-01
6.1775119e+02	-1.3474040e-02	-1.4049515e-01
6.1792211e+02	-1.2525034e-02	-1.3071931e-01
6.1809303e+02	-1.1634921e-02	-1.2461907e-01
6.1826395e+02	-1.0800699e-02	-1.2546161e-01
6.1843487e+02	-1.0019464e-02	-1.2793775e-01
6.1860579e+02	-9.2884183e-03	-1.1734512e-01
6.1877671e+02	-8.6048641e-03	-1.1982126e-01
6.1894763e+02	-7.9662074e-03	-1.2801499e-01
6.1911854e+02	-7.3699558e-03	-1.2313995e-01
6.1928946e+02	-6.8137186e-03	-1.1989850e-01
6.1946038e+02	-6.2952048e-03	-1.2237464e-01
6.1963130e+02	-5.8122224e-03	-1.2770958e-01
6.1980222e+02	-5.3626765e-03	-1.2365133e-01
6.1997314e+02	-4.9445673e-03	-1.2040988e-01
6.2014406e+02	-4.5559885e-03	-1.1430964e-01
6.2031498e+02	-4.1951248e-03	-1.1311019e-01
6.2048590e+02	-3.8602494e-03	-1.0578474e-01
6.2065682e+02	-3.5497221e-03	-1.1193648e-01
6.2082774e+02	-3.2619864e-03	-1.0746983e-01
6.2099866e+02	-2.9955668e-03	-1.1076277e-01
6.2116958e+02	-2.7490663e-03	-1.1201372e-01
6.2134050e+02	-2.5211636e-03	-1.0509667e-01
6.2151141e+02	-2.3106103e-03	-1.1247361e-01
6.2168233e+02	-2.1162282e-03	-1.0637336e-01
6.2185325e+02	-1.9369066e-03	-1.0149832e-01
6.2202417e+02	-1.7715992e-03	-9.3764485e-02
6.2219509e+02	-1.6193216e-03	-9.4198629e-02
6.2236601e+02	-1.4791487e-03	-1.0770155e-01
6.2253693e+02	-1.3502118e-03	-1.0323490e-01
6.2270785e+02	-1.2316960e-03	-9.9176647e-02
6.2287877e+02	-1.1228375e-03	-9.8385596e-02
6.2304969e+02	-1.0229214e-03	-9.8411342e-02
6.2322061e+02	-9.3127908e-04	-1.0088749e-01
6.2339153e+02	-8.4728562e-04	-9.8054436e-02
6.2356245e+02	-7.7035774e-04	-9.1954191e-02
6.2373337e+02	-6.9995139e-04	-8.9937946e-02
6.2390429e+02	-6.3555968e-04	-8.5062896e-02
6.2407520e+02	-5.7671071e-04	-9.4073437e-02
6.2424612e+02	-5.2296557e-04	-9.0831980e-02
6.2441704e+02	-4.7391644e-04	-9.9025708e-02
6.2458796e+02	-4.2918471e-04	-9.0475074e-02
6.2475888e+02	-3.8841917e-04	-8.8867227e-02
6.2492980e+02	-3.5129440e-04	-9.2568557e-02
6.2510072e+02	-3.1750905e-04	-9.0143913e-02
6.2527164e+02	-2.8678437e-04	-9.2620049e-02
6.2544256e+02	-2.5886272e-04	-8.8561812e-02
6.2561348e+02	-2.3350617e-04	-8.6137152e-02
6.2578440e+02	-2.1049521e-04	-8.1262119e-02
6.2595532e+02	-1.8962745e-04	-7.8020662e-02
6.2612624e+02	-1.7071650e-04	-8.3764000e-02
6.2629716e+02	-1.5359082e-04	-7.3579756e-02
6.2646807e+02	-1.3809267e-04	-7.6872705e-02
6.2663899e+02	-1.2407714e-04	-7.8532044e-02
6.2680991e+02	-1.1141119e-04	-8.1824993e-02
6.2698083e+02	-9.9972819e-05	-8.1033942e-02
6.2715175e+02	-8.9650198e-05	-8.1059688e-02
6.2732267e+02	-8.0340939e-05	-7.7001435e-02
6.2749359e+02	-7.1951365e-05	-8.2744773e-02
6.2766451e+02	-6.4395836e-05	-7.7869723e-02
6.2783543e+02	-5.7596128e-05	-7.0135886e-02
6.2800635e+02	-5.1480845e-05	-6.8119640e-02
6.2817727e+02	-4.5984880e-05	-7.7946961e-02
6.2834819e+02	-4.1048906e-05	-7.5522318e-02
6.2851911e+02	-3.6618908e-05	-7.7998453e-02
6.2869003e+02	-3.2645744e-05	-6.2913430e-02
6.2886094e+02	-2.9084745e-05	-6.5389566e-02
6.2903186e+02	-2.5895338e-05	-6.5415312e-02
6.2920278e+02	-2.3040699e-05	-6.0131863e-02
6.2937370e+02	-2.0487435e-05	-6.7100397e-02
6.2954462e+02	-1.8205286e-05	-7.6519336e-02
6.2971554e+02	-1.6166854e-05	-7.0419091e-02
6.2988646e+02	-1.4347351e-05	-6.1868457e-02
6.3005738e+02	-1.2724368e-05	-6.3936194e-02
6.3022830e+02	-1.1277665e-05	-6.4370339e-02
6.3039922e+02	-9.9889684e-06	-6.7663271e-02
6.3057014e+02	-8.8418010e-06	-5.9929433e-02
6.3074106e+02	-7.8213112e-06	-5.7096391e-02
6.3091198e+02	-6.9141250e-06	-7.0190915e-02
6.3108290e+02	-6.1082082e-06	-5.3472282e-02
6.3125382e+02	-5.3927397e-06	-5.3089630e-02
6.3142473e+02	-4.7579977e-06	-6.4550560e-02
6.3159565e+02	-4.1952536e-06	-6.2942713e-02
6.3176657e+02	-3.6966772e-06	-5.6842469e-02
6.3193749e+02	-3.2552493e-06	-5.9318604e-02
6.3210841e+02	-2.8646825e-06	-6.0977943e-02
6.3227933e+02	-2.5193489e-06	-5.4469300e-02
6.3245025e+02	-2.2142152e-06	-5.4903445e-02
6.3262117e+02	-1.9447829e-06	-6.0238385e-02
6.3279209e+02	-1.7070344e-06	-5.5363335e-02
6.3296301e+02	-1.4973846e-06	-5.8656284e-02
6.3313393e+02	-1.3126366e-06	-5.9498826e-02
6.3330485e+02	-1.1499415e-06	-5.9524572e-02
6.3347577e+02	-1.0067628e-06	-6.6084707e-02
6.3364669e+02	-8.8084378e-07	-6.2434868e-02
6.3381760e+02	-7.7017775e-07	-5.3475819e-02
6.3398852e+02	-6.7298204e-07	-5.9627556e-02
6.3415944e+02	-5.8767403e-07	-5.9244904e-02
6.3433036e+02	-5.1284970e-07	-5.7637057e-02
6.3450128e+02	-4.4726446e-07	-5.2762007e-02
6.3467220e+02	-3.8981577e-07	-5.4012947e-02
6.3484312e+02	-3.3952773e-07	-5.4038693e-02
6.3501404e+02	-2.9553707e-07	-5.2839245e-02
6.3518496e+02	-2.5708080e-07	-4.6739000e-02
6.3535588e+02	-2.2348499e-07	-4.8806737e-02
6.3552680e+02	-1.9415482e-07	-5.4550076e-02
6.3569772e+02	-1.6856568e-07	-5.1717034e-02
6.3586864e+02	-1.4625522e-07	-4.8067179e-02
6.3603956e+02	-1.2681625e-07	-4.5642535e-02
6.3621047e+02	-1.0989041e-07	-4.3217891e-02
6.3638139e+02	-9.5162566e-08	-4.5285629e-02
6.3655231e+02	-8.2355760e-08	-4.6944968e-02
6.3672323e+02	-7.1226792e-08	-4.5745519e-02
6.3689415e+02	-6.1562241e-08	-4.2504062e-02
6.3706507e+02	-5.3174957e-08	-4.2938206e-02
6.3723599e+02	-4.5900945e-08	-4.8681545e-02
6.3740691e+02	-3.9596602e-08	-3.7680521e-02
6.3757783e+02	-3.4136272e-08	-4.0565055e-02
6.3774875e+02	-2.9410079e-08	-3.2422819e-02
6.3791967e+02	-2.5322016e-08	-3.3673759e-02
6.3809059e+02	-2.1788254e-08	-3.6966708e-02
6.3826151e+02	-1.8735647e-08	-4.0668038e-02
6.3843243e+02	-1.6100416e-08	-4.3552589e-02
6.3860335e+02	-1.3826993e-08	-4.0719530e-02
6.3877426e+02	-1.1866992e-08	-3.5436082e-02
6.3894518e+02	-1.0178316e-08	-3.8320633e-02
6.3911610e+02	-8.7243593e-09	-3.4670778e-02
6.3928702e+02	-7.4733205e-09	-3.5513320e-02
6.3945794e+02	-6.3975866e-09	-4.3298650e-02
6.3962886e+02	-5.4731995e-09	-3.6381609e-02
6.3979978e+02	-4.6793870e-09	-3.5998956e-02
6.3997070e+02	-3.9981522e-09	-3.7249914e-02
6.4014162e+02	-3.4139123e-09	-2.9924458e-02
6.4031254e+02	-2.9131855e-09	-2.5049424e-02
6.4048346e+02	-2.4843154e-09	-2.7933958e-02
6.4065438e+02	-2.1172305e-09	-3.5310890e-02
6.4082530e+02	-1.8032356e-09	-3.8195440e-02
6.4099622e+02	-1.5348281e-09	-4.5572372e-02
6.4116713e+02	-1.3055394e-09	-4.3147711e-02
6.4133805e+02	-1.1097962e-09	-3.0921493e-02
6.4150897e+02	-9.4280005e-10	-3.0538824e-02
6.4167989e+02	-8.0042219e-10	-3.3014976e-02
6.4185081e+02	-6.7911253e-10	-3.6716306e-02
6.4202173e+02	-5.7582118e-10	-3.3883264e-02
6.4219265e+02	-4.8792915e-10	-2.8191418e-02
6.4236357e+02	-4.1318946e-10	-2.0865979e-02
6.4253449e+02	-3.4967533e-10	-2.4158911e-02
6.4270541e+02	-2.9573599e-10	-3.3986248e-02
6.4287633e+02	-2.4995784e-10	-3.0336393e-02
6.4304725e+02	-2.1113154e-10	-2.7094953e-02
6.4321817e+02	-1.7822248e-10	-3.6513876e-02
6.4338909e+02	-1.5034736e-10	-3.2047241e-02
6.4356000e+02	-1.2675134e-10	-3.1664589e-02
6.4373092e+02	-1.0679063e-10	-2.8423132e-02
6.4390184e+02	-8.9916084e-11	-2.5590090e-02
6.4407276e+02	-7.5659831e-11	-3.5009013e-02
6.4424368e+02	-6.3623402e-11	-3.3401165e-02
6.4441460e+02	-5.3467838e-11	-3.3018513e-02
6.4458552e+02	-4.4904748e-11	-3.0185455e-02
6.4475644e+02	-3.7689140e-11	-1.7142423e-02
6.4492736e+02	-3.1612838e-11	-1.7576567e-02
6.4509828e+02	-2.6499331e-11	-2.5361913e-02
6.4526920e+02	-2.2198881e-11	-1.8036457e-02
6.4544012e+02	-1.8584426e-11	-1.6837008e-02
6.4561104e+02	-1.5548695e-11	-2.4213940e-02
6.4578196e+02	-1.3000654e-11	-2.6690092e-02
6.4595288e+02	-1.0863132e-11	-2.5899042e-02
6.4612379e+02	-9.0714311e-12	-3.0417168e-02
6.4629471e+02	-7.5703853e-12	-2.8809321e-02
6.4646563e+02	-6.3136704e-12	-3.2102270e-02
6.4663655e+02	-5.2622546e-12	-2.4368416e-02
6.4680747e+02	-4.3832376e-12	-2.5619373e-02
6.4697839e+02	-3.6486655e-12	-3.0954296e-02
6.4714931e+02	-3.0352725e-12	-2.9754848e-02
6.4732023e+02	-2.5235046e-12	-3.0597390e-02
6.4749115e+02	-2.0965941e-12	-2.6539154e-02
6.4766207e+02	-1.7408322e-12	-2.3297697e-02
6.4783299e+02	-1.4445483e-12	-2.1281451e-02
6.4800391e+02	-1.1980043e-12	-1.9265206e-02
6.4817483e+02	-9.9284113e-13	-2.4191731e-02
6.4834575e+02	-8.2232508e-13	-2.6667883e-02
6.4851666e+02	-6.8069370e-13	-2.5468435e-02
6.4868758e+02	-5.6306472e-13	-1.9368190e-02
6.4885850e+02	-4.6549897e-13	-1.5718335e-02
6.4902942e+02	-3.8460192e-13	-2.5954071e-02
6.4920034e+02	-3.1758103e-13	-1.9853826e-02
6.4937126e+02	-2.6211035e-13	-1.9062775e-02
6.4954218e+02	-2.1619889e-13	-2.8481698e-02
6.4971310e+02	-1.7816340e-13	-2.6465453e-02
6.4988402e+02	-1.4673870e-13	-1.7506404e-02
6.5005494e+02	-1.2085434e-13	-2.0390954e-02
6.5022586e+02	-9.9446800e-14	-3.0626673e-02
6.5039678e+02	-8.1818858e-14	-1.7992040e-02
6.5056770e+02	-6.7242047e-14	-2.0059794e-02
6.5073862e+02	-5.5281890e-14	-2.8253522e-02
6.5090953e+02	-4.5439119e-14	-2.3378472e-02
6.5108045e+02	-3.7262575e-14	-1.9728633e-02
6.5125137e+02	-3.0578699e-14	-2.0571176e-02
6.5142229e+02	-2.5125366e-14	-2.6722913e-02
6.5159321e+02	-2.0664377e-14	-2.5523447e-02
6.5176413e+02	-1.6968672e-14	-1.9831617e-02
6.5193505e+02	-1.3869213e-14	-1.9040550e-02
6.5210597e+02	-1.1423440e-14	-1.9883109e-02
6.5227689e+02	-9.4110726e-15	-2.6034846e-02
6.5244781e+02	-7.7276894e-15	-2.2384991e-02
6.5261873e+02	-6.3368664e-15	-1.6693144e-02
6.5278965e+02	-5.2274747e-15	-7.3257136e-03
6.5296057e+02	-4.3109823e-15	-1.3477450e-02
6.5313149e+02	-3.6375304e-15	-1.8812374e-02
6.5330241e+02	-2.9542369e-15	-1.6387730e-02
6.5347332e+02	-2.4520844e-15	-2.1722670e-02
6.5364424e+02	-2.1180074e-15	-1.7664417e-02
6.5381516e+02	-1.7605013e-15	-2.2999357e-02
6.5398608e+02	-1.4798799e-15	-2.1391510e-02
6.5415700e+02	-1.2263594e-15	-1.6924858e-02
6.5432792e+02	-1.0362726e-15	-1.8584197e-02
6.5449884e+02	-9.4499233e-16	-2.0243553e-02
6.5466976e+02	-7.8078233e-16	-2.3128087e-02
6.5484068e+02	-6.7210283e-16	-2.3562231e-02
6.5501160e+02	-6.6196398e-16	-2.3996375e-02
6.5518252e+02	-5.7894612e-16	-1.3403750e-02
6.5535344e+02	-5.3395562e-16	-2.2822672e-02
6.5552436e+02	-5.1356719e-16	-2.3256817e-02
6.5569528e+02	-5.0028769e-16	-2.5732952e-02
6.5586619e+02	-4.0000502e-16	-2.4533503e-02
6.5603711e+02	-3.8964051e-16	-2.0475267e-02
6.5620803e+02	-3.7584633e-16	-2.2134606e-02
6.5637895e+02	-2.8901504e-16	-2.7877944e-02
6.5654987e+02	-2.9786680e-16	-1.7693700e-02
6.5672079e+02	-3.6828332e-16	-2.2211844e-02
6.5689171e+02	-3.3195624e-16	-1.3661209e-02
6.5706263e+02	-3.2364885e-16	-1.2870142e-02
6.5723355e+02	-3.4794418e-16	-1.3712701e-02
6.5740447e+02	-3.3768019e-16	-2.1498031e-02
6.5757539e+02	-3.1776667e-16	-1.8664972e-02
6.5774631e+02	-3.1089987e-16	-1.0931135e-02
6.5791723e+02	-3.1881516e-16	-8.5064910e-03
6.5808815e+02	-3.3806378e-16	-1.1810516e-03
6.5825906e+02	-3.0571437e-16	-1.0191576e-02
6.5842998e+02	-3.2324610e-16	-2.0493400e-03
6.5860090e+02	-3.1347991e-16	-3.3002808e-03
6.5877182e+02	-3.6973904e-16	-5.8823939e-05
6.5894274e+02	-3.3971360e-16	-1.7181797e-03
6.5911366e+02	-3.2524836e-16	-2.5607222e-03
6.5928458e+02	-3.0678753e-16	2.7233641e-04
6.5945550e+02	-3.2698759e-16	-7.1045950e-03
6.5962642e+02	-3.8524231e-16	-6.3135444e-03
6.5979734e+02	-3.3987627e-16	-3.8889008e-03
6.5996826e+02	-3.2146643e-16	-3.5062486e-03
6.6013918e+02	-2.8097373e-16	2.1855979e-03
6.6031010e+02	-3.4355234e-16	-3.9661388e-03
6.6048102e+02	-3.2886503e-16	-5.2170795e-03
6.6065194e+02	-3.0484009e-16	-3.2008342e-03
6.6082285e+02	-3.4800257e-16	-9.3525708e-03
6.6099377e+02	-3.9609999e-16	-6.1111140e-03
6.6116469e+02	-3.2570584e-16	-6.5452582e-03
6.6133561e+02	-3.2978998e-16	-3.3038181e-03
6.6150653e+02	-2.9871431e-16	-5.3715553e-03
6.6167745e+02	-2.6996535e-16	2.3622824e-03
6.6184837e+02	-2.7950644e-16	2.9454510e-04
6.6201929e+02	-2.8651014e-16	-1.3648106e-03
6.6219021e+02	-3.2666608e-16	-3.0241497e-03
6.6236113e+02	-3.2951431e-16	-2.2330991e-03
6.6253205e+02	-3.4888511e-16	4.6839421e-03
6.6270297e+02	-3.4478072e-16	9.8261177e-04
6.6287389e+02	-3.0877949e-16	-2.3103370e-03
6.6304481e+02	-2.9879031e-16	5.4235174e-03
6.6321572e+02	-2.6466369e-16	4.9893565e-03
6.6338664e+02	-3.1891608e-16	7.0056185e-03
6.6355756e+02	-3.1611119e-16	6.9798726e-03
6.6372848e+02	-3.0624725e-16	6.9541266e-03
6.6389940e+02	-3.4030840e-16	4.0695761e-03
6.6407032e+02	-3.4559565e-16	7.7194312e-03
6.6424124e+02	-2.6826848e-16	6.4684904e-03
6.6441216e+02	-3.2004371e-16	4.4007364e-03
6.6458308e+02	-3.0836589e-16	9.6841846e-03
6.6475400e+02	-2.7414634e-16	3.1240497e-03
6.6492492e+02	-2.7404131e-16	7.5907013e-03
6.6509584e+02	-3.6790737e-16	1.3282548e-02
6.6526676e+02	-3.2107616e-16	3.8636083e-03
6.6543768e+02	-2.7770183e-16	3.0210658e-03
6.6560859e+02	-2.5199347e-16	5.4457261e-03
6.6577951e+02	-3.4539718e-16	1.5221555e-02
6.6595043e+02	-2.8913046e-16	1.6421004e-02
6.6612135e+02	-3.2641001e-16	1.6395258e-02
6.6629227e+02	-2.8086656e-16	1.6777910e-02
6.6646319e+02	-2.7256702e-16	9.8093771e-03
6.6663411e+02	-3.0505931e-16	1.1825639e-02
6.6680503e+02	-3.4019482e-16	1.3433486e-02
6.6697595e+02	-2.3339050e-16	1.7900138e-02
6.6714687e+02	-2.6613380e-16	1.3790393e-02
6.6731779e+02	-2.4593904e-16	1.7031833e-02
6.6748871e+02	-2.3186234e-16	2.2723679e-02
6.6765963e+02	-2.2716715e-16	1.1671163e-02
6.6783055e+02	-2.5599903e-16	1.6137798e-02
6.6800147e+02	-1.3604808e-16	1.6520451e-02
6.6817238e+02	-1.3438865e-16	1.6494705e-02
6.6834330e+02	-6.9783679e-17	1.4426967e-02
6.6851422e+02	6.4235704e-18	1.6851611e-02
6.6868514e+02	7.6154463e-17	1.6417467e-02
6.6885606e+02	1.3634963e-16	2.4151321e-02
6.6902698e+02	1.9717532e-16	1.7182771e-02
6.6919790e+02	3.8401745e-16	2.0832626e-02
6.6936882e+02	5.0234734e-16	2.4074083e-02
6.6953974e+02	7.7686291e-16	2.8540718e-02
6.6971066e+02	9.6616270e-16	2.4430990e-02
6.6988158e+02	1.2402731e-15	2.6447235e-02
6.7005250e+02	1.6074403e-15	2.3154286e-02
6.7022342e+02	1.9578640e-15	1.1693372e-02
6.7039434e+02	2.5533727e-15	2.2694396e-02
6.7056525e+02	3.2007334e-15	2.8386242e-02
6.7073617e+02	3.9906993e-15	2.8768895e-02
6.7090709e+02	4.9611244e-15	1.8533175e-02
6.7107801e+02	6.1294219e-15	2.0957819e-02
6.7124893e+02	7.6261620e-15	2.5424471e-02
6.7141985e+02	9.4230447e-15	2.8257512e-02
6.7159077e+02	1.1581262e-14	2.9048563e-02
6.7176169e+02	1.4187708e-14	2.4938834e-02
6.7193261e+02	1.7472490e-14	3.2672672e-02
6.7210353e+02	2.1490028e-14	3.2646926e-02
6.7227445e+02	2.6223435e-14	3.8338773e-02
6.7244537e+02	3.2059500e-14	3.9538221e-02
6.7261629e+02	3.9185274e-14	3.4203281e-02
6.7278721e+02	4.7867545e-14	3.3360739e-02
6.7295812e+02	5.8343318e-14	3.1293002e-02
6.7312904e+02	7.1100196e-14	2.5549663e-02
6.7329996e+02	8.6611878e-14	2.6340714e-02
6.7347088e+02	1.0542197e-13	3.2849357e-02
6.7364180e+02	1.2817444e-13	3.6907610e-02
6.7381272e+02	1.5568724e-13	3.4839856e-02
6.7398364e+02	1.8914330e-13	3.3997314e-02
6.7415456e+02	2.2941255e-13	3.8872363e-02
6.7432548e+02	2.7812320e-13	3.9255016e-02
6.7449640e+02	3.3702304e-13	3.3511677e-02
6.7466732e+02	4.0811714e-13	3.9203524e-02
6.7483824e+02	4.9383715e-13	3.7135786e-02
6.7500916e+02	5.9709836e-13	3.4659634e-02
6.7518008e+02	7.2168129e-13	4.4435480e-02
6.7535099e+02	8.7146010e-13	4.1142531e-02
6.7552191e+02	1.0517871e-12	2.9681617e-02
6.7569283e+02	1.2685977e-12	4.4766640e-02
6.7586375e+02	1.5290886e-12	4.3515700e-02
6.7603467e+02	1.8420018e-12	4.6757140e-02
6.7620559e+02	2.2175123e-12	3.7746615e-02
6.7637651e+02	2.6677927e-12	3.9762861e-02
6.7654743e+02	3.2074794e-12	3.2385929e-02
6.7671835e+02	3.8538877e-12	3.0318192e-02
6.7688927e+02	4.6276915e-12	4.6628410e-02
6.7706019e+02	5.5532716e-12	4.4560673e-02
6.7723111e+02	6.6598543e-12	4.3309732e-02
6.7740203e+02	7.9818082e-12	4.3283986e-02
6.7757295e+02	9.5601473e-12	3.8357444e-02
6.7774387e+02	1.1443349e-11	4.3640892e-02
6.7791478e+02	1.3688931e-11	4.1573138e-02
6.7808570e+02	1.6364728e-11	4.1547392e-02
6.7825662e+02	1.9551262e-11	4.3155256e-02
6.7842754e+02	2.3343496e-11	3.9453909e-02
6.7859846e+02	2.7853719e-11	4.7596145e-02
6.7876938e+02	3.3214337e-11	5.0429203e-02
6.7894030e+02	3.9581589e-11	3.8151476e-02
6.7911122e+02	4.7139765e-11	3.3224934e-02
6.7928214e+02	5.6105564e-11	4.9126771e-02
6.7945306e+02	6.6734497e-11	5.1143016e-02
6.7962398e+02	7.9326785e-11	4.2132492e-02
6.7979490e+02	9.4235590e-11	5.1908321e-02
6.7996582e+02	1.1187557e-10	3.7180204e-02
6.8013674e+02	1.3273343e-10	4.5322440e-02
6.8030765e+02	1.5738064e-10	5.0197490e-02
6.8047857e+02	1.8648618e-10	4.3637355e-02
6.8064949e+02	2.2083484e-10	4.3611609e-02
6.8082041e+02	2.6134437e-10	3.8276669e-02
6.8099133e+02	3.0908932e-10	4.1518109e-02
6.8116225e+02	3.6532527e-10	4.9251963e-02
6.8133317e+02	4.3151917e-10	4.7592608e-02
6.8150409e+02	5.0938416e-10	4.3482879e-02
6.8167501e+02	6.0091829e-10	4.7541116e-02
6.8184593e+02	7.0845172e-10	4.3839785e-02
6.8201685e+02	8.3469838e-10	3.9730040e-02
6.8218777e+02	9.8281904e-10	4.9505886e-02
6.8235869e+02	1.1564904e-09	4.2945751e-02
6.8252961e+02	1.3599878e-09	4.0469599e-02
6.8270052e+02	1.5982782e-09	3.8810260e-02
6.8287144e+02	1.8771290e-09	5.1853291e-02
6.8304236e+02	2.2032316e-09	5.3461139e-02
6.8321328e+02	2.5843446e-09	4.5675809e-02
6.8338420e+02	3.0294575e-09	4.4833266e-02
6.8355512e+02	3.5489790e-09	4.5624317e-02
6.8372604e+02	4.1549524e-09	3.9880979e-02
6.8389696e+02	4.8613028e-09	3.8630038e-02
6.8406788e+02	5.6841199e-09	4.7997485e-02
6.8423880e+02	6.6419814e-09	4.3070943e-02
6.8440972e+02	7.7563232e-09	5.6113975e-02
6.8458064e+02	9.0518610e-09	5.4454636e-02
6.8475156e+02	1.0557073e-08	4.8711298e-02
6.8492248e+02	1.2304751e-08	4.8685552e-02
6.8509340e+02	1.4332623e-08	5.0293399e-02
6.8526431e+02	1.6684070e-08	4.2508069e-02
6.8543523e+02	1.9408938e-08	4.6157908e-02
6.8560615e+02	2.2564456e-08	5.7158948e-02
6.8577707e+02	2.6216293e-08	5.4682813e-02
6.8594799e+02	3.0439737e-08	5.0981466e-02
6.8611891e+02	3.5321056e-08	5.5856516e-02
6.8628983e+02	4.0959019e-08	5.5830770e-02
6.8646075e+02	4.7466633e-08	5.1721024e-02
6.8663167e+02	5.4973102e-08	5.1695278e-02
6.8680259e+02	6.3626047e-08	5.0852736e-02
6.8697351e+02	7.3594006e-08	5.3685778e-02
6.8714443e+02	8.5069264e-08	5.8560828e-02
6.8731535e+02	9.8271043e-08	5.7718285e-02
6.8748627e+02	1.1344910e-07	4.5848956e-02
6.8765718e+02	1.3088775e-07	4.5823210e-02
6.8782810e+02	1.5091049e-07	5.1515057e-02
6.8799902e+02	1.7388503e-07	5.5573310e-02
6.8816994e+02	2.0022913e-07	5.8814750e-02
6.8834086e+02	2.3041700e-07	5.2254615e-02
6.8851178e+02	2.6498660e-07	5.7129665e-02
6.8868270e+02	3.0454771e-07	5.3428318e-02
6.8885362e+02	3.4979108e-07	5.6261377e-02
6.8902454e+02	4.0149858e-07	6.0728028e-02
6.8919546e+02	4.6055457e-07	5.8660274e-02
6.8936638e+02	5.2795865e-07	5.9451325e-02
6.8953730e+02	6.0483979e-07	5.5749994e-02
6.8970822e+02	6.9247221e-07	5.1640249e-02
6.8987914e+02	7.9229299e-07	5.5290104e-02
6.9005005e+02	9.0592170e-07	5.0771961e-02
6.9022097e+02	1.0351822e-06	4.7070630e-02
6.9039189e+02	1.1821270e-06	5.3170858e-02
6.9056281e+02	1.3490642e-06	5.7637510e-02
6.9073373e+02	1.5385871e-06	5.8020162e-02
6.9090465e+02	1.7536080e-06	5.3093620e-02
6.9107557e+02	1.9973942e-06	5.4293086e-02
6.9124649e+02	2.2736091e-06	5.7126128e-02
6.9141741e+02	2.5863570e-06	6.0775983e-02
6.9158833e+02	2.9402326e-06	5.5441043e-02
6.9175925e+02	3.3403761e-06	5.9907694e-02
6.9193017e+02	3.7925334e-06	5.5797949e-02
6.9210109e+02	4.3031227e-06	6.3940185e-02
6.9227201e+02	4.8793076e-06	6.4322837e-02
6.9244293e+02	5.5290781e-06	6.2663498e-02
6.9261384e+02	6.2613389e-06	5.8145355e-02
6.9278476e+02	7.0860065e-06	5.5669219e-02
6.9295568e+02	8.0141160e-06	5.1559474e-02
6.9312660e+02	9.0579380e-06	5.8884913e-02
6.9329752e+02	1.0231106e-05	5.8859167e-02
6.9346844e+02	1.1548757e-05	6.0875430e-02
6.9363936e+02	1.3027684e-05	6.2891675e-02
6.9381028e+02	1.4686503e-05	6.5316318e-02
6.9398120e+02	1.6545833e-05	6.4473776e-02
6.9415212e+02	1.8628498e-05	7.1390817e-02
6.9432304e+02	2.0959740e-05	6.2380293e-02
6.9449396e+02	2.3567454e-05	6.1129352e-02
6.9466488e+02	2.6482443e-05	6.1920402e-02
6.9483580e+02	2.9738695e-05	6.6795452e-02
6.9500671e+02	3.3373682e-05	7.3712494e-02
6.9517763e+02	3.7428684e-05	8.0221137e-02
6.9534855e+02	4.1949144e-05	6.6309816e-02
6.9551947e+02	4.6985041e-05	6.7509265e-02
6.9569039e+02	5.2591307e-05	6.8708714e-02
6.9586131e+02	5.8828262e-05	6.5007367e-02
6.9603223e+02	6.5762095e-05	7.6008407e-02
6.9620315e+02	7.3465373e-05	6.7814679e-02
6.9637407e+02	8.2017595e-05	6.8605730e-02
6.9654499e+02	9.1505778e-05	6.7763187e-02
6.9671591e+02	1.0202509e-04	6.6920645e-02
6.9688683e+02	1.1367955e-04	7.3429288e-02
6.9705775e+02	1.2658271e-04	7.2995144e-02
6.9722867e+02	1.4085848e-04	6.8068602e-02
6.9739958e+02	1.5664193e-04	7.0084847e-02
6.9757050e+02	1.7408016e-04	6.9650703e-02
6.9774142e+02	1.9333328e-04	7.4117355e-02
6.9791234e+02	2.1457537e-04	7.2866414e-02
6.9808326e+02	2.3799559e-04	6.5897881e-02
6.9825418e+02	2.6379923e-04	7.4856913e-02
6.9842510e+02	2.9220900e-04	7.5239565e-02
6.9859602e+02	3.2346618e-04	8.1748208e-02
6.9876694e+02	3.5783208e-04	8.1314064e-02
6.9893786e+02	3.9558932e-04	7.9246327e-02
6.9910878e+02	4.3704339e-04	8.0854174e-02
6.9927970e+02	4.8252420e-04	7.9194835e-02
6.9945062e+02	5.3238768e-04	7.7535479e-02
6.9962154e+02	5.8701750e-04	8.1593733e-02
6.9979246e+02	6.4682689e-04	8.1976385e-02
6.9996337e+02	7.1226049e-04	8.4809443e-02
7.0013429e+02	7.8379630e-04	8.8867680e-02
7.0030521e+02	8.6194773e-04	8.2307545e-02
7.0047613e+02	9.4726569e-04	7.8197817e-02
7.0064705e+02	1.0403408e-03	8.6748451e-02
7.0081797e+02	1.1418056e-03	7.8963121e-02
7.0098889e+02	1.2523371e-03	7.8528977e-02
7.0115981e+02	1.3726588e-03	7.4419232e-02
7.0133073e+02	1.5035436e-03	7.8069087e-02
7.0150165e+02	1.6458159e-03	8.1718925e-02
7.0167257e+02	1.8003548e-03	8.9861161e-02
7.0184349e+02	1.9680960e-03	9.8003414e-02
7.0201441e+02	2.1500352e-03	8.9809669e-02
7.0218533e+02	2.3472304e-03	8.8967127e-02
7.0235624e+02	2.5608049e-03	8.8941381e-02
7.0252716e+02	2.7919497e-03	9.1774439e-02
7.0269808e+02	3.0419269e-03	8.6847897e-02
7.0286900e+02	3.3120719e-03	9.0089338e-02
7.0303992e+02	3.6037967e-03	9.7414794e-02
7.0321084e+02	3.9185921e-03	9.7797446e-02
7.0338176e+02	4.2580308e-03	9.2054108e-02
7.0355268e+02	4.6237699e-03	9.8971149e-02
7.0372360e+02	5.0175534e-03	1.0343778e-01
7.0389452e+02	5.4412147e-03	1.1280523e-01
7.0406544e+02	5.8966789e-03	9.7260318e-02
7.0423636e+02	6.3859651e-03	9.7642970e-02
7.0440728e+02	6.9111882e-03	9.1899632e-02
7.0457820e+02	7.4745609e-03	9.8408275e-02
7.0474911e+02	8.0783952e-03	9.7565732e-02
7.0492003e+02	8.7251039e-03	9.1413996e-02
7.0509095e+02	9.4172016e-03	9.7514240e-02
7.0526187e+02	1.0157306e-02	1.0034728e-01
7.0543279e+02	1.0948136e-02	9.4195546e-02
7.0560371e+02	1.1792516e-02	1.0152099e-01
7.0577463e+02	1.2693373e-02	1.0231204e-01
7.0594555e+02	1.3653735e-02	1.0065270e-01
7.0611647e+02	1.4676731e-02	1.0348576e-01
7.0628739e+02	1.5765590e-02	9.8150815e-02
7.0645831e+02	1.6923639e-02	1.0588465e-01
7.0662923e+02	1.8154299e-02	1.0136651e-01
7.0680015e+02	1.9461080e-02	1.0583316e-01
7.0697107e+02	2.0847581e-02	1.1560899e-01
7.0714199e+02	2.2317483e-02	1.1435805e-01
7.0731290e+02	2.3874546e-02	1.1719111e-01
7.0748382e+02	2.5522598e-02	1.2492495e-01
7.0765474e+02	2.7265533e-02	1.2081520e-01
7.0782566e+02	2.9107302e-02	1.2569025e-01
7.0799658e+02	3.1051903e-02	1.1994691e-01
7.0816750e+02	3.3103374e-02	1.2032956e-01
7.0833842e+02	3.5265783e-02	1.1989542e-01
7.0850934e+02	3.7543215e-02	1.1741928e-01
7.0868026e+02	3.9939760e-02	1.2229432e-01
7.0885118e+02	4.2459505e-02	1.3329536e-01
7.0902210e+02	4.5106513e-02	1.3449481e-01
7.0919302e+02	4.7884816e-02	1.2630108e-01
7.0936394e+02	5.0798392e-02	1.2259975e-01
7.0953486e+02	5.3851155e-02	1.2665799e-01
7.0970577e+02	5.7046934e-02	1.3561703e-01
7.0987669e+02	6.0389457e-02	1.3518287e-01
7.1004761e+02	6.3882330e-02	1.3434033e-01
7.1021853e+02	6.7529018e-02	1.3758179e-01
7.1038945e+02	7.1332824e-02	1.3347204e-01
7.1056037e+02	7.5296867e-02	1.3426309e-01
7.1073129e+02	7.9424061e-02	1.3505414e-01
7.1090221e+02	8.3717093e-02	1.4197120e-01
7.1107313e+02	8.8178395e-02	1.4766303e-01
7.1124405e+02	9.2810125e-02	1.5458007e-01
7.1141497e+02	9.7614139e-02	1.5292073e-01
7.1158589e+02	1.0259197e-01	1.5452858e-01
7.1175681e+02	1.0774479e-01	1.5123565e-01
7.1192773e+02	1.1307341e-01	1.5284350e-01
7.1209864e+02	1.1857823e-01	1.5485976e-01
7.1226956e+02	1.2425922e-01	1.5238361e-01
7.1244048e+02	1.3011590e-01	1.5562506e-01
7.1261140e+02	1.3614731e-01	1.5804971e-01
7.1278232e+02	1.4235198e-01	1.6251636e-01
7.1295324e+02	1.4872793e-01	1.7188379e-01
7.1312416e+02	1.5527260e-01	1.7226644e-01
7.1329508e+02	1.6198289e-01	1.6570631e-01
7.1346600e+02	1.6885507e-01	1.6894776e-01
7.1363692e+02	1.7588480e-01	1.6851362e-01
7.1380784e+02	1.8306710e-01	1.7543066e-01
7.1397876e+02	1.9039636e-01	1.8112251e-01
7.1414968e+02	1.9786624e-01	1.8150516e-01
7.1432060e+02	2.0546977e-01	1.7943740e-01
7.1449152e+02	2.1319923e-01	1.8022845e-01
7.1466243e+02	2.2104622e-01	1.9204629e-01
7.1483335e+02	2.2900158e-01	2.0590612e-01
7.1500427e+02	2.3705544e-01	2.0097959e-01
7.1517519e+02	2.4519719e-01	1.9850344e-01
7.1534611e+02	2.5341549e-01	1.9970289e-01
7.1551703e+02	2.6169825e-01	1.9845195e-01
7.1568795e+02	2.7003264e-01	2.0741100e-01
7.1585887e+02	2.7840512e-01	2.1269443e-01
7.1602979e+02	2.8680142e-01	2.1062669e-01
7.1620071e+02	2.9520656e-01	2.0610855e-01
7.1637163e+02	3.0360489e-01	2.1588440e-01
7.1654255e+02	3.1198006e-01	2.2157624e-01
7.1671347e+02	3.2031510e-01	2.2849328e-01
7.1688439e+02	3.2859239e-01	2.2642555e-01
7.1705530e+02	3.3679376e-01	2.2844179e-01
7.1722622e+02	3.4490044e-01	2.4230162e-01
7.1739714e+02	3.5289316e-01	2.3982548e-01
7.1756806e+02	3.6075216e-01	2.4306692e-01
7.1773898e+02	3.6845724e-01	2.5365957e-01
7.1790990e+02	3.7598782e-01	2.5363382e-01
7.1808082e+02	3.8332297e-01	2.5605846e-01
7.1825174e+02	3.9044148e-01	2.5358233e-01
7.1842266e+02	3.9732190e-01	2.5804896e-01
7.1859358e+02	4.0394262e-01	2.6333241e-01
7.1876450e+02	4.1028190e-01	2.7596705e-01
7.1893542e+02	4.1631799e-01	2.8206729e-01
7.1910634e+02	4.2202914e-01	2.8653394e-01
7.1927726e+02	4.2739369e-01	2.9181739e-01
7.1944817e+02	4.3239017e-01	2.8934124e-01
7.1961909e+02	4.3699732e-01	2.9054069e-01
7.1979001e+02	4.4119421e-01	3.0521733e-01
7.1996093e+02	4.4496030e-01	3.1458476e-01
7.2013185e+02	4.4827551e-01	3.1415061e-01
7.2030277e+02	4.5112031e-01	3.1371647e-01
7.2047369e+02	4.5347578e-01	3.2757630e-01
7.2064461e+02	4.5532371e-01	3.3571854e-01
7.2081553e+02	4.5664667e-01	3.3569279e-01
7.2098645e+02	4.5742807e-01	3.3607544e-01
7.2115737e+02	4.5765226e-01	3.4952689e-01
7.2132829e+02	4.5730458e-01	3.5317673e-01
7.2149921e+02	4.5637145e-01	3.5723498e-01
7.2167013e+02	4.5484044e-01	3.6496882e-01
7.2184105e+02	4.5270032e-01	3.7392785e-01
7.2201196e+02	4.4994113e-01	3.8574569e-01
7.2218288e+02	4.4655425e-01	3.8817033e-01
7.2235380e+02	4.4253247e-01	3.9141179e-01
7.2252472e+02	4.3786999e-01	4.0404642e-01
7.2269564e+02	4.3256252e-01	4.1831465e-01
7.2286656e+02	4.2660732e-01	4.1420490e-01
7.2303748e+02	4.2000321e-01	4.1581277e-01
7.2320840e+02	4.1275062e-01	4.3620698e-01
7.2337932e+02	4.0485163e-01	4.4802482e-01
7.2355024e+02	3.9630996e-01	4.4922427e-01
7.2372116e+02	3.8713104e-01	4.5450772e-01
7.2389208e+02	3.7732196e-01	4.6264995e-01
7.2406300e+02	3.6689152e-01	4.8100218e-01
7.2423392e+02	3.5585022e-01	4.8751082e-01
7.2440483e+02	3.4421022e-01	4.8830187e-01
7.2457575e+02	3.3198536e-01	4.8664253e-01
7.2474667e+02	3.1919114e-01	4.9886875e-01
7.2491759e+02	3.0584468e-01	4.9843461e-01
7.2508851e+02	2.9196468e-01	5.0616846e-01
7.2525943e+02	2.7757138e-01	5.3513906e-01
7.2543035e+02	2.6268654e-01	5.3674691e-01
7.2560127e+02	2.4733336e-01	5.3712956e-01
7.2577219e+02	2.3153643e-01	5.3873742e-01
7.2594311e+02	2.1532166e-01	5.4238726e-01
7.2611403e+02	1.9871623e-01	5.4603712e-01
7.2628495e+02	1.8174849e-01	5.4723657e-01
7.2645587e+02	1.6444789e-01	5.4516883e-01
7.2662679e+02	1.4684490e-01	5.4310107e-01
7.2679770e+02	1.2897091e-01	5.4797612e-01
7.2696862e+02	1.1085816e-01	5.4182439e-01
7.2713954e+02	9.2539607e-02	5.3689785e-01
7.2731046e+02	7.4048852e-02	5.2462012e-01
7.2748138e+02	5.5420032e-02	5.1356760e-01
7.2765230e+02	3.6687709e-02	5.0292347e-01
7.2782322e+02	1.7886772e-02	4.8697016e-01
7.2799414e+02	-9.4768085e-04	4.7224202e-01
7.2816506e+02	-1.9780444e-02	4.4281154e-01
7.2833598e+02	-3.8576318e-02	4.1256424e-01
7.2850690e+02	-5.7300217e-02	3.6924817e-01
7.2867782e+02	-7.5917281e-02	3.2307331e-01
7.2884874e+02	-9.4392979e-02	2.7934883e-01
7.2901966e+02	-1.1269322e-01	2.1438759e-01
7.2919058e+02	-1.3078446e-01	1.4166677e-01
7.2936149e+02	-1.4863380e-01	7.5071942e-02
7.2953241e+02	-1.6620907e-01	-2.1412758e-03
7.2970333e+02	-1.8347897e-01	-9.7732466e-02
7.2987425e+02	-2.0041312e-01	-1.8842285e-01
7.3004517e+02	-2.1698216e-01	-2.7747965e-01
7.3021609e+02	-2.3315784e-01	-3.6531124e-01
7.3038701e+02	-2.4891311e-01	-4.6621162e-01
7.3055793e+02	-2.6422217e-01	-5.6098601e-01
7.3072885e+02	-2.7906055e-01	-6.4840920e-01
7.3089977e+02	-2.9340519e-01	-7.1786284e-01
7.3107069e+02	-3.0723446e-01	-7.8037367e-01
7.3124161e+02	-3.2052827e-01	-8.2491494e-01
7.3141253e+02	-3.3326805e-01	-8.7108981e-01
7.3158345e+02	-3.4543684e-01	-9.0052030e-01
7.3175436e+02	-3.5701930e-01	-9.2627520e-01
7.3192528e+02	-3.6800173e-01	-9.4467892e-01
7.3209620e+02	-3.7837213e-01	-9.4674667e-01
7.3226712e+02	-3.8812016e-01	-9.4799761e-01
7.3243804e+02	-3.9723718e-01	-9.4843176e-01
7.3260896e+02	-4.0571625e-01	-9.3579712e-01
7.3277988e+02	-4.1355212e-01	-9.2275409e-01
7.3295080e+02	-4.2074120e-01	-9.1338664e-01
7.3312172e+02	-4.2728159e-01	-9.0524441e-01
7.3329264e+02	-4.3317299e-01	-8.8525859e-01
7.3346356e+02	-4.3841674e-01	-8.5914678e-01
7.3363448e+02	-4.4301575e-01	-8.4201975e-01
7.3380540e+02	-4.4697443e-01	-8.1754155e-01
7.3397632e+02	-4.5029872e-01	-8.0654051e-01
7.3414723e+02	-4.5299599e-01	-7.9023029e-01
7.3431815e+02	-4.5507497e-01	-7.6861086e-01
7.3448907e+02	-4.5654576e-01	-7.4699145e-01
7.3465999e+02	-4.5741970e-01	-7.2700563e-01
7.3483091e+02	-4.5770934e-01	-7.0620301e-01
7.3500183e+02	-4.5742838e-01	-6.9928597e-01
7.3517275e+02	-4.5659157e-01	-6.7439936e-01
7.3534367e+02	-4.5521466e-01	-6.6298992e-01
7.3551459e+02	-4.5331433e-01	-6.4586289e-01
7.3568551e+02	-4.5090809e-01	-6.1525870e-01
7.3585643e+02	-4.4801424e-01	-6.0466605e-01
7.3602735e+02	-4.4465176e-01	-5.8835584e-01
7.3619827e+02	-4.4084025e-01	-5.6877842e-01
7.3636919e+02	-4.3659983e-01	-5.5981937e-01
7.3654010e+02	-4.3195110e-01	-5.4432595e-01
7.3671102e+02	-4.2691503e-01	-5.3250811e-01
7.3688194e+02	-4.2151290e-01	-5.1170549e-01
7.3705286e+02	-4.1576624e-01	-5.0764724e-01
7.3722378e+02	-4.0969670e-01	-4.9746301e-01
7.3739470e+02	-4.0332604e-01	-4.8687037e-01
7.3756562e+02	-3.9667605e-01	-4.7341894e-01
7.3773654e+02	-3.8976844e-01	-4.6160110e-01
7.3790746e+02	-3.8262483e-01	-4.4937487e-01
7.3807838e+02	-3.7526666e-01	-4.3755704e-01
7.3824930e+02	-3.6771511e-01	-4.2410561e-01
7.3842022e+02	-3.5999109e-01	-4.1147097e-01
7.3859114e+02	-3.5211517e-01	-3.9801954e-01
7.3876206e+02	-3.4410750e-01	-3.9559489e-01
7.3893298e+02	-3.3598781e-01	-3.9194505e-01
7.3910389e+02	-3.2777533e-01	-3.7849361e-01
7.3927481e+02	-3.1948877e-01	-3.6994298e-01
7.3944573e+02	-3.1114627e-01	-3.5975874e-01
7.3961665e+02	-3.0276539e-01	-3.5243330e-01
7.3978757e+02	-2.9436305e-01	-3.3979866e-01
7.3995849e+02	-2.8595553e-01	-3.3737401e-01
7.4012941e+02	-2.7755843e-01	-3.2759818e-01
7.4030033e+02	-2.6918666e-01	-3.2517353e-01
7.4047125e+02	-2.6085443e-01	-3.1662289e-01
7.4064217e+02	-2.5257522e-01	-3.0317146e-01
7.4081309e+02	-2.4436178e-01	-2.9339562e-01
7.4098401e+02	-2.3622613e-01	-2.8443658e-01
7.4115493e+02	-2.2817955e-01	-2.8078673e-01
7.4132585e+02	-2.2023259e-01	-2.8203768e-01
7.4149676e+02	-2.1239504e-01	-2.8451382e-01
7.4166768e+02	-2.0467598e-01	-2.7065399e-01
7.4183860e+02	-1.9708376e-01	-2.6292015e-01
7.4200952e+02	-1.8962601e-01	-2.5681990e-01
7.4218044e+02	-1.8230966e-01	-2.4622727e-01
7.4235136e+02	-1.7514095e-01	-2.3971862e-01
7.4252228e+02	-1.6812546e-01	-2.3688558e-01
7.4269320e+02	-1.6126809e-01	-2.3446093e-01
7.4286412e+02	-1.5457312e-01	-2.1570030e-01
7.4303504e+02	-1.4804420e-01	-2.2307724e-01
7.4320596e+02	-1.4168440e-01	-2.2228618e-01
7.4337688e+02	-1.3549620e-01	-2.2190353e-01
7.4354780e+02	-1.2948154e-01	-2.1580329e-01
7.4371872e+02	-1.2364183e-01	-2.0561905e-01
7.4388963e+02	-1.1797798e-01	-2.0850359e-01
7.4406055e+02	-1.1249043e-01	-2.0117815e-01
7.4423147e+02	-1.0717914e-01	-1.9793670e-01
7.4440239e+02	-1.0204369e-01	-1.9428685e-01
7.4457331e+02	-9.7083214e-02	-1.9022861e-01
7.4474423e+02	-9.2296504e-02	-1.8290317e-01
7.4491515e+02	-8.7681991e-02	-1.7761972e-01
7.4508607e+02	-8.3237782e-02	-1.7437827e-01
7.4525699e+02	-7.8961688e-02	-1.6950323e-01
7.4542791e+02	-7.4851245e-02	-1.7688016e-01
7.4559883e+02	-7.0903741e-02	-1.7282191e-01
7.4576975e+02	-6.7116235e-02	-1.6590487e-01
7.4594067e+02	-6.3485584e-02	-1.6307182e-01
7.4611159e+02	-6.0008464e-02	-1.5901357e-01
7.4628251e+02	-5.6681391e-02	-1.6475691e-01
7.4645342e+02	-5.3500742e-02	-1.5130548e-01
7.4662434e+02	-5.0462774e-02	-1.4520524e-01
7.4679526e+02	-4.7563645e-02	-1.5054017e-01
7.4696618e+02	-4.4799430e-02	-1.5015752e-01
7.4713710e+02	-4.2166140e-02	-1.4446567e-01
7.4730802e+02	-3.9659736e-02	-1.3836543e-01
7.4747894e+02	-3.7276147e-02	-1.3879958e-01
7.4764986e+02	-3.5011284e-02	-1.3433293e-01
7.4782078e+02	-3.2861052e-02	-1.3313348e-01
7.4799170e+02	-3.0821363e-02	-1.3683482e-01
7.4816262e+02	-2.8888150e-02	-1.3195977e-01
7.4833354e+02	-2.7057375e-02	-1.1850833e-01
7.4850446e+02	-2.5325041e-02	-1.2180128e-01
7.4867538e+02	-2.3687201e-02	-1.2672782e-01
7.4884629e+02	-2.2139963e-02	-1.2226117e-01
7.4901721e+02	-2.0679502e-02	-1.1534413e-01
7.4918813e+02	-1.9302066e-02	-1.2067907e-01
7.4935905e+02	-1.8003979e-02	-1.2070482e-01
7.4952997e+02	-1.6781649e-02	-1.2154736e-01
7.4970089e+02	-1.5631571e-02	-1.1013792e-01
7.4987181e+02	-1.4550333e-02	-1.1098046e-01
7.5004273e+02	-1.3534617e-02	-1.0488022e-01
7.5021365e+02	-1.2581202e-02	-1.0898996e-01
7.5038457e+02	-1.1686966e-02	-1.1269131e-01
7.5055549e+02	-1.0848892e-02	-1.0985825e-01
7.5072641e+02	-1.0064061e-02	-1.0865880e-01
7.5089733e+02	-9.3296605e-03	-1.0868455e-01
7.5106825e+02	-8.6429785e-03	-1.0911869e-01
7.5123916e+02	-8.0014081e-03	-1.0751085e-01
7.5141008e+02	-7.4024442e-03	-9.1200612e-02
7.5158100e+02	-6.8436840e-03	-9.2451553e-02
7.5175192e+02	-6.3228251e-03	-9.1252104e-02
7.5192284e+02	-5.8376644e-03	-8.4335063e-02
7.5209376e+02	-5.3860966e-03	-8.0276827e-02
7.5226468e+02	-4.9661122e-03	-8.6020148e-02
7.5243560e+02	-4.5757954e-03	-8.4003903e-02
7.5260652e+02	-4.2133218e-03	-8.6888453e-02
7.5277744e+02	-3.8769567e-03	-8.4463793e-02
7.5294836e+02	-3.5650516e-03	-8.7756742e-02
7.5311928e+02	-3.2760425e-03	-8.2881692e-02
7.5329020e+02	-3.0084469e-03	-8.3724234e-02
7.5346112e+02	-2.7608611e-03	-7.5990397e-02
7.5363204e+02	-2.5319576e-03	-7.7241338e-02
7.5380295e+02	-2.3204819e-03	-7.9309075e-02
7.5397387e+02	-2.1252505e-03	-7.5659236e-02
7.5414479e+02	-1.9451472e-03	-7.6501779e-02
7.5431571e+02	-1.7791209e-03	-7.4893932e-02
7.5448663e+02	-1.6261828e-03	-6.8385289e-02
7.5465755e+02	-1.4854033e-03	-8.1479813e-02
7.5482847e+02	-1.3559098e-03	-7.2520763e-02
7.5499939e+02	-1.2368834e-03	-6.6420519e-02
7.5517031e+02	-1.1275571e-03	-7.1755459e-02
7.5534123e+02	-1.0272127e-03	-7.0556010e-02
7.5551215e+02	-9.3517834e-04	-5.9963368e-02
7.5568307e+02	-8.5082639e-04	-5.7130326e-02
7.5585399e+02	-7.7357090e-04	-5.9606461e-02
7.5602491e+02	-7.0286538e-04	-6.3307809e-02
7.5619582e+02	-6.3820064e-04	-6.5783944e-02
7.5636674e+02	-5.7910268e-04	-6.4992894e-02
7.5653766e+02	-5.2513064e-04	-5.6033861e-02
7.5670858e+02	-4.7587487e-04	-5.4425997e-02
7.5687950e+02	-4.3095507e-04	-5.6493751e-02
7.5705042e+02	-3.9001851e-04	-6.5504276e-02
7.5722134e+02	-3.5273830e-04	-6.3079632e-02
7.5739226e+02	-3.1881178e-04	-6.3105378e-02
7.5756318e+02	-2.8795899e-04	-6.1497531e-02
7.5773410e+02	-2.5992114e-04	-5.2946880e-02
7.5790502e+02	-2.3445927e-04	-4.8480245e-02
7.5807594e+02	-2.1135292e-04	-4.9731186e-02
7.5824686e+02	-1.9039882e-04	-4.8123322e-02
7.5841778e+02	-1.7140979e-04	-5.7133863e-02
7.5858869e+02	-1.5421352e-04	-5.3075610e-02
7.5875961e+02	-1.3865162e-04	-5.8002152e-02
7.5893053e+02	-1.2457854e-04	-4.5775916e-02
7.5910145e+02	-1.1186068e-04	-4.3759671e-02
7.5927237e+02	-1.0037551e-04	-5.8079390e-02
7.5944329e+02	-9.0010735e-05	-5.6471543e-02
7.5961421e+02	-8.0663529e-05	-5.4046882e-02
7.5978513e+02	-7.2239817e-05	-4.5496248e-02
7.5995605e+02	-6.4653598e-05	-4.0212800e-02
7.6012697e+02	-5.7826317e-05	-4.3097350e-02
7.6029789e+02	-5.1686281e-05	-3.6588707e-02
7.6046881e+02	-4.6168107e-05	-4.3148842e-02
7.6063973e+02	-4.1212221e-05	-4.6033376e-02
7.6081065e+02	-3.6764381e-05	-4.5650724e-02
7.6098157e+02	-3.2775242e-05	-4.4451275e-02
7.6115248e+02	-2.9199949e-05	-3.9167827e-02
7.6132340e+02	-2.5997761e-05	-3.6334785e-02
7.6149432e+02	-2.3131701e-05	-3.3093328e-02
7.6166524e+02	-2.0568237e-05	-3.8836666e-02
7.6183616e+02	-1.8276986e-05	-4.4988403e-02
7.6200708e+02	-1.6230437e-05	-5.2773733e-02
7.6217800e+02	-1.4403700e-05	-4.0955896e-02
7.6234892e+02	-1.2774274e-05	-3.4447253e-02
7.6251984e+02	-1.1321836e-05	-3.8556998e-02
7.6269076e+02	-1.0028040e-05	-4.4708735e-02
7.6286168e+02	-8.8763390e-06	-3.5749685e-02
7.6303260e+02	-7.8518224e-06	-3.1283051e-02
7.6320352e+02	-6.9410618e-06	-2.4774408e-02
7.6337444e+02	-6.1319741e-06	-4.2769727e-02
7.6354535e+02	-5.4136948e-06	-3.5852669e-02
7.6371627e+02	-4.7764626e-06	-3.2611229e-02
7.6388719e+02	-4.2115139e-06	-3.3862170e-02
7.6405811e+02	-3.7109871e-06	-3.9605508e-02
7.6422903e+02	-3.2678347e-06	-3.3913662e-02
7.6439995e+02	-2.8757441e-06	-3.5164603e-02
7.6457087e+02	-2.5290652e-06	-3.7640755e-02
7.6474179e+02	-2.2227443e-06	-3.0723714e-02
7.6491271e+02	-1.9522651e-06	-2.3806673e-02
7.6508363e+02	-1.7135941e-06	-2.8324799e-02
7.6525455e+02	-1.5031319e-06	-2.3858164e-02
7.6542547e+02	-1.3176688e-06	-3.1643494e-02
7.6559639e+02	-1.1543448e-06	-3.0035647e-02
7.6576731e+02	-1.0106135e-06	-2.3527004e-02
7.6593822e+02	-8.8420897e-07	-3.5396316e-02
7.6610914e+02	-7.7311681e-07	-3.0929681e-02
7.6628006e+02	-6.7554731e-07	-2.2787429e-02
7.6645098e+02	-5.8991162e-07	-2.9347564e-02
7.6662190e+02	-5.1480025e-07	-2.6106124e-02
7.6679282e+02	-4.4896370e-07	-2.2456268e-02
7.6696374e+02	-3.9129515e-07	-2.2073616e-02
7.6713466e+02	-3.4081487e-07	-2.3324557e-02
7.6730558e+02	-2.9665625e-07	-2.6209107e-02
7.6747650e+02	-2.5805332e-07	-2.2150854e-02
7.6764742e+02	-2.2432954e-07	-3.0344599e-02
7.6781834e+02	-1.9488776e-07	-2.6694744e-02
7.6798926e+02	-1.6920137e-07	-2.6312091e-02
7.6816018e+02	-1.4680621e-07	-2.4295846e-02
7.6833110e+02	-1.2729352e-07	-2.7997176e-02
7.6850201e+02	-1.1030357e-07	-1.7404551e-02
7.6867293e+02	-9.5519995e-08	-2.4781482e-02
7.6884385e+02	-8.2664783e-08	-3.2158414e-02
7.6901477e+02	-7.1493795e-08	-2.0748975e-02
7.6918569e+02	-6.1792791e-08	-1.8732729e-02
7.6935661e+02	-5.3373906e-08	-2.5292864e-02
7.6952753e+02	-4.6072515e-08	-1.6742213e-02
7.6969845e+02	-3.9744469e-08	-1.6767959e-02
7.6986937e+02	-3.4263629e-08	-1.8018917e-02
7.7004029e+02	-2.9519701e-08	-1.6411053e-02
7.7021121e+02	-2.5416314e-08	-1.6028401e-02
7.7038213e+02	-2.1869319e-08	-1.8912951e-02
7.7055305e+02	-1.8805291e-08	-1.1995910e-02
7.7072397e+02	-1.6160212e-08	-1.4472046e-02
7.7089488e+02	-1.3878300e-08	-1.2455800e-02
7.7106580e+02	-1.1910987e-08	-1.2481546e-02
7.7123672e+02	-1.0216017e-08	-1.6182877e-02
7.7140764e+02	-8.7566474e-09	-2.1517817e-02
7.7157856e+02	-7.5009551e-09	-1.6234368e-02
7.7174948e+02	-6.4212233e-09	-2.4019698e-02
7.7192040e+02	-5.4934039e-09	-1.4652267e-02
7.7209132e+02	-4.6966468e-09	-1.5494810e-02
7.7226224e+02	-4.0128870e-09	-1.0619760e-02
7.7243316e+02	-3.4264837e-09	-1.1053904e-02
7.7260408e+02	-2.9239043e-09	-1.0262854e-02
7.7277500e+02	-2.4934489e-09	-7.4298118e-03
7.7294592e+02	-2.1250082e-09	-1.0314346e-02
7.7311684e+02	-1.8098546e-09	-5.0309142e-03
7.7328775e+02	-1.5404574e-09	-9.1406427e-03
7.7345867e+02	-1.3103241e-09	-1.4475583e-02
7.7362959e+02	-1.1138604e-09	-1.6134922e-02
7.7380051e+02	-9.4625003e-10	-1.2485083e-02
7.7397143e+02	-8.0334899e-10	-1.3736024e-02
7.7414235e+02	-6.8159391e-10	-3.5517802e-03
7.7431327e+02	-5.7792357e-10	-8.0699238e-03
7.7448419e+02	-4.8970933e-10	-6.0536785e-03
7.7465511e+02	-4.1469585e-10	-1.6289398e-02
7.7482603e+02	-3.5094926e-10	-1.4273152e-02
7.7499695e+02	-2.9681263e-10	-5.7225181e-03
7.7516787e+02	-2.5086728e-10	-3.7062560e-03
7.7533879e+02	-2.1189898e-10	-2.5068072e-03
7.7550971e+02	-1.7886998e-10	-7.0249508e-03
7.7568063e+02	-1.5089320e-10	-1.5218679e-02
7.7585154e+02	-1.2721119e-10	-9.9352306e-03
7.7602246e+02	-1.0717776e-10	-7.1021887e-03
7.7619338e+02	-9.0241858e-11	3.0820553e-03
7.7636430e+02	-7.5933742e-11	-3.8864778e-03
7.7653522e+02	-6.3853627e-11	-7.5878249e-03
7.7670614e+02	-5.3661142e-11	-7.2051726e-03
7.7687706e+02	-4.5066995e-11	-8.0477151e-03
7.7704798e+02	-3.7825172e-11	4.9953168e-03
7.7721890e+02	-3.1726862e-11	1.7023847e-03
7.7738982e+02	-2.6594878e-11	-3.6536932e-04
7.7756074e+02	-2.2278837e-11	-7.9951355e-04
7.7773166e+02	-1.8651386e-11	3.9993526e-04
7.7790258e+02	-1.5604689e-11	2.0077991e-03
7.7807350e+02	-1.3047359e-11	1.5736548e-03
7.7824441e+02	-1.0902226e-11	3.2269735e-04
7.7841533e+02	-9.1040141e-12	-3.3786330e-03
7.7858625e+02	-7.5975438e-12	-5.4463703e-03
7.7875717e+02	-6.3363185e-12	-3.0217267e-03
7.7892809e+02	-5.2811098e-12	-8.7650650e-03
7.7909901e+02	-4.3989161e-12	-1.0424404e-02
7.7926993e+02	-3.6617330e-12	-7.5913622e-03
7.7944085e+02	-3.0461053e-12	-1.8995158e-03
7.7961177e+02	-2.5325395e-12	5.2512784e-04
7.7978269e+02	-2.1040733e-12	1.7245934e-03
7.7995361e+02	-1.7470927e-12	-1.9767537e-03
7.8012453e+02	-1.4496886e-12	-1.5941014e-03
7.8029545e+02	-1.2022313e-12	-4.0702369e-03
7.8046637e+02	-9.9628858e-13	-1.2000277e-05
7.8063728e+02	-8.2525324e-13	-3.7133306e-03
7.8080820e+02	-6.8301575e-13	-6.1894829e-03
7.8097912e+02	-5.6504958e-13	-4.9900173e-03
7.8115004e+02	-4.6708796e-13	7.2362180e-03
7.8132096e+02	-3.8598882e-13	-5.8583058e-03
7.8149188e+02	-3.1869347e-13	-3.0252639e-03
7.8166280e+02	-2.6293486e-13	1.0834564e-02
7.8183372e+02	-2.1690972e-13	1.1625615e-02
7.8200464e+02	-1.7874502e-13	9.1494794e-03
7.8217556e+02	-1.4720855e-13	4.2229376e-03
7.8234648e+02	-1.2123235e-13	7.8727927e-03
7.8251740e+02	-9.9731171e-14	1.3126578e-03
7.8268832e+02	-8.2067456e-14	5.7792927e-03
7.8285924e+02	-6.7435943e-14	6.1619450e-03
7.8303016e+02	-5.5398566e-14	1.0208415e-05
7.8320107e+02	-4.5527302e-14	1.2096740e-03
7.8337199e+02	-3.7284009e-14	5.2679106e-03
7.8354291e+02	-3.0712047e-14	1.9749785e-03
7.8371383e+02	-2.5254420e-14	8.0752232e-03
7.8388475e+02	-2.0626139e-14	7.2326807e-03
7.8405567e+02	-1.6978151e-14	1.1290917e-02
7.8422659e+02	-1.3962658e-14	4.7307825e-03
7.8439751e+02	-1.1441918e-14	1.0294522e-03
7.8456843e+02	-9.3638918e-15	2.2289010e-03
7.8473935e+02	-7.7167359e-15	2.2031550e-03
7.8491027e+02	-6.3313741e-15	1.4837789e-02
7.8508119e+02	-5.2293916e-15	1.1544840e-02
7.8525211e+02	-4.3770274e-15	1.1927492e-02
7.8542303e+02	-3.5555953e-15	8.2261618e-03
7.8559394e+02	-2.9706891e-15	1.0650805e-02
7.8576486e+02	-2.5011074e-15	2.4570774e-03
7.8593578e+02	-2.0550883e-15	7.9773841e-04
7.8610670e+02	-1.7394636e-15	-4.5321907e-04
7.8627762e+02	-1.5057196e-15	-3.3377529e-03
7.8644854e+02	-1.2213188e-15	-1.7299058e-03
7.8661946e+02	-1.0904765e-15	-3.3892448e-03
7.8679038e+02	-9.6443572e-16	4.3445929e-03
7.8696130e+02	-8.5052837e-16	3.9104487e-03
7.8713222e+02	-7.1564555e-16	8.3771003e-03
7.8730314e+02	-6.4686260e-16	1.3660548e-02
7.8747406e+02	-5.9175258e-16	7.5088118e-03
7.8764498e+02	-6.0322489e-16	1.2383845e-02
7.8781590e+02	-5.1656826e-16	5.4153119e-03
7.8798681e+02	-4.6494397e-16	9.4735652e-03
7.8815773e+02	-3.8824306e-16	8.7143905e-04
7.8832865e+02	-4.1070400e-16	1.0238870e-02
7.8849957e+02	-4.4851870e-16	1.3888725e-02
7.8867049e+02	-4.2757506e-16	1.3862979e-02
7.8884141e+02	-3.3420146e-16	3.6005690e-04
7.8901233e+02	-4.5210681e-16	1.0544284e-02
7.8918325e+02	-3.9508773e-16	4.8009458e-03
7.8935417e+02	-3.4998251e-16	1.1309589e-02
7.8952509e+02	-3.6089201e-16	1.4551046e-02
7.8969601e+02	-3.4823903e-16	1.2891707e-02
7.8986693e+02	-3.5619892e-16	7.1483682e-03
7.9003785e+02	-3.5580592e-16	1.1206605e-02
7.9020877e+02	-3.6437592e-16	4.2380717e-03
7.9037969e+02	-3.5732465e-16	7.8879269e-03
7.9055060e+02	-3.3930749e-16	9.0873757e-03
7.9072152e+02	-3.5633148e-16	6.6112401e-03
7.9089244e+02	-3.3299212e-16	9.8526802e-03
7.9106336e+02	-3.4972649e-16	1.7586518e-02
7.9123428e+02	-3.3960299e-16	1.5927179e-02
7.9140520e+02	-3.0361530e-16	6.9166545e-03
7.9157612e+02	-3.2183910e-16	6.8909085e-03
7.9174704e+02	-3.0827788e-16	1.8708746e-02
7.9191796e+02	-3.3988504e-16	8.0646114e-03
7.9208888e+02	-3.1459815e-16	1.1714450e-02
7.9225980e+02	-3.6076669e-16	4.3375184e-03
7.9243072e+02	-3.7979550e-16	7.5789752e-03
7.9260164e+02	-3.1315168e-16	1.2862423e-02
7.9277256e+02	-3.5267921e-16	1.5287067e-02
7.9294347e+02	-3.5520953e-16	1.5669719e-02
7.9311439e+02	-2.9998642e-16	1.1968389e-02
7.9328531e+02	-3.5102447e-16	1.4393033e-02
7.9345623e+02	-3.9816395e-16	1.6817676e-02
7.9362715e+02	-3.4045518e-16	1.7200328e-02
7.9379807e+02	-3.8634703e-16	2.2892175e-02
7.9396899e+02	-3.5936782e-16	2.2049632e-02
7.9413991e+02	-3.1525073e-16	1.7939887e-02
7.9431083e+02	-4.0044392e-16	2.1181344e-02
7.9448175e+02	-3.3523434e-16	2.8506783e-02
7.9465267e+02	-3.5970941e-16	1.7862649e-02
7.9482359e+02	-3.9238944e-16	8.4437264e-03
7.9499451e+02	-3.1707798e-16	8.8263787e-03
7.9516543e+02	-3.6324779e-16	1.5335022e-02
7.9533634e+02	-3.6834114e-16	1.5717674e-02
7.9550726e+02	-3.3752841e-16	1.4875131e-02
7.9567818e+02	-3.5153691e-16	9.5401913e-03
7.9584910e+02	-3.7854444e-16	1.5232038e-02
7.9602002e+02	-3.3451467e-16	1.3981097e-02
7.9619094e+02	-3.7165820e-16	1.5588944e-02
7.9636186e+02	-3.9951975e-16	1.1479215e-02
7.9653278e+02	-3.4356536e-16	1.1045055e-02
7.9670370e+02	-4.1495100e-16	5.3017329e-03
7.9687462e+02	-4.1993488e-16	1.2218774e-02
7.9704554e+02	-3.5371700e-16	1.0967817e-02
7.9721646e+02	-3.8928849e-16	1.6659663e-02
7.9738738e+02	-3.7994633e-16	1.7450714e-02
7.9755830e+02	-3.7218142e-16	1.4974578e-02
7.9772921e+02	-3.7965818e-16	1.4132036e-02
7.9790013e+02	-3.8457760e-16	1.4514688e-02
7.9807105e+02	-3.7582501e-16	1.9389738e-02
7.9824197e+02	-3.7249990e-16	1.6096789e-02
7.9841289e+02	-3.7405819e-16	1.3620653e-02
7.9858381e+02	-3.6840512e-16	1.4820102e-02
7.9875473e+02	-3.4696820e-16	1.4794356e-02
7.9892565e+02	-3.7674255e-16	2.4161804e-02
7.9909657e+02	-4.0437851e-16	1.9235262e-02
7.9926749e+02	-3.3880139e-16	2.1659905e-02
7.9943841e+02	-3.3359192e-16	2.1225761e-02
7.9960933e+02	-3.9088849e-16	1.6707618e-02
7.9978025e+02	-3.5027436e-16	1.7090270e-02
7.9995117e+02	-3.8519372e-16	2.5232523e-02
8.0012209e+02	-3.8495106e-16	1.9080786e-02
8.0029300e+02	-4.0888277e-16	2.1505430e-02
8.0046392e+02	-3.9370934e-16	2.5563683e-02
8.0063484e+02	-3.9492261e-16	2.5129539e-02
8.0080576e+02	-3.5374733e-16	2.3470183e-02
8.0097668e+02	-4.0505339e-16	2.1810844e-02
8.0114760e+02	-4.2718036e-16	2.3418691e-02
8.0131852e+02	-3.6976247e-16	2.1759352e-02
8.0148944e+02	-3.5855491e-16	1.5607615e-02
8.0166036e+02	-4.1160504e-16	1.5990268e-02
8.0183128e+02	-3.3899097e-16	2.2907309e-02
8.0200220e+02	-3.6386295e-16	2.0839572e-02
8.0217312e+02	-3.2127726e-16	2.4081029e-02
8.0234404e+02	-3.3689808e-16	2.2421673e-02
8.0251496e+02	-3.8879560e-16	2.6888324e-02
8.0268587e+02	-3.4930374e-16	2.7270977e-02
8.0285679e+02	-3.5361084e-16	2.2752833e-02
8.0302771e+02	-3.6780607e-16	2.5177493e-02
8.0319863e+02	-3.8430651e-16	2.3518154e-02
8.0336955e+02	-3.6774541e-16	2.5126002e-02
8.0354047e+02	-3.2291517e-16	2.4691857e-02
8.0371139e+02	-3.4620991e-16	2.0173714e-02
8.0388231e+02	-3.4147816e-16	2.1373163e-02
8.0405323e+02	-3.6453025e-16	2.0939018e-02
8.0422415e+02	-3.4451133e-16	2.6222466e-02
8.0439507e+02	-3.1041851e-16	3.2731109e-02
8.0456599e+02	-3.3917296e-16	3.1071770e-02
8.0473691e+02	-3.1357301e-16	2.8595618e-02
8.0490783e+02	-3.3613979e-16	2.3260695e-02
8.0507874e+02	-3.2412844e-16	1.8742551e-02
8.0524966e+02	-3.3977959e-16	2.5251194e-02
8.0542058e+02	-3.4147816e-16	2.2366644e-02
8.0559150e+02	-3.0944790e-16	2.1115703e-02
8.0576242e+02	-3.3347060e-16	2.2723550e-02
8.0593334e+02	-3.6210372e-16	2.8823795e-02
8.0610426e+02	-3.1333035e-16	1.8588075e-02
8.0627518e+02	-2.9100623e-16	1.7745533e-02
8.0644610e+02	-3.2546303e-16	2.3845777e-02
8.0661702e+02	-3.1769812e-16	2.4636828e-02
8.0678794e+02	-2.9877114e-16	2.2569074e-02
8.0695886e+02	-3.0022706e-16	2.7852522e-02
8.0712978e+02	-3.7496435e-16	2.6601581e-02
8.0730070e+02	-3.1963935e-16	2.2083438e-02
8.0747162e+02	-2.9197684e-16	2.8592081e-02
8.0764253e+02	-3.1478628e-16	2.5707547e-02
8.0781345e+02	-3.2594834e-16	2.6906996e-02
8.0798437e+02	-3.4002224e-16	1.9121666e-02
8.0815529e+02	-2.7013802e-16	2.0729513e-02
8.0832621e+02	-3.3953694e-16	2.6421360e-02
8.0849713e+02	-2.7450579e-16	2.1494818e-02
8.0866805e+02	-2.7838824e-16	2.3511080e-02
8.0883897e+02	-3.3953694e-16	2.5118927e-02
8.0900989e+02	-3.3080141e-16	2.5093181e-02
8.0918081e+02	-2.9585930e-16	3.4460612e-02
8.0935173e+02	-2.8518254e-16	2.9942485e-02
8.0952265e+02	-3.1333035e-16	2.1340342e-02
8.0969357e+02	-2.8518254e-16	2.8257383e-02
8.0986449e+02	-2.6965272e-16	1.7613266e-02
8.1003540e+02	-3.1818342e-16	1.8812714e-02
8.1020632e+02	-2.7935886e-16	2.1645756e-02
8.1037724e+02	-3.0653605e-16	3.1830000e-02
8.1054816e+02	-3.5312553e-16	2.8945467e-02
8.1071908e+02	-2.8130009e-16	2.4018925e-02
8.1089000e+02	-2.8712377e-16	1.8275586e-02
8.1106092e+02	-3.6671413e-16	3.4585804e-02
8.1123184e+02	-2.6382903e-16	2.7208873e-02
8.1140276e+02	-2.3859306e-16	2.7183127e-02
8.1157368e+02	-3.3759571e-16	3.1649779e-02
8.1174460e+02	-2.7547640e-16	2.3864449e-02
8.1191552e+02	-3.4730185e-16	3.4457074e-02
8.1208644e+02	-3.0653605e-16	3.4839727e-02
8.1225736e+02	-2.6771149e-16	2.5420804e-02
8.1242827e+02	-2.7935886e-16	2.4169863e-02
8.1259919e+02	-3.1818342e-16	3.3128896e-02
8.1277011e+02	-3.5700799e-16	3.0244362e-02
8.1294103e+02	-2.9488868e-16	3.5527810e-02
8.1311195e+02	-2.6771149e-16	3.3868454e-02
8.1328287e+02	-3.0653605e-16	3.1800717e-02
8.1345379e+02	-3.2206588e-16	3.3000166e-02
8.1362471e+02	-3.3371325e-16	3.9917207e-02
8.1379563e+02	-2.8324132e-16	3.6215877e-02
8.1396655e+02	-2.7547640e-16	3.2514530e-02
8.1413747e+02	-2.2888692e-16	2.1870412e-02
8.1430839e+02	-2.7547640e-16	3.2054640e-02
8.1447931e+02	-2.9100623e-16	2.9578504e-02
8.1465023e+02	-3.4536062e-16	2.1793174e-02
8.1482115e+02	-2.5994658e-16	2.7076606e-02
8.1499206e+02	-2.7547640e-16	2.5417267e-02
8.1516298e+02	-3.2206588e-16	3.1517511e-02
8.1533390e+02	-2.7547640e-16	2.8632978e-02
8.1550482e+02	-3.2206588e-16	2.4931631e-02
8.1567574e+02	-3.0653605e-16	2.6131079e-02
8.1584666e+02	-3.2206588e-16	3.4681730e-02
8.1601758e+02	-2.7547640e-16	3.7514772e-02
8.1618850e+02	-2.9100623e-16	3.9939416e-02
8.1635942e+02	-3.0653605e-16	3.0928891e-02
8.1653034e+02	-2.5218166e-16	3.0494747e-02
8.1670126e+02	-2.7547640e-16	3.7003390e-02
8.1687218e+02	-2.9100623e-16	3.2893645e-02
8.1704310e+02	-3.2206588e-16	3.4093094e-02
8.1721402e+02	-3.2206588e-16	2.8758170e-02
8.1738493e+02	-2.4441675e-16	3.0774416e-02
8.1755585e+02	-3.0653605e-16	3.0340271e-02
8.1772677e+02	-3.2206588e-16	2.6230526e-02
8.1789769e+02	-3.5312553e-16	3.6823168e-02
8.1806861e+02	-2.4441675e-16	3.2713423e-02
8.1823953e+02	-3.2206588e-16	3.6771676e-02
8.1841045e+02	-2.5994658e-16	3.3478728e-02
8.1858137e+02	-2.9100623e-16	3.3044583e-02
8.1875229e+02	-3.2206588e-16	3.3427236e-02
8.1892321e+02	-2.9100623e-16	3.1767897e-02
8.1909413e+02	-3.0653605e-16	3.7459743e-02
8.1926505e+02	-3.5312553e-16	3.0899608e-02
8.1943597e+02	-3.2206588e-16	3.5366260e-02
8.1960689e+02	-2.7547640e-16	4.3100097e-02
8.1977780e+02	-3.0653605e-16	4.3891148e-02
8.1994872e+02	-2.9100623e-16	3.9781403e-02
8.2011964e+02	-3.3759571e-16	3.9347258e-02
8.2029056e+02	-2.9100623e-16	3.6871123e-02
8.2046148e+02	-2.5994658e-16	3.1944581e-02
8.2063240e+02	-3.2206588e-16	3.3552428e-02
8.2080332e+02	-3.2206588e-16	2.6992293e-02
8.2097424e+02	-3.2206588e-16	2.7374962e-02
8.2114516e+02	-3.0653605e-16	3.7967588e-02
8.2131608e+02	-3.2206588e-16	3.7533444e-02
8.2148700e+02	-3.0653605e-16	3.5874105e-02
8.2165792e+02	-3.8418519e-16	4.2382748e-02
8.2182884e+02	-3.5312553e-16	3.5414214e-02
8.2199976e+02	-3.8418519e-16	4.1514459e-02
8.2217068e+02	-3.2206588e-16	3.5771121e-02
8.2234159e+02	-3.2206588e-16	3.4928578e-02
8.2251251e+02	-3.5312553e-16	3.6128027e-02
8.2268343e+02	-3.2206588e-16	2.8751096e-02
8.2285435e+02	-3.8418519e-16	4.0160534e-02
8.2302527e+02	-3.2206588e-16	3.7275984e-02
8.2319619e+02	-4.1524484e-16	3.5616645e-02
8.2336711e+02	-3.2206588e-16	3.6407695e-02
8.2353803e+02	-3.8418519e-16	3.5565153e-02
8.2370895e+02	-3.5312553e-16	3.7173000e-02
8.2387987e+02	-3.8418519e-16	3.4288466e-02
8.2405079e+02	-3.5312553e-16	3.0995517e-02
8.2422171e+02	-3.2206588e-16	3.3828576e-02
8.2439263e+02	-3.8418519e-16	3.7886813e-02
8.2456355e+02	-3.8418519e-16	4.0719871e-02
8.2473446e+02	-4.1524484e-16	3.7426922e-02
8.2490538e+02	-4.1524484e-16	3.2500381e-02
8.2507630e+02	-3.8418519e-16	2.8390652e-02
8.2524722e+02	-3.8418519e-16	3.1223694e-02
8.2541814e+02	-3.8418519e-16	3.7323939e-02
8.2558906e+02	-4.1524484e-16	3.8931786e-02
8.2575998e+02	-3.8418519e-16	3.8906040e-02
8.2593090e+02	-3.6865536e-16	4.5006284e-02
8.2610182e+02	-3.6865536e-16	4.0079759e-02
8.2627274e+02	-3.8418519e-16	3.9237200e-02
8.2644366e+02	-3.6865536e-16	3.4719073e-02
8.2661458e+02	-2.9100623e-16	4.1636114e-02
8.2678550e+02	-3.9971501e-16	4.7736359e-02
8.2695642e+02	-3.8418519e-16	4.3626614e-02
8.2712733e+02	-4.3077467e-16	4.1150478e-02
8.2729825e+02	-4.1524484e-16	4.5617113e-02
8.2746917e+02	-3.9971501e-16	4.0690588e-02
8.2764009e+02	-3.8418519e-16	3.6580843e-02
8.2781101e+02	-3.5312553e-16	4.6765087e-02
8.2798193e+02	-3.6865536e-16	3.8162944e-02
8.2815285e+02	-3.9971501e-16	4.5079985e-02
8.2832377e+02	-3.8418519e-16	3.5252664e-02
8.2849469e+02	-3.5312553e-16	3.6860511e-02
8.2866561e+02	-3.2206588e-16	3.6426367e-02
8.2883653e+02	-3.7642027e-16	5.1511390e-02
8.2900745e+02	-3.5312553e-16	4.8626856e-02
8.2917837e+02	-3.3759571e-16	4.6150721e-02
8.2934929e+02	-3.6089045e-16	3.5506586e-02
8.2952021e+02	-3.6089045e-16	3.6706035e-02
8.2969112e+02	-3.8418519e-16	3.6271891e-02
8.2986204e+02	-3.8418519e-16	3.7471340e-02
8.3003296e+02	-3.2594834e-16	4.3163186e-02
8.3020388e+02	-3.2206588e-16	4.5179432e-02
8.3037480e+02	-4.0650931e-16	4.0661305e-02
8.3054572e+02	-3.3448102e-16	4.5536355e-02
8.3071664e+02	-3.2594834e-16	3.8976220e-02
8.3088756e+02	-3.9000887e-16	4.3851253e-02
8.3105848e+02	-3.9971501e-16	4.4233905e-02
8.3122940e+02	-3.6865536e-16	4.2574566e-02
8.3140032e+02	-3.8418519e-16	4.2548820e-02
8.3157124e+02	-3.6865536e-16	3.5988685e-02
8.3174216e+02	-3.5312553e-16	3.9230142e-02
8.3191308e+02	-3.5312553e-16	4.4513574e-02
8.3208399e+02	-2.9100623e-16	4.4079429e-02
8.3225491e+02	-3.2206588e-16	3.9152904e-02
8.3242583e+02	-3.1430097e-16	4.2802743e-02
8.3259675e+02	-3.5312553e-16	4.5635801e-02
8.3276767e+02	-3.2206588e-16	4.6426852e-02
8.3293859e+02	-3.2206588e-16	4.4767496e-02
8.3310951e+02	-3.2206588e-16	4.2699759e-02
8.3328043e+02	-3.8418519e-16	5.0025198e-02
8.3345135e+02	-3.5312553e-16	4.8365859e-02
8.3362227e+02	-2.9100623e-16	4.7523317e-02
8.3379319e+02	-3.0653605e-16	4.1779978e-02
8.3396411e+02	-3.5312553e-16	3.8895445e-02
8.3413503e+02	-3.0653605e-16	4.7854477e-02
8.3430595e+02	-4.1524484e-16	4.1702740e-02
8.3447686e+02	-3.8418519e-16	4.7394587e-02
8.3464778e+02	-3.3759571e-16	4.6143646e-02
8.3481870e+02	-4.1524484e-16	4.6934697e-02
8.3498962e+02	-3.9971501e-16	4.6092154e-02
8.3516054e+02	-3.0653605e-16	4.8108400e-02
8.3533146e+02	-3.6865536e-16	5.2166653e-02
8.3550238e+02	-3.9971501e-16	5.3774500e-02
8.3567330e+02	-2.9100623e-16	5.2523559e-02
8.3584422e+02	-4.1524484e-16	5.0455805e-02
8.3601514e+02	-4.1524484e-16	4.5120882e-02
8.3618606e+02	-2.9100623e-16	4.1419535e-02
8.3635698e+02	-3.5312553e-16	5.1603779e-02
8.3652790e+02	-3.5312553e-16	4.6677237e-02
8.3669882e+02	-2.9100623e-16	4.9510279e-02
8.3686974e+02	-3.2206588e-16	5.9286125e-02
8.3704065e+02	-3.2206588e-16	5.9260379e-02
8.3721157e+02	-2.5994658e-16	6.0051429e-02
8.3738249e+02	-2.5994658e-16	5.4308091e-02
8.3755341e+02	-3.8418519e-16	5.7957946e-02
8.3772433e+02	-3.5312553e-16	5.7932200e-02
8.3789525e+02	-2.5994658e-16	4.8104862e-02
8.3806617e+02	-3.8418519e-16	5.4613505e-02
8.3823709e+02	-3.2206588e-16	5.6629751e-02
8.3840801e+02	-2.9100623e-16	5.6604005e-02
8.3857893e+02	-2.5994658e-16	5.0860683e-02
8.3874985e+02	-3.8418519e-16	5.4102123e-02
8.3892077e+02	-3.2206588e-16	5.3259581e-02
8.3909169e+02	-3.8418519e-16	4.7924640e-02
8.3926261e+02	-2.5994658e-16	4.7490496e-02
8.3943352e+02	-3.2206588e-16	5.2365546e-02
8.3960444e+02	-3.0653605e-16	5.3564995e-02
8.3977536e+02	-3.3759571e-16	5.6398037e-02
8.3994628e+02	-3.2206588e-16	5.0654715e-02
8.4011720e+02	-3.5312553e-16	5.7980155e-02
8.4028812e+02	-2.2888692e-16	5.7954409e-02
8.4045904e+02	-2.5994658e-16	5.9153857e-02
8.4062996e+02	-2.9100623e-16	5.1776926e-02
8.4080088e+02	-1.3570796e-16	5.2567977e-02
8.4097180e+02	-1.8229744e-16	5.8259823e-02
8.4114272e+02	-1.9782727e-16	4.6390494e-02
8.4131364e+02	-1.6676762e-16	5.2082340e-02
8.4148456e+02	-7.3588658e-17	6.1858169e-02
8.4165548e+02	-1.1469352e-17	6.1015627e-02
8.4182639e+02	9.7239434e-17	5.7314297e-02
[truncated: 5,606 more rows]
