# Supplementary material for: Increased Crystal Field Drives Intermediate Coupling and Minimizes Decoherence in Tetravalent Praseodymium Qubits
Source: J Am Chem Soc. 2023 Aug 1;145(32):17603–12. doi: 10.1021/jacs.3c02820 (PMC10436280; doi:10.1021/jacs.3c02820)
Supplement: Supplementary file 3 — ja3c02820_si_003.txt [file ja3c02820_si_003.txt]

4.0017184e+02	-7.7171057e-02	-1.1857215e-01
4.0034368e+02	-7.7171057e-02	-1.2007024e-01
4.0051553e+02	-7.7171057e-02	-1.1557696e-01
4.0068737e+02	-7.7171057e-02	-1.2081964e-01
4.0085921e+02	-7.7171057e-02	-1.1527788e-01
4.0103105e+02	-7.7171057e-02	-1.1842359e-01
4.0120290e+02	-7.7171057e-02	-1.1512858e-01
4.0137474e+02	-7.7171057e-02	-1.1497904e-01
4.0154658e+02	-7.7171057e-02	-1.2231870e-01
4.0171842e+02	-7.7171057e-02	-1.1408082e-01
4.0189027e+02	-7.7171057e-02	-1.1737631e-01
4.0206211e+02	-7.7171057e-02	-1.2127094e-01
4.0223395e+02	-7.7171057e-02	-1.1498025e-01
4.0240579e+02	-7.7171057e-02	-1.1617877e-01
4.0257764e+02	-7.7171057e-02	-1.1872534e-01
4.0274948e+02	-7.7171057e-02	-1.1438185e-01
4.0292132e+02	-7.7171057e-02	-1.1363317e-01
4.0309316e+02	-7.7171057e-02	-1.1737801e-01
4.0326501e+02	-7.7171057e-02	-1.1603020e-01
4.0343685e+02	-7.7171057e-02	-1.1752828e-01
4.0360869e+02	-7.7171057e-02	-1.2112334e-01
4.0378053e+02	-7.7171057e-02	-1.1063870e-01
4.0395238e+02	-7.7171057e-02	-1.1588139e-01
4.0412422e+02	-7.7171057e-02	-1.1633098e-01
4.0429606e+02	-7.7171057e-02	-1.2217280e-01
4.0446790e+02	-7.7171057e-02	-1.1423449e-01
4.0463974e+02	-7.7171057e-02	-1.1528322e-01
4.0481159e+02	-7.7171057e-02	-1.1528347e-01
4.0498343e+02	-7.7171057e-02	-1.2412096e-01
4.0515527e+02	-7.7171057e-02	-1.2067618e-01
4.0532711e+02	-7.7171057e-02	-1.2951368e-01
4.0549896e+02	-7.7171057e-02	-1.2636845e-01
4.0567080e+02	-7.7171057e-02	-1.2007777e-01
4.0584264e+02	-7.7171057e-02	-1.2367283e-01
4.0601448e+02	-7.7171057e-02	-1.1947912e-01
4.0618633e+02	-7.7171057e-02	-1.2022828e-01
4.0635817e+02	-7.7171057e-02	-1.1663371e-01
4.0653001e+02	-7.7171057e-02	-1.2337423e-01
4.0670185e+02	-7.7171057e-02	-1.2457275e-01
4.0687370e+02	-7.7171057e-02	-1.1648465e-01
4.0704554e+02	-7.7171057e-02	-1.1693425e-01
4.0721738e+02	-7.7171057e-02	-1.2142801e-01
4.0738922e+02	-7.7171057e-02	-1.1109316e-01
4.0756107e+02	-7.7171057e-02	-1.2577223e-01
4.0773291e+02	-7.7171057e-02	-1.2247723e-01
4.0790475e+02	-7.7171057e-02	-1.2292682e-01
4.0807659e+02	-7.7171057e-02	-1.1064478e-01
4.0824844e+02	-7.7171057e-02	-1.2142947e-01
4.0842028e+02	-7.7171057e-02	-1.1933273e-01
4.0859212e+02	-7.7171057e-02	-1.1903341e-01
4.0876396e+02	-7.7171057e-02	-1.2277825e-01
4.0893580e+02	-7.7171057e-02	-1.2262871e-01
4.0910765e+02	-7.7171057e-02	-1.1573889e-01
4.0927949e+02	-7.7171057e-02	-1.1978330e-01
4.0945133e+02	-7.7171057e-02	-1.1933419e-01
4.0962317e+02	-7.7171057e-02	-1.2697342e-01
4.0979502e+02	-7.7171057e-02	-1.2083252e-01
4.0996686e+02	-7.7171057e-02	-1.1678859e-01
4.1013870e+02	-7.7171057e-02	-1.2248063e-01
4.1031054e+02	-7.7171057e-02	-1.2053368e-01
4.1048239e+02	-7.7171057e-02	-1.2442831e-01
4.1065423e+02	-7.7171057e-02	-1.1918611e-01
4.1082607e+02	-7.7171057e-02	-1.2008506e-01
4.1099791e+02	-7.7171057e-02	-1.1828789e-01
4.1116976e+02	-7.7171057e-02	-1.1753921e-01
4.1134160e+02	-7.7171057e-02	-1.2023557e-01
4.1151344e+02	-7.7171057e-02	-1.2398041e-01
4.1168528e+02	-7.7171057e-02	-1.2293217e-01
4.1185713e+02	-7.7171057e-02	-1.2562852e-01
4.1202897e+02	-7.7171057e-02	-1.2023654e-01
4.1220081e+02	-7.7171057e-02	-1.2742642e-01
4.1237265e+02	-7.7171057e-02	-1.2203443e-01
4.1254449e+02	-7.7171057e-02	-1.1664245e-01
4.1271634e+02	-7.7171057e-02	-1.2173535e-01
4.1288818e+02	-7.7171057e-02	-1.2068711e-01
4.1306002e+02	-7.7171057e-02	-1.2353325e-01
4.1323186e+02	-7.7171057e-02	-1.2293435e-01
4.1340371e+02	-7.7171057e-02	-1.2068784e-01
4.1357555e+02	-7.7171057e-02	-1.1844132e-01
4.1374739e+02	-7.7171057e-02	-1.2143724e-01
4.1391923e+02	-7.7171057e-02	-1.1844180e-01
4.1409108e+02	-7.7171057e-02	-1.1544637e-01
4.1426292e+02	-7.7171057e-02	-1.2098862e-01
4.1443476e+02	-7.7171057e-02	-1.2353519e-01
4.1460660e+02	-7.7171057e-02	-1.1784364e-01
4.1477845e+02	-7.7171057e-02	-1.2248719e-01
4.1495029e+02	-7.7171057e-02	-1.1889261e-01
4.1512213e+02	-7.7171057e-02	-1.1949199e-01
4.1529397e+02	-7.7171057e-02	-1.1140390e-01
4.1546582e+02	-7.7171057e-02	-1.2218859e-01
4.1563766e+02	-7.7171057e-02	-1.1784510e-01
4.1580950e+02	-7.7171057e-02	-1.2353713e-01
4.1598134e+02	-7.7171057e-02	-1.2039191e-01
4.1615319e+02	-7.7171057e-02	-1.2024237e-01
4.1632503e+02	-7.7171057e-02	-1.1290320e-01
4.1649687e+02	-7.7171057e-02	-1.1679782e-01
4.1666871e+02	-7.7171057e-02	-1.1919461e-01
4.1684055e+02	-7.7171057e-02	-1.2698362e-01
4.1701240e+02	-7.7171057e-02	-1.2608516e-01
4.1718424e+02	-7.7171057e-02	-1.2863173e-01
4.1735608e+02	-7.7171057e-02	-1.2099299e-01
4.1752792e+02	-7.7171057e-02	-1.1859669e-01
4.1769977e+02	-7.7171057e-02	-1.1664974e-01
4.1787161e+02	-7.7171057e-02	-1.2219199e-01
4.1804345e+02	-7.7171057e-02	-1.1904677e-01
4.1821529e+02	-7.7171057e-02	-1.2144356e-01
4.1838714e+02	-7.7171057e-02	-1.1635114e-01
4.1855898e+02	-7.7171057e-02	-1.1769944e-01
4.1873082e+02	-7.7171057e-02	-1.1829882e-01
4.1890266e+02	-7.7171057e-02	-1.2623762e-01
4.1907451e+02	-7.7171057e-02	-1.1635212e-01
4.1924635e+02	-7.7171057e-02	-1.1889869e-01
4.1941819e+02	-7.7171057e-02	-1.2773619e-01
4.1959003e+02	-7.7171057e-02	-1.1919874e-01
4.1976188e+02	-7.7171057e-02	-1.2294358e-01
4.1993372e+02	-7.7171057e-02	-1.1874987e-01
4.2010556e+02	-7.7171057e-02	-1.1305832e-01
4.2027740e+02	-7.7171057e-02	-1.2204561e-01
4.2044925e+02	-7.7171057e-02	-1.2129693e-01
4.2062109e+02	-7.7171057e-02	-1.1920020e-01
4.2079293e+02	-7.7171057e-02	-1.1950001e-01
4.2096477e+02	-7.7171057e-02	-1.2579118e-01
4.2113661e+02	-7.7171057e-02	-1.1875157e-01
4.2130846e+02	-7.7171057e-02	-1.1905139e-01
4.2148030e+02	-7.7171057e-02	-1.1635552e-01
4.2165214e+02	-7.7171057e-02	-1.1860252e-01
4.2182398e+02	-7.7171057e-02	-1.2204779e-01
4.2199583e+02	-7.7171057e-02	-1.2249739e-01
4.2216767e+02	-7.7171057e-02	-1.2279720e-01
4.2233951e+02	-7.7171057e-02	-1.2549356e-01
4.2251135e+02	-7.7171057e-02	-1.2489466e-01
4.2268320e+02	-7.7171057e-02	-1.2174944e-01
4.2285504e+02	-7.7171057e-02	-1.1635746e-01
4.2302688e+02	-7.7171057e-02	-1.1740619e-01
4.2319872e+02	-7.7171057e-02	-1.1950341e-01
4.2337057e+02	-7.7171057e-02	-1.2294868e-01
4.2354241e+02	-7.7171057e-02	-1.2309871e-01
4.2371425e+02	-7.7171057e-02	-1.1516040e-01
4.2388609e+02	-7.7171057e-02	-1.2624466e-01
4.2405794e+02	-7.7171057e-02	-1.2459728e-01
4.2422978e+02	-7.7171057e-02	-1.2100271e-01
4.2440162e+02	-7.7171057e-02	-1.2250079e-01
4.2457346e+02	-7.7171057e-02	-1.2474779e-01
4.2474531e+02	-7.7171057e-02	-1.2714458e-01
4.2491715e+02	-7.7171057e-02	-1.1680973e-01
4.2508899e+02	-7.7171057e-02	-1.2924204e-01
4.2526083e+02	-7.7171057e-02	-1.2130373e-01
4.2543267e+02	-7.7171057e-02	-1.2220268e-01
4.2560452e+02	-7.7171057e-02	-1.2699601e-01
4.2577636e+02	-7.7171057e-02	-1.1755986e-01
4.2594820e+02	-7.7171057e-02	-1.1830902e-01
4.2612004e+02	-7.7171057e-02	-1.2430063e-01
4.2629189e+02	-7.7171057e-02	-1.1980735e-01
4.2646373e+02	-7.7171057e-02	-1.2490025e-01
4.2663557e+02	-7.7171057e-02	-1.2115589e-01
4.2680741e+02	-7.7171057e-02	-1.2055700e-01
4.2697926e+02	-7.7171057e-02	-1.2340314e-01
4.2715110e+02	-7.7171057e-02	-1.2340338e-01
4.2732294e+02	-7.7171057e-02	-1.2130665e-01
4.2749478e+02	-7.7171057e-02	-1.2355365e-01
4.2766663e+02	-7.7171057e-02	-1.2535130e-01
4.2783847e+02	-7.7171057e-02	-1.2400349e-01
4.2801031e+02	-7.7171057e-02	-1.1786259e-01
4.2818215e+02	-7.7171057e-02	-1.2190700e-01
4.2835400e+02	-7.7171057e-02	-1.1711415e-01
4.2852584e+02	-7.7171057e-02	-1.1711440e-01
4.2869768e+02	-7.7171057e-02	-1.1726442e-01
4.2886952e+02	-7.7171057e-02	-1.2235732e-01
4.2904136e+02	-7.7171057e-02	-1.2310648e-01
4.2921321e+02	-7.7171057e-02	-1.1696558e-01
4.2938505e+02	-7.7171057e-02	-1.1951215e-01
4.2955689e+02	-7.7171057e-02	-1.1891326e-01
4.2972873e+02	-7.7171057e-02	-1.1921307e-01
4.2990058e+02	-7.7171057e-02	-1.2205921e-01
4.3007242e+02	-7.7171057e-02	-1.1726637e-01
4.3024426e+02	-7.7171057e-02	-1.2235927e-01
4.3041610e+02	-7.7171057e-02	-1.2041232e-01
4.3058795e+02	-7.7171057e-02	-1.1846537e-01
4.3075979e+02	-7.7171057e-02	-1.2191064e-01
4.3093163e+02	-7.7171057e-02	-1.1606931e-01
4.3110347e+02	-7.7171057e-02	-1.1906523e-01
4.3127532e+02	-7.7171057e-02	-1.2161180e-01
4.3144716e+02	-7.7171057e-02	-1.1786745e-01
4.3161900e+02	-7.7171057e-02	-1.2161229e-01
4.3179084e+02	-7.7171057e-02	-1.1966534e-01
4.3196269e+02	-7.7171057e-02	-1.1801796e-01
4.3213453e+02	-7.7171057e-02	-1.2131345e-01
4.3230637e+02	-7.7171057e-02	-1.1876736e-01
4.3247821e+02	-7.7171057e-02	-1.1906717e-01
4.3265006e+02	-7.7171057e-02	-1.2386051e-01
4.3282190e+02	-7.7171057e-02	-1.2116464e-01
4.3299374e+02	-7.7171057e-02	-1.2116488e-01
4.3316558e+02	-7.7171057e-02	-1.2146469e-01
4.3333742e+02	-7.7171057e-02	-1.2296277e-01
4.3350927e+02	-7.7171057e-02	-1.2191453e-01
4.3368111e+02	-7.7171057e-02	-1.1712168e-01
4.3385295e+02	-7.7171057e-02	-1.2071674e-01
4.3402479e+02	-7.7171057e-02	-1.1772130e-01
4.3419664e+02	-7.7171057e-02	-1.1936917e-01
4.3436848e+02	-7.7171057e-02	-1.2356337e-01
4.3454032e+02	-7.7171057e-02	-1.2161642e-01
4.3471216e+02	-7.7171057e-02	-1.2236558e-01
4.3488401e+02	-7.7171057e-02	-1.1442727e-01
4.3505585e+02	-7.7171057e-02	-1.2086823e-01
4.3522769e+02	-7.7171057e-02	-1.1023380e-01
4.3539953e+02	-7.7171057e-02	-1.2056914e-01
4.3557138e+02	-7.7171057e-02	-1.1412867e-01
4.3574322e+02	-7.7171057e-02	-1.2865797e-01
4.3591506e+02	-7.7171057e-02	-1.2146858e-01
4.3608690e+02	-7.7171057e-02	-1.2071990e-01
4.3625875e+02	-7.7171057e-02	-1.1233224e-01
4.3643059e+02	-7.7171057e-02	-1.1427967e-01
4.3660243e+02	-7.7171057e-02	-1.2401588e-01
4.3677427e+02	-7.7171057e-02	-1.1682649e-01
4.3694612e+02	-7.7171057e-02	-1.1952284e-01
4.3711796e+02	-7.7171057e-02	-1.2027201e-01
4.3728980e+02	-7.7171057e-02	-1.2476577e-01
4.3746164e+02	-7.7171057e-02	-1.2581450e-01
4.3763348e+02	-7.7171057e-02	-1.1967360e-01
4.3780533e+02	-7.7171057e-02	-1.2147125e-01
4.3797717e+02	-7.7171057e-02	-1.1113640e-01
4.3814901e+02	-7.7171057e-02	-1.2162152e-01
4.3832085e+02	-7.7171057e-02	-1.2012392e-01
4.3849270e+02	-7.7171057e-02	-1.1712848e-01
4.3866454e+02	-7.7171057e-02	-1.1757808e-01
4.3883638e+02	-7.7171057e-02	-1.1727875e-01
4.3900822e+02	-7.7171057e-02	-1.1727900e-01
4.3918007e+02	-7.7171057e-02	-1.1802816e-01
4.3935191e+02	-7.7171057e-02	-1.2521804e-01
4.3952375e+02	-7.7171057e-02	-1.1877757e-01
4.3969559e+02	-7.7171057e-02	-1.1698040e-01
4.3986744e+02	-7.7171057e-02	-1.1683086e-01
4.4003928e+02	-7.7171057e-02	-1.1413499e-01
4.4021112e+02	-7.7171057e-02	-1.2671709e-01
4.4038296e+02	-7.7171057e-02	-1.1982727e-01
4.4055481e+02	-7.7171057e-02	-1.2656779e-01
4.4072665e+02	-7.7171057e-02	-1.1548402e-01
4.4089849e+02	-7.7171057e-02	-1.2012757e-01
4.4107033e+02	-7.7171057e-02	-1.2162565e-01
4.4124218e+02	-7.7171057e-02	-1.1997827e-01
4.4141402e+02	-7.7171057e-02	-1.2701836e-01
4.4158586e+02	-7.7171057e-02	-1.2252508e-01
4.4175770e+02	-7.7171057e-02	-1.2567079e-01
4.4192954e+02	-7.7171057e-02	-1.2177665e-01
4.4210139e+02	-7.7171057e-02	-1.2312495e-01
4.4227323e+02	-7.7171057e-02	-1.2716936e-01
4.4244507e+02	-7.7171057e-02	-1.2387435e-01
4.4261691e+02	-7.7171057e-02	-1.2282611e-01
4.4278876e+02	-7.7171057e-02	-1.2013024e-01
4.4296060e+02	-7.7171057e-02	-1.2612184e-01
4.4313244e+02	-7.7171057e-02	-1.2117921e-01
4.4330428e+02	-7.7171057e-02	-1.1473874e-01
4.4347613e+02	-7.7171057e-02	-1.2147927e-01
4.4364797e+02	-7.7171057e-02	-1.2117994e-01
4.4381981e+02	-7.7171057e-02	-1.2297759e-01
4.4399165e+02	-7.7171057e-02	-1.2252848e-01
4.4416350e+02	-7.7171057e-02	-1.2522484e-01
4.4433534e+02	-7.7171057e-02	-1.1563890e-01
4.4450718e+02	-7.7171057e-02	-1.1698720e-01
4.4467902e+02	-7.7171057e-02	-1.2297881e-01
4.4485087e+02	-7.7171057e-02	-1.2822149e-01
4.4502271e+02	-7.7171057e-02	-1.2028318e-01
4.4519455e+02	-7.7171057e-02	-1.2013364e-01
4.4536639e+02	-7.7171057e-02	-1.2088280e-01
4.4553823e+02	-7.7171057e-02	-1.1369341e-01
4.4571008e+02	-7.7171057e-02	-1.1983480e-01
4.4588192e+02	-7.7171057e-02	-1.2148267e-01
4.4605376e+02	-7.7171057e-02	-1.2597643e-01
4.4622560e+02	-7.7171057e-02	-1.2358013e-01
4.4639745e+02	-7.7171057e-02	-1.1369463e-01
4.4656929e+02	-7.7171057e-02	-1.1863774e-01
4.4674113e+02	-7.7171057e-02	-1.2403021e-01
4.4691297e+02	-7.7171057e-02	-1.2298196e-01
4.4708482e+02	-7.7171057e-02	-1.2522897e-01
4.4725666e+02	-7.7171057e-02	-1.2582835e-01
4.4742850e+02	-7.7171057e-02	-1.1579306e-01
4.4760034e+02	-7.7171057e-02	-1.1579330e-01
4.4777219e+02	-7.7171057e-02	-1.2268361e-01
4.4794403e+02	-7.7171057e-02	-1.2313321e-01
4.4811587e+02	-7.7171057e-02	-1.2088669e-01
4.4828771e+02	-7.7171057e-02	-1.2028779e-01
4.4845956e+02	-7.7171057e-02	-1.2073739e-01
4.4863140e+02	-7.7171057e-02	-1.2493159e-01
4.4880324e+02	-7.7171057e-02	-1.1369803e-01
4.4897508e+02	-7.7171057e-02	-1.2013898e-01
4.4914693e+02	-7.7171057e-02	-1.2388383e-01
4.4931877e+02	-7.7171057e-02	-1.2463299e-01
4.4949061e+02	-7.7171057e-02	-1.1849209e-01
4.4966245e+02	-7.7171057e-02	-1.1894168e-01
4.4983429e+02	-7.7171057e-02	-1.1609603e-01
4.5000614e+02	-7.7171057e-02	-1.1969109e-01
4.5017798e+02	-7.7171057e-02	-1.1894241e-01
4.5034982e+02	-7.7171057e-02	-1.1984136e-01
4.5052166e+02	-7.7171057e-02	-1.1864333e-01
4.5069351e+02	-7.7171057e-02	-1.2133968e-01
4.5086535e+02	-7.7171057e-02	-1.2373647e-01
4.5103719e+02	-7.7171057e-02	-1.2119039e-01
4.5120903e+02	-7.7171057e-02	-1.1864430e-01
4.5138088e+02	-7.7171057e-02	-1.2104109e-01
4.5155272e+02	-7.7171057e-02	-1.2059198e-01
4.5172456e+02	-7.7171057e-02	-1.1520000e-01
4.5189640e+02	-7.7171057e-02	-1.1849549e-01
4.5206825e+02	-7.7171057e-02	-1.2808191e-01
4.5224009e+02	-7.7171057e-02	-1.2703366e-01
4.5241193e+02	-7.7171057e-02	-1.2688412e-01
4.5258377e+02	-7.7171057e-02	-1.2313976e-01
4.5275562e+02	-7.7171057e-02	-1.2448806e-01
4.5292746e+02	-7.7171057e-02	-1.2029435e-01
4.5309930e+02	-7.7171057e-02	-1.2029460e-01
4.5327114e+02	-7.7171057e-02	-1.1595110e-01
4.5344299e+02	-7.7171057e-02	-1.2718515e-01
4.5361483e+02	-7.7171057e-02	-1.1535245e-01
4.5378667e+02	-7.7171057e-02	-1.1715010e-01
4.5395851e+02	-7.7171057e-02	-1.2224300e-01
4.5413035e+02	-7.7171057e-02	-1.1954713e-01
4.5430220e+02	-7.7171057e-02	-1.2583831e-01
4.5447404e+02	-7.7171057e-02	-1.1924805e-01
4.5464588e+02	-7.7171057e-02	-1.1475477e-01
4.5481772e+02	-7.7171057e-02	-1.1490480e-01
4.5498957e+02	-7.7171057e-02	-1.1535440e-01
4.5516141e+02	-7.7171057e-02	-1.1475550e-01
4.5533325e+02	-7.7171057e-02	-1.2733760e-01
4.5550509e+02	-7.7171057e-02	-1.1984865e-01
4.5567694e+02	-7.7171057e-02	-1.2149651e-01
4.5584878e+02	-7.7171057e-02	-1.2104740e-01
4.5602062e+02	-7.7171057e-02	-1.2134721e-01
4.5619246e+02	-7.7171057e-02	-1.2524184e-01
4.5636431e+02	-7.7171057e-02	-1.2344468e-01
4.5653615e+02	-7.7171057e-02	-1.1535658e-01
4.5670799e+02	-7.7171057e-02	-1.2329538e-01
4.5687983e+02	-7.7171057e-02	-1.1670512e-01
4.5705168e+02	-7.7171057e-02	-1.2269673e-01
4.5722352e+02	-7.7171057e-02	-1.2194805e-01
4.5739536e+02	-7.7171057e-02	-1.2359592e-01
4.5756720e+02	-7.7171057e-02	-1.2374594e-01
4.5773905e+02	-7.7171057e-02	-1.2734100e-01
4.5791089e+02	-7.7171057e-02	-1.2060097e-01
4.5808273e+02	-7.7171057e-02	-1.2644279e-01
4.5825457e+02	-7.7171057e-02	-1.2344735e-01
4.5842641e+02	-7.7171057e-02	-1.1850472e-01
4.5859826e+02	-7.7171057e-02	-1.1655777e-01
4.5877010e+02	-7.7171057e-02	-1.2195024e-01
4.5894194e+02	-7.7171057e-02	-1.1790631e-01
4.5911378e+02	-7.7171057e-02	-1.2210051e-01
4.5928563e+02	-7.7171057e-02	-1.2150161e-01
4.5945747e+02	-7.7171057e-02	-1.2329926e-01
4.5962931e+02	-7.7171057e-02	-1.2225102e-01
4.5980115e+02	-7.7171057e-02	-1.2180191e-01
4.5997300e+02	-7.7171057e-02	-1.1715885e-01
4.6014484e+02	-7.7171057e-02	-1.2015477e-01
4.6031668e+02	-7.7171057e-02	-1.2629616e-01
4.6048852e+02	-7.7171057e-02	-1.2479856e-01
4.6066037e+02	-7.7171057e-02	-1.1925680e-01
4.6083221e+02	-7.7171057e-02	-1.2854365e-01
4.6100405e+02	-7.7171057e-02	-1.1775944e-01
4.6117589e+02	-7.7171057e-02	-1.2165407e-01
4.6134774e+02	-7.7171057e-02	-1.1835906e-01
4.6151958e+02	-7.7171057e-02	-1.1521384e-01
4.6169142e+02	-7.7171057e-02	-1.1910847e-01
4.6186326e+02	-7.7171057e-02	-1.2225418e-01
4.6203510e+02	-7.7171057e-02	-1.1850982e-01
4.6220695e+02	-7.7171057e-02	-1.2465121e-01
4.6237879e+02	-7.7171057e-02	-1.2030771e-01
4.6255063e+02	-7.7171057e-02	-1.2075731e-01
4.6272247e+02	-7.7171057e-02	-1.2120690e-01
4.6289432e+02	-7.7171057e-02	-1.2045823e-01
4.6306616e+02	-7.7171057e-02	-1.1476668e-01
4.6323800e+02	-7.7171057e-02	-1.1776260e-01
4.6340984e+02	-7.7171057e-02	-1.1941047e-01
4.6358169e+02	-7.7171057e-02	-1.2510250e-01
4.6375353e+02	-7.7171057e-02	-1.2120836e-01
4.6392537e+02	-7.7171057e-02	-1.2465364e-01
4.6409721e+02	-7.7171057e-02	-1.1821317e-01
4.6426906e+02	-7.7171057e-02	-1.2525326e-01
4.6444090e+02	-7.7171057e-02	-1.2390545e-01
4.6461274e+02	-7.7171057e-02	-1.1956195e-01
4.6478458e+02	-7.7171057e-02	-1.2795010e-01
4.6495643e+02	-7.7171057e-02	-1.1566805e-01
4.6512827e+02	-7.7171057e-02	-1.1641722e-01
4.6530011e+02	-7.7171057e-02	-1.1686681e-01
4.6547195e+02	-7.7171057e-02	-1.0997699e-01
4.6564380e+02	-7.7171057e-02	-1.1956341e-01
4.6581564e+02	-7.7171057e-02	-1.2300868e-01
4.6598748e+02	-7.7171057e-02	-1.2001325e-01
4.6615932e+02	-7.7171057e-02	-1.2001349e-01
4.6633116e+02	-7.7171057e-02	-1.1761719e-01
4.6650301e+02	-7.7171057e-02	-1.2960015e-01
4.6667485e+02	-7.7171057e-02	-1.2061335e-01
4.6684669e+02	-7.7171057e-02	-1.2840237e-01
4.6701853e+02	-7.7171057e-02	-1.1986492e-01
4.6719038e+02	-7.7171057e-02	-1.2345998e-01
4.6736222e+02	-7.7171057e-02	-1.2226195e-01
4.6753406e+02	-7.7171057e-02	-1.2600679e-01
4.6770590e+02	-7.7171057e-02	-1.2046503e-01
4.6787775e+02	-7.7171057e-02	-1.2196311e-01
4.6804959e+02	-7.7171057e-02	-1.2181357e-01
4.6822143e+02	-7.7171057e-02	-1.2750561e-01
4.6839327e+02	-7.7171057e-02	-1.1762010e-01
4.6856512e+02	-7.7171057e-02	-1.1762035e-01
4.6873696e+02	-7.7171057e-02	-1.2705698e-01
4.6890880e+02	-7.7171057e-02	-1.2451090e-01
4.6908064e+02	-7.7171057e-02	-1.1777086e-01
4.6925249e+02	-7.7171057e-02	-1.1267845e-01
4.6942433e+02	-7.7171057e-02	-1.2151595e-01
4.6959617e+02	-7.7171057e-02	-1.1852051e-01
4.6976801e+02	-7.7171057e-02	-1.1178047e-01
4.6993986e+02	-7.7171057e-02	-1.1792186e-01
4.7011170e+02	-7.7171057e-02	-1.1807188e-01
4.7028354e+02	-7.7171057e-02	-1.1882105e-01
4.7045538e+02	-7.7171057e-02	-1.1837194e-01
4.7062722e+02	-7.7171057e-02	-1.1837218e-01
4.7079907e+02	-7.7171057e-02	-1.2286594e-01
4.7097091e+02	-7.7171057e-02	-1.1477785e-01
4.7114275e+02	-7.7171057e-02	-1.2466384e-01
4.7131459e+02	-7.7171057e-02	-1.2002078e-01
4.7148644e+02	-7.7171057e-02	-1.1732491e-01
4.7165828e+02	-7.7171057e-02	-1.1957191e-01
4.7183012e+02	-7.7171057e-02	-1.2286740e-01
4.7200196e+02	-7.7171057e-02	-1.1957240e-01
4.7217381e+02	-7.7171057e-02	-1.1193366e-01
4.7234565e+02	-7.7171057e-02	-1.2601360e-01
4.7251749e+02	-7.7171057e-02	-1.2062161e-01
4.7268933e+02	-7.7171057e-02	-1.1717682e-01
4.7286118e+02	-7.7171057e-02	-1.1388182e-01
4.7303302e+02	-7.7171057e-02	-1.1777645e-01
4.7320486e+02	-7.7171057e-02	-1.2167107e-01
4.7337670e+02	-7.7171057e-02	-1.1807650e-01
4.7354855e+02	-7.7171057e-02	-1.1672869e-01
4.7372039e+02	-7.7171057e-02	-1.2212115e-01
4.7389223e+02	-7.7171057e-02	-1.1448241e-01
4.7406407e+02	-7.7171057e-02	-1.1822726e-01
4.7423592e+02	-7.7171057e-02	-1.2077383e-01
4.7440776e+02	-7.7171057e-02	-1.1912645e-01
4.7457960e+02	-7.7171057e-02	-1.2541762e-01
4.7475144e+02	-7.7171057e-02	-1.2421959e-01
4.7492328e+02	-7.7171057e-02	-1.1313581e-01
4.7509513e+02	-7.7171057e-02	-1.2122439e-01
4.7526697e+02	-7.7171057e-02	-1.1867831e-01
4.7543881e+02	-7.7171057e-02	-1.1313654e-01
4.7561065e+02	-7.7171057e-02	-1.1852901e-01
4.7578250e+02	-7.7171057e-02	-1.2571889e-01
4.7595434e+02	-7.7171057e-02	-1.1763079e-01
4.7612618e+02	-7.7171057e-02	-1.1852974e-01
4.7629802e+02	-7.7171057e-02	-1.2137588e-01
4.7646987e+02	-7.7171057e-02	-1.1793109e-01
4.7664171e+02	-7.7171057e-02	-1.2107680e-01
4.7681355e+02	-7.7171057e-02	-1.1853071e-01
4.7698539e+02	-7.7171057e-02	-1.2062793e-01
4.7715724e+02	-7.7171057e-02	-1.1493638e-01
4.7732908e+02	-7.7171057e-02	-1.1733317e-01
4.7750092e+02	-7.7171057e-02	-1.1448751e-01
4.7767276e+02	-7.7171057e-02	-1.1778300e-01
4.7784461e+02	-7.7171057e-02	-1.2602137e-01
4.7801645e+02	-7.7171057e-02	-1.2032982e-01
4.7818829e+02	-7.7171057e-02	-1.1448849e-01
4.7836013e+02	-7.7171057e-02	-1.1823333e-01
4.7853197e+02	-7.7171057e-02	-1.2227774e-01
4.7870382e+02	-7.7171057e-02	-1.1284159e-01
4.7887566e+02	-7.7171057e-02	-1.2527391e-01
4.7904750e+02	-7.7171057e-02	-1.1598754e-01
4.7921934e+02	-7.7171057e-02	-1.1718606e-01
4.7939119e+02	-7.7171057e-02	-1.2227895e-01
4.7956303e+02	-7.7171057e-02	-1.1523935e-01
4.7973487e+02	-7.7171057e-02	-1.1883441e-01
4.7990671e+02	-7.7171057e-02	-1.1628832e-01
4.8007856e+02	-7.7171057e-02	-1.1464094e-01
4.8025040e+02	-7.7171057e-02	-1.2272952e-01
4.8042224e+02	-7.7171057e-02	-1.1898516e-01
4.8059408e+02	-7.7171057e-02	-1.1838627e-01
4.8076593e+02	-7.7171057e-02	-1.1703846e-01
4.8093777e+02	-7.7171057e-02	-1.2153222e-01
4.8110961e+02	-7.7171057e-02	-1.1688916e-01
4.8128145e+02	-7.7171057e-02	-1.1629027e-01
4.8145330e+02	-7.7171057e-02	-1.1239612e-01
4.8162514e+02	-7.7171057e-02	-1.1404399e-01
4.8179698e+02	-7.7171057e-02	-1.1584164e-01
4.8196882e+02	-7.7171057e-02	-1.1614145e-01
4.8214067e+02	-7.7171057e-02	-1.2737550e-01
4.8231251e+02	-7.7171057e-02	-1.1404496e-01
4.8248435e+02	-7.7171057e-02	-1.2767555e-01
4.8265619e+02	-7.7171057e-02	-1.1734070e-01
4.8282803e+02	-7.7171057e-02	-1.1554353e-01
4.8299988e+02	-7.7171057e-02	-1.1299745e-01
4.8317172e+02	-7.7171057e-02	-1.2827566e-01
4.8334356e+02	-7.7171057e-02	-1.0595808e-01
4.8351540e+02	-7.7171057e-02	-1.1644321e-01
4.8368725e+02	-7.7171057e-02	-1.1913956e-01
4.8385909e+02	-7.7171057e-02	-1.1689305e-01
4.8403093e+02	-7.7171057e-02	-1.2213573e-01
4.8420277e+02	-7.7171057e-02	-1.1929008e-01
4.8437462e+02	-7.7171057e-02	-1.1988945e-01
4.8454646e+02	-7.7171057e-02	-1.2333473e-01
4.8471830e+02	-7.7171057e-02	-1.1854188e-01
4.8489014e+02	-7.7171057e-02	-1.1944083e-01
4.8506199e+02	-7.7171057e-02	-1.1839259e-01
4.8523383e+02	-7.7171057e-02	-1.1809326e-01
4.8540567e+02	-7.7171057e-02	-1.2138875e-01
4.8557751e+02	-7.7171057e-02	-1.2228770e-01
4.8574936e+02	-7.7171057e-02	-1.2393557e-01
4.8592120e+02	-7.7171057e-02	-1.1135395e-01
4.8609304e+02	-7.7171057e-02	-1.2004167e-01
4.8626488e+02	-7.7171057e-02	-1.2124018e-01
4.8643673e+02	-7.7171057e-02	-1.1704647e-01
4.8660857e+02	-7.7171057e-02	-1.1569866e-01
4.8678041e+02	-7.7171057e-02	-1.2438638e-01
4.8695225e+02	-7.7171057e-02	-1.2019267e-01
4.8712409e+02	-7.7171057e-02	-1.1989334e-01
4.8729594e+02	-7.7171057e-02	-1.1345287e-01
4.8746778e+02	-7.7171057e-02	-1.1854577e-01
4.8763962e+02	-7.7171057e-02	-1.2169148e-01
4.8781146e+02	-7.7171057e-02	-1.1959475e-01
4.8798331e+02	-7.7171057e-02	-1.1570060e-01
4.8815515e+02	-7.7171057e-02	-1.1345409e-01
4.8832699e+02	-7.7171057e-02	-1.1375390e-01
4.8849883e+02	-7.7171057e-02	-1.2124334e-01
4.8867068e+02	-7.7171057e-02	-1.0941065e-01
4.8884252e+02	-7.7171057e-02	-1.1135808e-01
4.8901436e+02	-7.7171057e-02	-1.1510293e-01
4.8918620e+02	-7.7171057e-02	-1.1675079e-01
4.8935805e+02	-7.7171057e-02	-1.1809909e-01
4.8952989e+02	-7.7171057e-02	-1.2468983e-01
4.8970173e+02	-7.7171057e-02	-1.1675152e-01
4.8987357e+02	-7.7171057e-02	-1.1750068e-01
4.9004542e+02	-7.7171057e-02	-1.0686626e-01
4.9021726e+02	-7.7171057e-02	-1.1780074e-01
4.9038910e+02	-7.7171057e-02	-1.1255854e-01
4.9056094e+02	-7.7171057e-02	-1.2798654e-01
4.9073279e+02	-7.7171057e-02	-1.1780147e-01
4.9090463e+02	-7.7171057e-02	-1.1765193e-01
4.9107647e+02	-7.7171057e-02	-1.1510584e-01
4.9124831e+02	-7.7171057e-02	-1.1989917e-01
4.9142015e+02	-7.7171057e-02	-1.1735309e-01
4.9159200e+02	-7.7171057e-02	-1.1241046e-01
4.9176384e+02	-7.7171057e-02	-1.1166178e-01
4.9193568e+02	-7.7171057e-02	-1.1016418e-01
4.9210752e+02	-7.7171057e-02	-1.1795319e-01
4.9227937e+02	-7.7171057e-02	-1.1885214e-01
4.9245121e+02	-7.7171057e-02	-1.1900217e-01
4.9262305e+02	-7.7171057e-02	-1.2664140e-01
4.9279489e+02	-7.7171057e-02	-1.1525805e-01
4.9296674e+02	-7.7171057e-02	-1.2169901e-01
4.9313858e+02	-7.7171057e-02	-1.1016588e-01
4.9331042e+02	-7.7171057e-02	-1.2304755e-01
4.9348226e+02	-7.7171057e-02	-1.1795514e-01
4.9365411e+02	-7.7171057e-02	-1.1870430e-01
4.9382595e+02	-7.7171057e-02	-1.1376167e-01
4.9399779e+02	-7.7171057e-02	-1.2948923e-01
4.9416963e+02	-7.7171057e-02	-1.1930416e-01
4.9434148e+02	-7.7171057e-02	-1.1675808e-01
4.9451332e+02	-7.7171057e-02	-1.1990379e-01
4.9468516e+02	-7.7171057e-02	-1.1720792e-01
4.9485700e+02	-7.7171057e-02	-1.1705838e-01
4.9502884e+02	-7.7171057e-02	-1.2260063e-01
4.9520069e+02	-7.7171057e-02	-1.1720865e-01
4.9537253e+02	-7.7171057e-02	-1.1645997e-01
4.9554437e+02	-7.7171057e-02	-1.1541172e-01
4.9571621e+02	-7.7171057e-02	-1.2140333e-01
4.9588806e+02	-7.7171057e-02	-1.1346502e-01
4.9605990e+02	-7.7171057e-02	-1.1346526e-01
4.9623174e+02	-7.7171057e-02	-1.1676075e-01
4.9640358e+02	-7.7171057e-02	-1.1241726e-01
4.9657543e+02	-7.7171057e-02	-1.1960713e-01
4.9674727e+02	-7.7171057e-02	-1.1706105e-01
4.9691911e+02	-7.7171057e-02	-1.1556345e-01
4.9709095e+02	-7.7171057e-02	-1.1616283e-01
4.9726280e+02	-7.7171057e-02	-1.1526437e-01
4.9743464e+02	-7.7171057e-02	-1.2589928e-01
4.9760648e+02	-7.7171057e-02	-1.1691248e-01
4.9777832e+02	-7.7171057e-02	-1.1346769e-01
4.9795017e+02	-7.7171057e-02	-1.2305411e-01
4.9812201e+02	-7.7171057e-02	-1.1391753e-01
4.9829385e+02	-7.7171057e-02	-1.1586496e-01
4.9846569e+02	-7.7171057e-02	-1.1601499e-01
4.9863754e+02	-7.7171057e-02	-1.1886113e-01
4.9880938e+02	-7.7171057e-02	-1.0882584e-01
4.9898122e+02	-7.7171057e-02	-1.1287025e-01
4.9915306e+02	-7.7171057e-02	-1.1736402e-01
4.9932490e+02	-7.7171057e-02	-1.1496772e-01
4.9949675e+02	-7.7171057e-02	-1.2215759e-01
4.9966859e+02	-7.7171057e-02	-1.1871280e-01
4.9984043e+02	-7.7171057e-02	-1.1946197e-01
5.0001227e+02	-7.7171057e-02	-1.1586739e-01
5.0018412e+02	-7.7171057e-02	-1.1496893e-01
5.0035596e+02	-7.7171057e-02	-1.1646701e-01
5.0052780e+02	-7.7171057e-02	-1.1481963e-01
5.0069964e+02	-7.7171057e-02	-1.1152463e-01
5.0087149e+02	-7.7171057e-02	-1.1287293e-01
5.0104333e+02	-7.7171057e-02	-1.1631820e-01
5.0121517e+02	-7.7171057e-02	-1.1646823e-01
5.0138701e+02	-7.7171057e-02	-1.1527020e-01
5.0155886e+02	-7.7171057e-02	-1.1317347e-01
5.0173070e+02	-7.7171057e-02	-1.1557025e-01
5.0190254e+02	-7.7171057e-02	-1.1676877e-01
5.0207438e+02	-7.7171057e-02	-1.1646944e-01
5.0224623e+02	-7.7171057e-02	-1.0583502e-01
5.0241807e+02	-7.7171057e-02	-1.1527166e-01
5.0258991e+02	-7.7171057e-02	-1.0987967e-01
5.0276175e+02	-7.7171057e-02	-1.1721933e-01
5.0293360e+02	-7.7171057e-02	-1.1272606e-01
5.0310544e+02	-7.7171057e-02	-1.1886744e-01
5.0327728e+02	-7.7171057e-02	-1.1257676e-01
5.0344912e+02	-7.7171057e-02	-1.1722031e-01
5.0362096e+02	-7.7171057e-02	-1.1587249e-01
5.0379281e+02	-7.7171057e-02	-1.1946755e-01
5.0396465e+02	-7.7171057e-02	-1.1961758e-01
5.0413649e+02	-7.7171057e-02	-1.2081609e-01
5.0430833e+02	-7.7171057e-02	-1.1707174e-01
5.0448018e+02	-7.7171057e-02	-1.1212911e-01
5.0465202e+02	-7.7171057e-02	-1.1901941e-01
5.0482386e+02	-7.7171057e-02	-1.1617376e-01
5.0499570e+02	-7.7171057e-02	-1.1153070e-01
5.0516755e+02	-7.7171057e-02	-1.1407727e-01
5.0533939e+02	-7.7171057e-02	-1.1662384e-01
5.0551123e+02	-7.7171057e-02	-1.1557560e-01
5.0568307e+02	-7.7171057e-02	-1.2351439e-01
5.0585492e+02	-7.7171057e-02	-1.1947047e-01
5.0602676e+02	-7.7171057e-02	-1.1198151e-01
5.0619860e+02	-7.7171057e-02	-1.1153240e-01
5.0637044e+02	-7.7171057e-02	-1.1632573e-01
5.0654229e+02	-7.7171057e-02	-1.0808785e-01
5.0671413e+02	-7.7171057e-02	-1.1812363e-01
5.0688597e+02	-7.7171057e-02	-1.1437927e-01
5.0705781e+02	-7.7171057e-02	-1.1303145e-01
5.0722966e+02	-7.7171057e-02	-1.1153386e-01
5.0740150e+02	-7.7171057e-02	-1.1303194e-01
5.0757334e+02	-7.7171057e-02	-1.1078542e-01
5.0774518e+02	-7.7171057e-02	-1.1632767e-01
5.0791702e+02	-7.7171057e-02	-1.1767597e-01
5.0808887e+02	-7.7171057e-02	-1.2411693e-01
5.0826071e+02	-7.7171057e-02	-1.1408164e-01
5.0843255e+02	-7.7171057e-02	-1.1797627e-01
5.0860439e+02	-7.7171057e-02	-1.1003796e-01
5.0877624e+02	-7.7171057e-02	-1.1947460e-01
5.0894808e+02	-7.7171057e-02	-1.2067311e-01
5.0911992e+02	-7.7171057e-02	-1.1498156e-01
5.0929176e+02	-7.7171057e-02	-1.1243548e-01
5.0946361e+02	-7.7171057e-02	-1.1213615e-01
5.0963545e+02	-7.7171057e-02	-1.1153726e-01
5.0980729e+02	-7.7171057e-02	-1.1737908e-01
5.0997913e+02	-7.7171057e-02	-1.1573170e-01
5.1015098e+02	-7.7171057e-02	-1.1168777e-01
5.1032282e+02	-7.7171057e-02	-1.1408456e-01
5.1049466e+02	-7.7171057e-02	-1.1483372e-01
5.1066650e+02	-7.7171057e-02	-1.1348591e-01
5.1083835e+02	-7.7171057e-02	-1.1872859e-01
5.1101019e+02	-7.7171057e-02	-1.0869331e-01
5.1118203e+02	-7.7171057e-02	-1.1783037e-01
5.1135387e+02	-7.7171057e-02	-1.1738126e-01
5.1152571e+02	-7.7171057e-02	-1.1708194e-01
5.1169756e+02	-7.7171057e-02	-1.1198953e-01
5.1186940e+02	-7.7171057e-02	-1.1318804e-01
5.1204124e+02	-7.7171057e-02	-1.0390167e-01
5.1221308e+02	-7.7171057e-02	-1.1184047e-01
5.1238493e+02	-7.7171057e-02	-1.1348834e-01
5.1255677e+02	-7.7171057e-02	-1.1064268e-01
5.1272861e+02	-7.7171057e-02	-1.1423774e-01
5.1290045e+02	-7.7171057e-02	-1.1408820e-01
5.1307230e+02	-7.7171057e-02	-1.1513693e-01
5.1324414e+02	-7.7171057e-02	-1.1783329e-01
5.1341598e+02	-7.7171057e-02	-1.1903180e-01
5.1358782e+02	-7.7171057e-02	-1.1363982e-01
5.1375967e+02	-7.7171057e-02	-1.1319071e-01
5.1393151e+02	-7.7171057e-02	-1.1019528e-01
5.1410335e+02	-7.7171057e-02	-1.1633666e-01
5.1427519e+02	-7.7171057e-02	-1.1154382e-01
5.1444704e+02	-7.7171057e-02	-1.1648693e-01
5.1461888e+02	-7.7171057e-02	-1.1199366e-01
5.1479072e+02	-7.7171057e-02	-1.1379131e-01
5.1496256e+02	-7.7171057e-02	-1.0794997e-01
5.1513441e+02	-7.7171057e-02	-1.1573898e-01
5.1530625e+02	-7.7171057e-02	-1.1663793e-01
5.1547809e+02	-7.7171057e-02	-1.1319314e-01
5.1564993e+02	-7.7171057e-02	-1.0989814e-01
5.1582177e+02	-7.7171057e-02	-1.1349320e-01
5.1599362e+02	-7.7171057e-02	-1.1499128e-01
5.1616546e+02	-7.7171057e-02	-1.1618979e-01
5.1633730e+02	-7.7171057e-02	-1.1289479e-01
5.1650914e+02	-7.7171057e-02	-1.0959978e-01
5.1668099e+02	-7.7171057e-02	-1.1559139e-01
5.1685283e+02	-7.7171057e-02	-1.1738904e-01
5.1702467e+02	-7.7171057e-02	-1.1139792e-01
5.1719651e+02	-7.7171057e-02	-1.1214708e-01
5.1736836e+02	-7.7171057e-02	-1.1214733e-01
5.1754020e+02	-7.7171057e-02	-1.1109908e-01
5.1771204e+02	-7.7171057e-02	-1.1649155e-01
5.1788388e+02	-7.7171057e-02	-1.1694114e-01
5.1805573e+02	-7.7171057e-02	-1.1379592e-01
5.1822757e+02	-7.7171057e-02	-1.1544379e-01
5.1839941e+02	-7.7171057e-02	-1.1379641e-01
5.1857125e+02	-7.7171057e-02	-1.1199924e-01
5.1874310e+02	-7.7171057e-02	-1.1169992e-01
5.1891494e+02	-7.7171057e-02	-1.1394692e-01
5.1908678e+02	-7.7171057e-02	-1.1574457e-01
5.1925862e+02	-7.7171057e-02	-1.1005302e-01
5.1943047e+02	-7.7171057e-02	-1.1200046e-01
5.1960231e+02	-7.7171057e-02	-1.1005351e-01
5.1977415e+02	-7.7171057e-02	-1.1050310e-01
5.1994599e+02	-7.7171057e-02	-1.0720810e-01
5.2011783e+02	-7.7171057e-02	-1.1200143e-01
5.2028968e+02	-7.7171057e-02	-1.1275059e-01
5.2046152e+02	-7.7171057e-02	-1.1245127e-01
5.2063336e+02	-7.7171057e-02	-1.0855712e-01
5.2080520e+02	-7.7171057e-02	-1.1275132e-01
5.2097705e+02	-7.7171057e-02	-1.1514811e-01
5.2114889e+02	-7.7171057e-02	-1.1230245e-01
5.2132073e+02	-7.7171057e-02	-1.1454946e-01
5.2149257e+02	-7.7171057e-02	-1.0900769e-01
5.2166442e+02	-7.7171057e-02	-1.0511355e-01
5.2183626e+02	-7.7171057e-02	-1.1125494e-01
5.2200810e+02	-7.7171057e-02	-1.0930799e-01
5.2217994e+02	-7.7171057e-02	-1.0601298e-01
5.2235179e+02	-7.7171057e-02	-1.1350243e-01
5.2252363e+02	-7.7171057e-02	-1.1799619e-01
5.2269547e+02	-7.7171057e-02	-1.0706220e-01
5.2286731e+02	-7.7171057e-02	-1.1395251e-01
5.2303916e+02	-7.7171057e-02	-1.1050772e-01
5.2321100e+02	-7.7171057e-02	-1.1035818e-01
5.2338284e+02	-7.7171057e-02	-1.0856101e-01
5.2355468e+02	-7.7171057e-02	-1.0496644e-01
5.2372653e+02	-7.7171057e-02	-1.0676409e-01
5.2389837e+02	-7.7171057e-02	-1.1305526e-01
5.2407021e+02	-7.7171057e-02	-1.0092300e-01
5.2424205e+02	-7.7171057e-02	-1.1170769e-01
5.2441389e+02	-7.7171057e-02	-1.1021009e-01
5.2458574e+02	-7.7171057e-02	-1.0991077e-01
5.2475758e+02	-7.7171057e-02	-1.1036036e-01
5.2492942e+02	-7.7171057e-02	-1.1365585e-01
5.2510126e+02	-7.7171057e-02	-1.1290718e-01
5.2527311e+02	-7.7171057e-02	-1.1006152e-01
5.2544495e+02	-7.7171057e-02	-1.1066090e-01
5.2561679e+02	-7.7171057e-02	-1.0976244e-01
5.2578863e+02	-7.7171057e-02	-1.0422068e-01
5.2596048e+02	-7.7171057e-02	-1.0302265e-01
5.2613232e+02	-7.7171057e-02	-1.1111123e-01
5.2630416e+02	-7.7171057e-02	-1.0901449e-01
5.2647600e+02	-7.7171057e-02	-1.1066236e-01
5.2664785e+02	-7.7171057e-02	-1.0676822e-01
5.2681969e+02	-7.7171057e-02	-1.1635464e-01
5.2699153e+02	-7.7171057e-02	-1.1246050e-01
5.2716337e+02	-7.7171057e-02	-1.1335944e-01
5.2733522e+02	-7.7171057e-02	-1.1081336e-01
5.2750706e+02	-7.7171057e-02	-1.0901619e-01
5.2767890e+02	-7.7171057e-02	-1.1036449e-01
5.2785074e+02	-7.7171057e-02	-1.0706949e-01
5.2802259e+02	-7.7171057e-02	-1.1021519e-01
5.2819443e+02	-7.7171057e-02	-1.1321112e-01
5.2836627e+02	-7.7171057e-02	-1.1351093e-01
5.2853811e+02	-7.7171057e-02	-1.0587219e-01
5.2870995e+02	-7.7171057e-02	-1.0856854e-01
5.2888180e+02	-7.7171057e-02	-1.0272721e-01
5.2905364e+02	-7.7171057e-02	-1.0662184e-01
5.2922548e+02	-7.7171057e-02	-1.0257791e-01
5.2939732e+02	-7.7171057e-02	-1.0332707e-01
5.2956917e+02	-7.7171057e-02	-1.1531004e-01
5.2974101e+02	-7.7171057e-02	-1.1096654e-01
5.2991285e+02	-7.7171057e-02	-1.0752175e-01
5.3008469e+02	-7.7171057e-02	-1.0931941e-01
5.3025654e+02	-7.7171057e-02	-1.0377764e-01
5.3042838e+02	-7.7171057e-02	-1.0887054e-01
5.3060022e+02	-7.7171057e-02	-1.1096776e-01
5.3077206e+02	-7.7171057e-02	-1.0722340e-01
5.3094391e+02	-7.7171057e-02	-1.0228077e-01
5.3111575e+02	-7.7171057e-02	-1.0317972e-01
5.3128759e+02	-7.7171057e-02	-1.0737391e-01
5.3145943e+02	-7.7171057e-02	-1.0482783e-01
5.3163128e+02	-7.7171057e-02	-1.0797354e-01
5.3180312e+02	-7.7171057e-02	-1.1426471e-01
5.3197496e+02	-7.7171057e-02	-1.0572726e-01
5.3214680e+02	-7.7171057e-02	-1.0632664e-01
5.3231864e+02	-7.7171057e-02	-1.0527839e-01
5.3249049e+02	-7.7171057e-02	-9.8688141e-02
5.3266233e+02	-7.7171057e-02	-1.0572823e-01
5.3283417e+02	-7.7171057e-02	-1.0542891e-01
5.3300601e+02	-7.7171057e-02	-1.0962310e-01
5.3317786e+02	-7.7171057e-02	-1.0797572e-01
5.3334970e+02	-7.7171057e-02	-1.0288331e-01
5.3352154e+02	-7.7171057e-02	-1.1007318e-01
5.3369338e+02	-7.7171057e-02	-1.0273401e-01
5.3386523e+02	-7.7171057e-02	-1.0033771e-01
5.3403707e+02	-7.7171057e-02	-1.0258471e-01
5.3420891e+02	-7.7171057e-02	-1.0348366e-01
5.3438075e+02	-7.7171057e-02	-1.0603023e-01
5.3455260e+02	-7.7171057e-02	-1.0767810e-01
5.3472444e+02	-7.7171056e-02	-1.1097359e-01
5.3489628e+02	-7.7171056e-02	-9.8991110e-02
5.3506812e+02	-7.7171056e-02	-1.0558185e-01
5.3523997e+02	-7.7171056e-02	-1.0393447e-01
5.3541181e+02	-7.7171056e-02	-1.0618147e-01
5.3558365e+02	-7.7171056e-02	-1.0213755e-01
5.3575549e+02	-7.7171056e-02	-9.8542972e-02
5.3592734e+02	-7.7171056e-02	-1.0243760e-01
5.3609918e+02	-7.7171056e-02	-1.0438503e-01
5.3627102e+02	-7.7171056e-02	-1.0243809e-01
5.3644286e+02	-7.7171055e-02	-1.0827990e-01
5.3661470e+02	-7.7171055e-02	-1.0004203e-01
5.3678655e+02	-7.7171055e-02	-1.0483536e-01
5.3695839e+02	-7.7171055e-02	-1.0228927e-01
5.3713023e+02	-7.7171054e-02	-1.0258908e-01
5.3730207e+02	-7.7171054e-02	-9.7796238e-02
5.3747392e+02	-7.7171054e-02	-9.5549721e-02
5.3764576e+02	-7.7171053e-02	-1.0468679e-01
5.3781760e+02	-7.7171053e-02	-1.0214070e-01
5.3798944e+02	-7.7171053e-02	-1.0693403e-01
5.3816129e+02	-7.7171052e-02	-1.0064335e-01
5.3833313e+02	-7.7171052e-02	-1.0154230e-01
5.3850497e+02	-7.7171051e-02	-1.0588628e-01
5.3867681e+02	-7.7171050e-02	-9.2855309e-02
5.3884866e+02	-7.7171049e-02	-1.0274130e-01
5.3902050e+02	-7.7171048e-02	-1.0349046e-01
5.3919234e+02	-7.7171047e-02	-1.0214265e-01
5.3936418e+02	-7.7171046e-02	-1.0034548e-01
5.3953603e+02	-7.7171045e-02	-9.9447020e-02
5.3970787e+02	-7.7171044e-02	-9.8997911e-02
5.3987971e+02	-7.7171042e-02	-1.0618779e-01
5.4005155e+02	-7.7171041e-02	-1.1023220e-01
5.4022340e+02	-7.7171039e-02	-9.6751880e-02
5.4039524e+02	-7.7171037e-02	-1.0454089e-01
5.4056708e+02	-7.7171034e-02	-9.9748046e-02
5.4073892e+02	-7.7171032e-02	-1.0454138e-01
5.4091076e+02	-7.7171029e-02	-9.9149396e-02
5.4108261e+02	-7.7171026e-02	-9.9748775e-02
5.4125445e+02	-7.7171022e-02	-1.0484167e-01
5.4142629e+02	-7.7171019e-02	-9.9000341e-02
5.4159813e+02	-7.7171014e-02	-1.0154691e-01
5.4176998e+02	-7.7171010e-02	-1.0019910e-01
5.4194182e+02	-7.7171004e-02	-1.0199675e-01
5.4211366e+02	-7.7170998e-02	-1.0109829e-01
5.4228550e+02	-7.7170992e-02	-1.0079896e-01
5.4245735e+02	-7.7170985e-02	-1.0199748e-01
5.4262919e+02	-7.7170977e-02	-9.6305929e-02
5.4280103e+02	-7.7170968e-02	-9.5107899e-02
5.4297287e+02	-7.7170959e-02	-1.0304670e-01
5.4314472e+02	-7.7170948e-02	-9.3610545e-02
5.4331656e+02	-7.7170937e-02	-9.3610788e-02
5.4348840e+02	-7.7170924e-02	-8.6121830e-02
5.4366024e+02	-7.7170909e-02	-9.8554146e-02
5.4383209e+02	-7.7170894e-02	-9.7655685e-02
5.4400393e+02	-7.7170876e-02	-9.5858520e-02
5.4417577e+02	-7.7170857e-02	-9.3012867e-02
5.4434761e+02	-7.7170836e-02	-9.2413973e-02
5.4451946e+02	-7.7170813e-02	-9.9154497e-02
5.4469130e+02	-7.7170788e-02	-1.0125172e-01
5.4486314e+02	-7.7170759e-02	-9.8106495e-02
5.4503498e+02	-7.7170729e-02	-9.8106738e-02
5.4520682e+02	-7.7170695e-02	-9.6908708e-02
5.4537867e+02	-7.7170657e-02	-9.4811975e-02
5.4555051e+02	-7.7170616e-02	-9.6310058e-02
5.4572235e+02	-7.7170571e-02	-9.0468725e-02
5.4589419e+02	-7.7170521e-02	-9.9605792e-02
5.4606604e+02	-7.7170467e-02	-1.0050474e-01
5.4623788e+02	-7.7170407e-02	-8.5526581e-02
5.4640972e+02	-7.7170342e-02	-8.9870560e-02
5.4658156e+02	-7.7170270e-02	-9.4514108e-02
5.4675341e+02	-7.7170191e-02	-9.2267590e-02
5.4692525e+02	-7.7170104e-02	-1.0140466e-01
5.4709709e+02	-7.7170009e-02	-9.3466348e-02
5.4726893e+02	-7.7169906e-02	-9.2867455e-02
5.4744078e+02	-7.7169792e-02	-9.3616618e-02
5.4761262e+02	-7.7169667e-02	-9.5264485e-02
5.4778446e+02	-7.7169531e-02	-9.1969480e-02
5.4795630e+02	-7.7169382e-02	-8.7176634e-02
5.4812815e+02	-7.7169219e-02	-8.9872989e-02
5.4829999e+02	-7.7169041e-02	-9.0472368e-02
5.4847183e+02	-7.7168847e-02	-9.1670883e-02
5.4864367e+02	-7.7168634e-02	-9.3019182e-02
5.4881551e+02	-7.7168402e-02	-9.2120721e-02
5.4898736e+02	-7.7168148e-02	-8.9125284e-02
5.4915920e+02	-7.7167871e-02	-8.6878767e-02
5.4933104e+02	-7.7167570e-02	-8.8376850e-02
5.4950288e+02	-7.7167241e-02	-7.7442860e-02
5.4967473e+02	-7.7166882e-02	-9.1373016e-02
5.4984657e+02	-7.7166491e-02	-9.0174987e-02
5.5001841e+02	-7.7166065e-02	-8.6430629e-02
5.5019025e+02	-7.7165601e-02	-8.6880224e-02
5.5036210e+02	-7.7165096e-02	-8.7180035e-02
5.5053394e+02	-7.7164546e-02	-8.9427038e-02
5.5070578e+02	-7.7163948e-02	-9.0026417e-02
5.5087762e+02	-7.7163298e-02	-8.4784220e-02
5.5104947e+02	-7.7162591e-02	-8.6581871e-02
5.5122131e+02	-7.7161822e-02	-9.0776066e-02
5.5139315e+02	-7.7160988e-02	-9.1525229e-02
5.5156499e+02	-7.7160081e-02	-8.5234543e-02
5.5173684e+02	-7.7159097e-02	-8.5384570e-02
5.5190868e+02	-7.7158029e-02	-8.8829845e-02
5.5208052e+02	-7.7156870e-02	-8.4336568e-02
5.5225236e+02	-7.7155613e-02	-7.5799122e-02
5.5242421e+02	-7.7154251e-02	-8.7931870e-02
5.5259605e+02	-7.7152774e-02	-8.2090536e-02
5.5276789e+02	-7.7151175e-02	-8.4786892e-02
5.5293973e+02	-7.7149442e-02	-8.0742966e-02
5.5311157e+02	-7.7147567e-02	-7.6699041e-02
5.5328342e+02	-7.7145537e-02	-8.5536540e-02
5.5345526e+02	-7.7143341e-02	-8.8981816e-02
5.5362710e+02	-7.7140966e-02	-8.3889402e-02
5.5379894e+02	-7.7138398e-02	-7.9845477e-02
5.5397079e+02	-7.7135623e-02	-7.7748743e-02
5.5414263e+02	-7.7132625e-02	-7.7898770e-02
5.5431447e+02	-7.7129387e-02	-7.8048797e-02
5.5448631e+02	-7.7125891e-02	-8.5088889e-02
5.5465816e+02	-7.7122118e-02	-8.3741076e-02
5.5483000e+02	-7.7118048e-02	-7.7600174e-02
5.5500184e+02	-7.7113658e-02	-7.6252361e-02
5.5517368e+02	-7.7108925e-02	-7.6851740e-02
5.5534553e+02	-7.7103825e-02	-7.9398311e-02
5.5551737e+02	-7.7098330e-02	-8.5689482e-02
5.5568921e+02	-7.7092412e-02	-7.5654196e-02
5.5586105e+02	-7.7086040e-02	-8.0297744e-02
5.5603290e+02	-7.7079183e-02	-8.2245179e-02
5.5620474e+02	-7.7071806e-02	-7.8500821e-02
5.5637658e+02	-7.7063873e-02	-7.7003224e-02
5.5654842e+02	-7.7055343e-02	-7.8950659e-02
5.5672027e+02	-7.7046176e-02	-7.5805438e-02
5.5689211e+02	-7.7036328e-02	-8.0898337e-02
5.5706395e+02	-7.7025751e-02	-7.5955708e-02
5.5723579e+02	-7.7014396e-02	-7.8352495e-02
5.5740763e+02	-7.7002210e-02	-7.1912025e-02
5.5757948e+02	-7.6989136e-02	-7.2661188e-02
5.5775132e+02	-7.6975115e-02	-7.9701280e-02
5.5792316e+02	-7.6960084e-02	-6.9965562e-02
5.5809500e+02	-7.6943975e-02	-7.8653277e-02
5.5826685e+02	-7.6926717e-02	-7.1164320e-02
5.5843869e+02	-7.6908235e-02	-7.3261539e-02
5.5861053e+02	-7.6888449e-02	-7.4759622e-02
5.5878237e+02	-7.6867274e-02	-7.4909649e-02
5.5895422e+02	-7.6844621e-02	-7.5509028e-02
5.5912606e+02	-7.6820395e-02	-6.3226981e-02
5.5929790e+02	-7.6794497e-02	-6.5024633e-02
5.5946974e+02	-7.6766820e-02	-6.9817964e-02
5.5964159e+02	-7.6737253e-02	-6.4725550e-02
5.5981343e+02	-7.6705678e-02	-7.3413266e-02
5.5998527e+02	-7.6671971e-02	-6.9968477e-02
5.6015711e+02	-7.6636000e-02	-7.3713320e-02
5.6032896e+02	-7.6597627e-02	-7.1766371e-02
5.6050080e+02	-7.6556706e-02	-7.5960566e-02
5.6067264e+02	-7.6513084e-02	-7.2665561e-02
5.6084448e+02	-7.6466598e-02	-7.1018179e-02
5.6101633e+02	-7.6417078e-02	-6.7273822e-02
5.6118817e+02	-7.6364346e-02	-6.9371041e-02
5.6136001e+02	-7.6308212e-02	-6.3529707e-02
5.6153185e+02	-7.6248478e-02	-6.4878006e-02
5.6170369e+02	-7.6184937e-02	-7.2367450e-02
5.6187554e+02	-7.6117370e-02	-6.5627412e-02
5.6204738e+02	-7.6045547e-02	-6.9522040e-02
5.6221922e+02	-7.5969228e-02	-5.9336970e-02
5.6239106e+02	-7.5888160e-02	-6.9971877e-02
5.6256291e+02	-7.5802079e-02	-6.8324496e-02
5.6273475e+02	-7.5710706e-02	-6.4280571e-02
5.6290659e+02	-7.5613753e-02	-6.4131030e-02
5.6307843e+02	-7.5510914e-02	-6.2034296e-02
5.6325028e+02	-7.5401872e-02	-6.6078708e-02
5.6342212e+02	-7.5286294e-02	-6.2633918e-02
5.6359396e+02	-7.5163832e-02	-6.4281785e-02
5.6376580e+02	-7.5034124e-02	-6.3682892e-02
5.6393765e+02	-7.4896789e-02	-6.6079679e-02
5.6410949e+02	-7.4751432e-02	-5.9788994e-02
5.6428133e+02	-7.4597640e-02	-6.3234269e-02
5.6445317e+02	-7.4434982e-02	-5.5445743e-02
5.6462502e+02	-7.4263008e-02	-6.1137779e-02
5.6479686e+02	-7.4081253e-02	-5.9041045e-02
5.6496870e+02	-7.3889227e-02	-5.7094096e-02
5.6514054e+02	-7.3686426e-02	-5.0054490e-02
5.6531238e+02	-7.3472321e-02	-5.8292854e-02
5.6548423e+02	-7.3246365e-02	-5.7394393e-02
5.6565607e+02	-7.3007988e-02	-5.6945284e-02
5.6582791e+02	-7.2756600e-02	-5.3650278e-02
5.6599975e+02	-7.2491586e-02	-5.8293826e-02
5.6617160e+02	-7.2212310e-02	-5.6197092e-02
5.6634344e+02	-7.1918112e-02	-5.9193016e-02
5.6651528e+02	-7.1608308e-02	-5.0805354e-02
5.6668712e+02	-7.1282189e-02	-6.4585726e-02
5.6685897e+02	-7.0939022e-02	-4.8708863e-02
5.6703081e+02	-7.0578047e-02	-5.3202627e-02
5.6720265e+02	-7.0198480e-02	-4.7960429e-02
5.6737449e+02	-6.9799511e-02	-4.6462832e-02
5.6754634e+02	-6.9380301e-02	-5.2754003e-02
5.6771818e+02	-6.8939987e-02	-4.4366342e-02
5.6789002e+02	-6.8477675e-02	-4.7961401e-02
5.6806186e+02	-6.7992446e-02	-4.5115747e-02
5.6823371e+02	-6.7483352e-02	-4.2719446e-02
5.6840555e+02	-6.6949417e-02	-4.6913641e-02
5.6857739e+02	-6.6389637e-02	-4.9160645e-02
5.6874923e+02	-6.5802978e-02	-4.4817151e-02
5.6892108e+02	-6.5188378e-02	-4.6914370e-02
5.6909292e+02	-6.4544745e-02	-4.0623685e-02
5.6926476e+02	-6.3870960e-02	-4.0773711e-02
5.6943660e+02	-6.3165872e-02	-3.8826762e-02
5.6960844e+02	-6.2428303e-02	-4.2272037e-02
5.6978029e+02	-6.1657046e-02	-3.9725952e-02
5.6995213e+02	-6.0850862e-02	-4.6766044e-02
5.7012397e+02	-6.0008488e-02	-4.7964559e-02
5.7029581e+02	-5.9128629e-02	-3.8827977e-02
5.7046766e+02	-5.8209963e-02	-3.7030811e-02
5.7063950e+02	-5.7251140e-02	-4.2573063e-02
5.7081134e+02	-5.6250781e-02	-3.6731729e-02
5.7098318e+02	-5.5207483e-02	-3.4485212e-02
5.7115503e+02	-5.4119814e-02	-2.8044742e-02
5.7132687e+02	-5.2986318e-02	-3.4635482e-02
5.7149871e+02	-5.1805512e-02	-3.5234861e-02
5.7167055e+02	-5.0575890e-02	-3.0142447e-02
5.7184240e+02	-4.9295923e-02	-2.6847442e-02
5.7201424e+02	-4.7964057e-02	-3.1341205e-02
5.7218608e+02	-4.6578719e-02	-2.8944904e-02
5.7235792e+02	-4.5138316e-02	-2.6548603e-02
5.7252977e+02	-4.3641233e-02	-2.8046686e-02
5.7270161e+02	-4.2085839e-02	-2.3253840e-02
5.7287345e+02	-4.0470487e-02	-2.4751923e-02
5.7304529e+02	-3.8793514e-02	-2.2954758e-02
5.7321714e+02	-3.7053244e-02	-2.4452841e-02
5.7338898e+02	-3.5247988e-02	-2.1457404e-02
5.7356082e+02	-3.3376048e-02	-1.8611750e-02
5.7373266e+02	-3.1435718e-02	-2.0708969e-02
5.7390450e+02	-2.9425286e-02	-1.8911804e-02
5.7407635e+02	-2.7343035e-02	-1.1722414e-02
5.7424819e+02	-2.5187246e-02	-1.8612722e-02
5.7442003e+02	-2.2956201e-02	-1.8463181e-02
5.7459187e+02	-2.0648183e-02	-1.4419255e-02
5.7476372e+02	-1.8261482e-02	-1.2472306e-02
5.7493556e+02	-1.5794393e-02	-1.2772117e-02
5.7510740e+02	-1.3245225e-02	-6.4814315e-03
5.7527924e+02	-1.0612295e-02	-1.3821091e-02
5.7545109e+02	-7.8939391e-03	-1.4869822e-02
5.7562293e+02	-5.0885113e-03	-1.0376545e-02
5.7579477e+02	-2.1943866e-03	-2.2884507e-03
5.7596661e+02	7.9003510e-04	-2.5882617e-03
5.7613846e+02	3.8663260e-03	1.3058798e-03
5.7631030e+02	7.0360275e-03	-2.2891795e-03
5.7648214e+02	1.0300646e-02	5.6491303e-03
5.7665398e+02	1.3661652e-02	3.4021272e-03
5.7682583e+02	1.7120472e-02	7.4460526e-03
5.7699767e+02	2.0678490e-02	8.1947298e-03
5.7716951e+02	2.4337041e-02	9.3927590e-03
5.7734135e+02	2.8097409e-02	6.0972678e-03
5.7751320e+02	3.1960820e-02	1.0290977e-02
5.7768504e+02	3.5928443e-02	8.3435422e-03
5.7785688e+02	4.0001383e-02	2.1074940e-02
5.7802872e+02	4.4180679e-02	7.5941363e-03
5.7820056e+02	4.8467299e-02	1.7928990e-02
5.7837241e+02	5.2862135e-02	1.5681987e-02
5.7854425e+02	5.7366003e-02	2.0924185e-02
5.7871609e+02	6.1979635e-02	2.0474590e-02
5.7888793e+02	6.6703679e-02	3.0360092e-02
5.7905978e+02	7.1538691e-02	2.5267192e-02
5.7923162e+02	7.6485134e-02	2.2570837e-02
5.7940346e+02	8.1543376e-02	3.5302235e-02
5.7957530e+02	8.6713680e-02	3.7548753e-02
5.7974715e+02	9.1996207e-02	3.4552830e-02
5.7991899e+02	9.7391008e-02	4.0543947e-02
5.8009083e+02	1.0289802e-01	3.0807743e-02
5.8026267e+02	1.0851708e-01	4.1442165e-02
5.8043452e+02	1.1424787e-01	4.7583067e-02
5.8060636e+02	1.2009000e-01	4.5336064e-02
5.8077820e+02	1.2604291e-01	4.6384309e-02
5.8095004e+02	1.3210593e-01	5.2075859e-02
5.8112189e+02	1.3827826e-01	5.8216760e-02
5.8129373e+02	1.4455897e-01	6.5705718e-02
5.8146557e+02	1.5094698e-01	5.9114979e-02
5.8163741e+02	1.5744107e-01	6.0462792e-02
5.8180925e+02	1.6403990e-01	6.3008877e-02
5.8198110e+02	1.7074197e-01	7.0947187e-02
5.8215294e+02	1.7754562e-01	7.4841328e-02
5.8232478e+02	1.8444906e-01	8.2629854e-02
5.8249662e+02	1.9145035e-01	8.2030475e-02
5.8266847e+02	1.9854740e-01	7.6188656e-02
5.8284031e+02	2.0573796e-01	9.1316598e-02
5.8301215e+02	2.1301963e-01	8.8320675e-02
5.8318399e+02	2.2038986e-01	1.0030315e-01
5.8335584e+02	2.2784593e-01	9.1016301e-02
5.8352768e+02	2.3538498e-01	9.6258499e-02
5.8369952e+02	2.4300400e-01	1.0180026e-01
5.8387136e+02	2.5069981e-01	1.0135067e-01
5.8404321e+02	2.5846907e-01	1.0569416e-01
5.8421505e+02	2.6630832e-01	1.1318312e-01
5.8438689e+02	2.7421392e-01	1.1752661e-01
5.8455873e+02	2.8218208e-01	1.1527961e-01
5.8473058e+02	2.9020886e-01	1.2726209e-01
5.8490242e+02	2.9829019e-01	1.2201941e-01
5.8507426e+02	3.0642184e-01	1.3295340e-01
5.8524610e+02	3.1459943e-01	1.3909430e-01
5.8541795e+02	3.2281847e-01	1.3774600e-01
5.8558979e+02	3.3107429e-01	1.5017783e-01
5.8576163e+02	3.3936212e-01	1.5212478e-01
5.8593347e+02	3.4767704e-01	1.5407173e-01
5.8610531e+02	3.5601403e-01	1.6126112e-01
5.8627716e+02	3.6436791e-01	1.6830072e-01
5.8644900e+02	3.7273342e-01	1.6934897e-01
5.8662084e+02	3.8110516e-01	1.7653836e-01
5.8679268e+02	3.8947763e-01	1.8342818e-01
5.8696453e+02	3.9784524e-01	1.8792146e-01
5.8713637e+02	4.0620230e-01	1.9870566e-01
5.8730821e+02	4.1454300e-01	1.9930456e-01
5.8748005e+02	4.2286150e-01	2.0589481e-01
5.8765190e+02	4.3115183e-01	2.0709284e-01
5.8782374e+02	4.3940797e-01	2.1742769e-01
5.8799558e+02	4.4762385e-01	2.2401795e-01
5.8816742e+02	4.5579332e-01	2.3689913e-01
5.8833927e+02	4.6391019e-01	2.3824694e-01
5.8851111e+02	4.7196823e-01	2.4783288e-01
5.8868295e+02	4.7996116e-01	2.5007939e-01
5.8885479e+02	4.8788269e-01	2.5891641e-01
5.8902664e+02	4.9572651e-01	2.6011444e-01
5.8919848e+02	5.0348629e-01	2.7524238e-01
5.8937032e+02	5.1115571e-01	2.7763868e-01
5.8954216e+02	5.1872843e-01	2.9905755e-01
5.8971401e+02	5.2619816e-01	3.0025558e-01
5.8988585e+02	5.3355861e-01	3.1852899e-01
5.9005769e+02	5.4080353e-01	3.1553306e-01
5.9022953e+02	5.4792670e-01	3.2601770e-01
5.9040137e+02	5.5492197e-01	3.3140968e-01
5.9057322e+02	5.6178322e-01	3.4728655e-01
5.9074506e+02	5.6850443e-01	3.6166557e-01
5.9091690e+02	5.7507963e-01	3.6705755e-01
5.9108874e+02	5.8150294e-01	3.7334824e-01
5.9126059e+02	5.8776858e-01	3.9686408e-01
5.9143243e+02	5.9387087e-01	3.8937464e-01
5.9160427e+02	5.9980424e-01	4.1768357e-01
5.9177611e+02	6.0556323e-01	4.2442361e-01
5.9194796e+02	6.1114252e-01	4.3086408e-01
5.9211980e+02	6.1653692e-01	4.4883792e-01
5.9229164e+02	6.2174139e-01	4.6007148e-01
5.9246348e+02	6.2675102e-01	4.7415093e-01
5.9263533e+02	6.3156108e-01	4.7445026e-01
5.9280717e+02	6.3616701e-01	4.8778079e-01
5.9297901e+02	6.4056440e-01	5.1534081e-01
5.9315085e+02	6.4474904e-01	5.2627480e-01
5.9332270e+02	6.4871690e-01	5.3316462e-01
5.9349454e+02	6.5246415e-01	5.4529688e-01
5.9366638e+02	6.5598715e-01	5.7375560e-01
5.9383822e+02	6.5928247e-01	5.8049564e-01
5.9401007e+02	6.6234691e-01	5.8768503e-01
5.9418191e+02	6.6517745e-01	6.0940347e-01
5.9435375e+02	6.6777131e-01	6.3321888e-01
5.9452559e+02	6.7012595e-01	6.5643516e-01
5.9469743e+02	6.7223904e-01	6.7261159e-01
5.9486928e+02	6.7410850e-01	6.5913079e-01
5.9504112e+02	6.7573246e-01	6.7770376e-01
5.9521296e+02	6.7710933e-01	7.1350190e-01
5.9538480e+02	6.7823773e-01	7.1724626e-01
5.9555665e+02	6.7911654e-01	7.2698198e-01
5.9572849e+02	6.7974488e-01	7.5499134e-01
5.9590033e+02	6.8012214e-01	7.4690276e-01
5.9607217e+02	6.8024794e-01	7.6023330e-01
5.9624402e+02	6.8012214e-01	7.4705206e-01
5.9641586e+02	6.7974488e-01	7.6637396e-01
5.9658770e+02	6.7911654e-01	7.6802134e-01
5.9675954e+02	6.7823773e-01	7.8000382e-01
5.9693139e+02	6.7710933e-01	7.8374817e-01
5.9710323e+02	6.7573246e-01	7.7715743e-01
5.9727507e+02	6.7410850e-01	7.7371216e-01
5.9744691e+02	6.7223904e-01	7.7056645e-01
5.9761876e+02	6.7012595e-01	7.4570206e-01
5.9779060e+02	6.6777131e-01	7.4869750e-01
5.9796244e+02	6.6517745e-01	7.3611540e-01
5.9813428e+02	6.6234691e-01	7.3012380e-01
5.9830612e+02	6.5928247e-01	7.0750617e-01
5.9847797e+02	6.5598715e-01	6.8773443e-01
5.9864981e+02	6.5246415e-01	6.7769866e-01
5.9882165e+02	6.4871690e-01	6.5627931e-01
5.9899349e+02	6.4474904e-01	6.3995261e-01
5.9916534e+02	6.4056440e-01	6.3306230e-01
5.9933718e+02	6.3616701e-01	6.0310525e-01
5.9950902e+02	6.3156108e-01	5.9501667e-01
5.9968086e+02	6.2675102e-01	5.8408220e-01
5.9985271e+02	6.2174139e-01	5.6461003e-01
6.0002455e+02	6.1653692e-01	5.4244176e-01
6.0019639e+02	6.1114252e-01	5.3315490e-01
6.0036823e+02	6.0556323e-01	5.1757712e-01
6.0054008e+02	5.9980424e-01	5.0888941e-01
6.0071192e+02	5.9387087e-01	4.8926746e-01
6.0088376e+02	5.8776858e-01	4.7473817e-01
6.0105560e+02	5.8150294e-01	4.6050844e-01
6.0122745e+02	5.7507963e-01	4.5691338e-01
6.0139929e+02	5.6850443e-01	4.3819014e-01
6.0157113e+02	5.6178322e-01	4.3234832e-01
6.0174297e+02	5.5492197e-01	4.1257659e-01
6.0191482e+02	5.4792670e-01	4.0748369e-01
6.0208666e+02	5.4080353e-01	3.8172059e-01
6.0225850e+02	5.3355861e-01	3.7932381e-01
6.0243034e+02	5.2619816e-01	3.6749063e-01
6.0260218e+02	5.1872843e-01	3.6060032e-01
6.0277403e+02	5.1115571e-01	3.4262599e-01
6.0294587e+02	5.0348629e-01	3.3229065e-01
6.0311771e+02	4.9572651e-01	3.2435186e-01
6.0328955e+02	4.8788269e-01	3.1910918e-01
6.0346140e+02	4.7996116e-01	3.1072103e-01
6.0363324e+02	4.7196823e-01	3.0203331e-01
6.0380508e+02	4.6391019e-01	2.9319581e-01
6.0397692e+02	4.5579332e-01	2.8630551e-01
6.0414877e+02	4.4762385e-01	2.7761779e-01
6.0432061e+02	4.3940797e-01	2.6248936e-01
6.0449245e+02	4.3115183e-01	2.5140510e-01
6.0466429e+02	4.2286150e-01	2.4586285e-01
6.0483614e+02	4.1454300e-01	2.4676131e-01
6.0500798e+02	4.0620230e-01	2.3582684e-01
6.0517982e+02	3.9784524e-01	2.2069841e-01
6.0535166e+02	3.8947763e-01	2.2429298e-01
6.0552351e+02	3.8110516e-01	2.0871520e-01
6.0569535e+02	3.7273342e-01	2.0841539e-01
6.0586719e+02	3.6436791e-01	2.0991299e-01
6.0603903e+02	3.5601403e-01	1.9553348e-01
6.0621088e+02	3.4767704e-01	1.9088993e-01
6.0638272e+02	3.3936212e-01	1.9208796e-01
6.0655456e+02	3.3107429e-01	1.8070413e-01
6.0672640e+02	3.2281847e-01	1.8220173e-01
6.0689824e+02	3.1459943e-01	1.7096769e-01
6.0707009e+02	3.0642184e-01	1.6872068e-01
6.0724193e+02	2.9829019e-01	1.6138102e-01
6.0741377e+02	2.9020886e-01	1.6572452e-01
6.0758561e+02	2.8218208e-01	1.5973291e-01
6.0775746e+02	2.7421392e-01	1.4071010e-01
6.0792930e+02	2.6630832e-01	1.3921202e-01
6.0810114e+02	2.5846907e-01	1.3996069e-01
6.0827298e+02	2.5069981e-01	1.4310592e-01
6.0844483e+02	2.4300400e-01	1.3441820e-01
6.0861667e+02	2.3538498e-01	1.2797724e-01
6.0878851e+02	2.2784593e-01	1.2887571e-01
6.0896035e+02	2.2038986e-01	1.2228497e-01
6.0913220e+02	2.1301963e-01	1.1030200e-01
6.0930404e+02	2.0573796e-01	1.1374679e-01
6.0947588e+02	1.9854740e-01	1.0550843e-01
6.0964772e+02	1.9145035e-01	1.0760516e-01
6.0981957e+02	1.8444906e-01	1.0775470e-01
6.0999141e+02	1.7754562e-01	9.7569146e-02
6.1016325e+02	1.7074197e-01	9.9965448e-02
6.1033509e+02	1.6403990e-01	9.1277732e-02
6.1050694e+02	1.5744107e-01	9.1577057e-02
6.1067878e+02	1.5094698e-01	8.0492797e-02
6.1085062e+02	1.4455897e-01	8.6933267e-02
6.1102246e+02	1.3827826e-01	8.4686264e-02
6.1119430e+02	1.3210593e-01	7.1205459e-02
6.1136615e+02	1.2604291e-01	6.9707376e-02
6.1153799e+02	1.2009000e-01	7.5398926e-02
6.1170983e+02	1.1424787e-01	7.3002139e-02
6.1188167e+02	1.0851708e-01	6.7010535e-02
6.1205352e+02	1.0289802e-01	6.3864828e-02
6.1222536e+02	9.7391008e-02	5.0683592e-02
6.1239720e+02	9.1996207e-02	6.4014126e-02
6.1256904e+02	8.6713680e-02	5.4577491e-02
6.1274089e+02	8.1543376e-02	5.1431783e-02
6.1291273e+02	7.6485134e-02	6.0268797e-02
6.1308457e+02	7.1538691e-02	5.4277194e-02
6.1325641e+02	6.6703679e-02	4.3043150e-02
6.1342826e+02	6.1979635e-02	5.4726060e-02
6.1360010e+02	5.7366003e-02	5.2778625e-02
6.1377194e+02	5.2862135e-02	5.3227734e-02
6.1394378e+02	4.8467299e-02	3.9746930e-02
6.1411563e+02	4.4180679e-02	3.6002087e-02
6.1428747e+02	4.0001383e-02	3.0160267e-02
6.1445931e+02	3.5928443e-02	3.7349657e-02
6.1463115e+02	3.1960820e-02	4.0494878e-02
6.1480299e+02	2.8097409e-02	3.7049603e-02
6.1497484e+02	2.4337041e-02	3.3604328e-02
6.1514668e+02	2.0678490e-02	3.2405813e-02
6.1531852e+02	1.7120472e-02	3.3753626e-02
6.1549036e+02	1.3661652e-02	2.3867638e-02
6.1566221e+02	1.0300646e-02	2.7761780e-02
6.1583405e+02	7.0360275e-03	2.4016937e-02
6.1600589e+02	3.8663260e-03	2.2668638e-02
6.1617773e+02	7.9003510e-04	2.0870986e-02
6.1634958e+02	-2.1943866e-03	2.1919232e-02
6.1652142e+02	-5.0885113e-03	1.5628060e-02
6.1669326e+02	-7.8939391e-03	2.0870258e-02
6.1686510e+02	-1.0612295e-02	1.6676062e-02
6.1703695e+02	-1.3245225e-02	1.3680139e-02
6.1720879e+02	-1.5794393e-02	1.3230544e-02
6.1738063e+02	-1.8261482e-02	1.1133325e-02
6.1755247e+02	-2.0648183e-02	1.0384162e-02
6.1772432e+02	-2.2956201e-02	9.3354312e-03
6.1789616e+02	-2.5187246e-02	6.1897240e-03
6.1806800e+02	-2.7343035e-02	6.0396971e-03
6.1823984e+02	-2.9425286e-02	7.8368623e-03
6.1841169e+02	-3.1435718e-02	6.4885633e-03
6.1858353e+02	-3.3376048e-02	3.0432881e-03
6.1875537e+02	-3.5247988e-02	-7.0155519e-04
6.1892721e+02	-3.7053244e-02	8.2852427e-03
6.1909905e+02	-3.8793514e-02	4.0910474e-03
6.1927090e+02	-4.0470487e-02	-2.9490441e-03
6.1944274e+02	-4.2085839e-02	3.6412095e-03
6.1961458e+02	-4.3641233e-02	-7.4430504e-03
6.1978642e+02	-4.5138316e-02	-3.6986929e-03
6.1995827e+02	-4.6578719e-02	-4.8972080e-03
6.2013011e+02	-4.7964057e-02	-5.7961550e-03
6.2030195e+02	-4.9295923e-02	1.2434508e-03
6.2047379e+02	-5.0575890e-02	-1.5832170e-02
6.2064564e+02	-5.1805512e-02	-7.5942919e-03
6.2081748e+02	-5.2986318e-02	-1.1189351e-02
6.2098932e+02	-5.4119814e-02	-1.4185274e-02
6.2116116e+02	-5.5207483e-02	-1.8529254e-02
6.2133301e+02	-5.6250781e-02	-2.0326905e-02
6.2150485e+02	-5.7251140e-02	-1.1489891e-02
6.2167669e+02	-5.8209963e-02	-1.0741214e-02
6.2184853e+02	-5.9128629e-02	-1.2838433e-02
6.2202038e+02	-6.0008488e-02	-1.9728740e-02
6.2219222e+02	-6.0850862e-02	-1.6283951e-02
6.2236406e+02	-6.1657046e-02	-2.0927498e-02
6.2253590e+02	-6.2428303e-02	-2.0478389e-02
6.2270775e+02	-6.3165872e-02	-2.4223232e-02
6.2287959e+02	-6.3870960e-02	-2.0928227e-02
6.2305143e+02	-6.4544745e-02	-1.9730198e-02
6.2322327e+02	-6.5188378e-02	-2.2276769e-02
6.2339511e+02	-6.5802978e-02	-2.1977444e-02
6.2356696e+02	-6.6389637e-02	-2.1078983e-02
6.2373880e+02	-6.6949417e-02	-2.4374474e-02
6.2391064e+02	-6.7483352e-02	-2.1828389e-02
6.2408248e+02	-6.7992446e-02	-2.6471936e-02
6.2425433e+02	-6.8477675e-02	-3.1714619e-02
6.2442617e+02	-6.8939987e-02	-2.6322638e-02
6.2459801e+02	-6.9380301e-02	-3.2763593e-02
6.2476985e+02	-6.9799511e-02	-2.7820964e-02
6.2494170e+02	-7.0198480e-02	-3.2614295e-02
6.2511354e+02	-7.0578047e-02	-2.9469074e-02
6.2528538e+02	-7.0939022e-02	-2.8570612e-02
6.2545722e+02	-7.1282189e-02	-3.0967400e-02
6.2562907e+02	-7.1608308e-02	-3.8007491e-02
6.2580091e+02	-7.1918112e-02	-3.9206006e-02
6.2597275e+02	-7.2212310e-02	-3.3364673e-02
6.2614459e+02	-7.2491586e-02	-3.5312108e-02
6.2631644e+02	-7.2756600e-02	-4.0554791e-02
6.2648828e+02	-7.3007988e-02	-3.9356762e-02
6.2666012e+02	-7.3246365e-02	-4.0105925e-02
6.2683196e+02	-7.3472321e-02	-3.7709623e-02
6.2700381e+02	-7.3686426e-02	-4.0705547e-02
6.2717565e+02	-7.3889227e-02	-4.2503198e-02
6.2734749e+02	-7.4081253e-02	-4.0406464e-02
6.2751933e+02	-7.4263008e-02	-4.1604979e-02
6.2769117e+02	-7.4434982e-02	-4.0556734e-02
6.2786302e+02	-7.4597640e-02	-4.4002010e-02
6.2803486e+02	-7.4751432e-02	-4.0107868e-02
6.2820670e+02	-7.4896789e-02	-4.1456167e-02
6.2837854e+02	-7.5034124e-02	-5.1491939e-02
6.2855039e+02	-7.5163832e-02	-4.5650605e-02
6.2872223e+02	-7.5286294e-02	-4.5201496e-02
6.2889407e+02	-7.5401872e-02	-4.6250227e-02
6.2906591e+02	-7.5510914e-02	-4.9096366e-02
6.2923776e+02	-7.5613753e-02	-4.9995313e-02
6.2940960e+02	-7.5710706e-02	-4.3554844e-02
6.2958144e+02	-7.5802079e-02	-5.0295367e-02
6.2975328e+02	-7.5888160e-02	-4.6551010e-02
6.2992513e+02	-7.5969228e-02	-5.1793693e-02
6.3009697e+02	-7.6045547e-02	-4.9846744e-02
6.3026881e+02	-7.6117370e-02	-5.2992451e-02
6.3044065e+02	-7.6184937e-02	-4.4005653e-02
6.3061250e+02	-7.6248478e-02	-5.2992937e-02
6.3078434e+02	-7.6308212e-02	-5.8385404e-02
6.3095618e+02	-7.6364346e-02	-5.2843639e-02
6.3112802e+02	-7.6417078e-02	-5.5539994e-02
6.3129986e+02	-7.6466598e-02	-5.4192181e-02
6.3147171e+02	-7.6513084e-02	-5.4641776e-02
6.3164355e+02	-7.6556706e-02	-4.8201306e-02
6.3181539e+02	-7.6597627e-02	-4.8201549e-02
6.3198723e+02	-7.6636000e-02	-5.6739481e-02
6.3215908e+02	-7.6671971e-02	-5.4642747e-02
6.3233092e+02	-7.6705678e-02	-5.7788455e-02
6.3250276e+02	-7.6737253e-02	-5.4942801e-02
6.3267460e+02	-7.6766820e-02	-5.4343908e-02
6.3284645e+02	-7.6794497e-02	-5.6890479e-02
6.3301829e+02	-7.6820395e-02	-5.2696770e-02
6.3319013e+02	-7.6844621e-02	-6.0186213e-02
6.3336197e+02	-7.6867274e-02	-5.8988184e-02
6.3353382e+02	-7.6888449e-02	-5.9737347e-02
6.3370566e+02	-7.6908235e-02	-6.0486510e-02
6.3387750e+02	-7.6926717e-02	-5.7790641e-02
6.3404934e+02	-7.6943975e-02	-6.1235916e-02
6.3422119e+02	-7.6960084e-02	-6.7676871e-02
6.3439303e+02	-7.6975115e-02	-6.2884026e-02
6.3456487e+02	-7.6989136e-02	-6.0787293e-02
6.3473671e+02	-7.7002210e-02	-5.9289695e-02
6.3490856e+02	-7.7014396e-02	-5.7941882e-02
6.3508040e+02	-7.7025751e-02	-6.4981974e-02
6.3525224e+02	-7.7036328e-02	-6.3783945e-02
6.3542408e+02	-7.7046176e-02	-5.8991099e-02
6.3559592e+02	-7.7055343e-02	-6.4683135e-02
6.3576777e+02	-7.7063873e-02	-6.6031434e-02
6.3593961e+02	-7.7071806e-02	-6.6331244e-02
6.3611145e+02	-7.7079183e-02	-6.3635375e-02
6.3628329e+02	-7.7086040e-02	-6.8129138e-02
6.3645514e+02	-7.7092412e-02	-6.5133701e-02
6.3662698e+02	-7.7098330e-02	-6.8279408e-02
6.3679882e+02	-7.7103825e-02	-6.3336779e-02
6.3697066e+02	-7.7108925e-02	-6.7381190e-02
6.3714251e+02	-7.7113658e-02	-6.4685321e-02
6.3731435e+02	-7.7118048e-02	-6.4985132e-02
6.3748619e+02	-7.7122118e-02	-6.6932567e-02
6.3765803e+02	-7.7125891e-02	-6.7382162e-02
6.3782988e+02	-7.7129387e-02	-6.3637804e-02
6.3800172e+02	-7.7132625e-02	-7.0677896e-02
6.3817356e+02	-7.7135623e-02	-6.3937858e-02
6.3834540e+02	-7.7138398e-02	-7.4722550e-02
6.3851725e+02	-7.7140966e-02	-7.0379057e-02
6.3868909e+02	-7.7143341e-02	-7.0529083e-02
6.3886093e+02	-7.7145537e-02	-6.4388182e-02
6.3903277e+02	-7.7147567e-02	-6.0494040e-02
6.3920462e+02	-7.7149442e-02	-6.9481324e-02
6.3937646e+02	-7.7151175e-02	-6.4688479e-02
6.3954830e+02	-7.7152774e-02	-6.8433322e-02
6.3972014e+02	-7.7154251e-02	-7.5173845e-02
6.3989198e+02	-7.7155613e-02	-7.5473656e-02
6.4006383e+02	-7.7156870e-02	-7.5174331e-02
6.4023567e+02	-7.7158029e-02	-6.3341637e-02
6.4040751e+02	-7.7159097e-02	-6.7386048e-02
6.4057935e+02	-7.7160081e-02	-7.1280676e-02
6.4075120e+02	-7.7160988e-02	-7.1580487e-02
6.4092304e+02	-7.7161822e-02	-6.6188505e-02
6.4109488e+02	-7.7162591e-02	-7.3378381e-02
6.4126672e+02	-7.7163298e-02	-7.2779487e-02
6.4143857e+02	-7.7163948e-02	-7.1281890e-02
6.4161041e+02	-7.7164546e-02	-7.1731485e-02
6.4178225e+02	-7.7165096e-02	-7.5326544e-02
6.4195409e+02	-7.7165601e-02	-7.6824627e-02
6.4212594e+02	-7.7166065e-02	-7.5776382e-02
6.4229778e+02	-7.7166491e-02	-7.3080513e-02
6.4246962e+02	-7.7166882e-02	-7.1732700e-02
6.4264146e+02	-7.7167241e-02	-7.6226463e-02
6.4281331e+02	-7.7167570e-02	-7.7574762e-02
6.4298515e+02	-7.7167871e-02	-7.9072845e-02
6.4315699e+02	-7.7168148e-02	-7.1284319e-02
6.4332883e+02	-7.7168402e-02	-7.0086290e-02
6.4350068e+02	-7.7168634e-02	-7.3681349e-02
6.4367252e+02	-7.7168847e-02	-7.9223601e-02
6.4384436e+02	-7.7169041e-02	-7.9223844e-02
6.4401620e+02	-7.7169219e-02	-7.4580782e-02
6.4418804e+02	-7.7169382e-02	-7.7576705e-02
6.4435989e+02	-7.7169531e-02	-7.4281700e-02
6.4453173e+02	-7.7169667e-02	-7.8176327e-02
6.4470357e+02	-7.7169792e-02	-7.0986938e-02
6.4487541e+02	-7.7169906e-02	-7.5031349e-02
6.4504726e+02	-7.7170009e-02	-8.3119928e-02
6.4521910e+02	-7.7170104e-02	-7.5481187e-02
6.4539094e+02	-7.7170191e-02	-7.9825166e-02
6.4556278e+02	-7.7170270e-02	-7.9525841e-02
6.4573463e+02	-7.7170342e-02	-7.1737315e-02
6.4590647e+02	-7.7170407e-02	-7.4433670e-02
6.4607831e+02	-7.7170467e-02	-6.7693633e-02
6.4625015e+02	-7.7170521e-02	-7.4284372e-02
6.4642200e+02	-7.7170571e-02	-6.7694118e-02
6.4659384e+02	-7.7170616e-02	-8.3421683e-02
6.4676568e+02	-7.7170657e-02	-7.4285101e-02
6.4693752e+02	-7.7170695e-02	-8.1175408e-02
6.4710937e+02	-7.7170729e-02	-7.9677811e-02
6.4728121e+02	-7.7170759e-02	-8.4770710e-02
6.4745305e+02	-7.7170788e-02	-7.5184777e-02
6.4762489e+02	-7.7170813e-02	-7.6533076e-02
6.4779673e+02	-7.7170836e-02	-8.0427703e-02
6.4796858e+02	-7.7170857e-02	-8.7917146e-02
6.4814042e+02	-7.7170876e-02	-7.9080133e-02
6.4831226e+02	-7.7170894e-02	-7.6234479e-02
6.4848410e+02	-7.7170909e-02	-8.3873707e-02
6.4865595e+02	-7.7170924e-02	-8.0578701e-02
6.4882779e+02	-7.7170937e-02	-7.5785856e-02
6.4899963e+02	-7.7170948e-02	-8.4623356e-02
6.4917147e+02	-7.7170959e-02	-7.7284182e-02
6.4934332e+02	-7.7170968e-02	-7.7883561e-02
6.4951516e+02	-7.7170977e-02	-8.2826676e-02
6.4968700e+02	-7.7170985e-02	-7.8782751e-02
6.4985884e+02	-7.7170992e-02	-8.0131050e-02
6.5003069e+02	-7.7170998e-02	-8.1928701e-02
6.5020253e+02	-7.7171004e-02	-8.2228512e-02
6.5037437e+02	-7.7171010e-02	-8.1929187e-02
6.5054621e+02	-7.7171014e-02	-7.4590013e-02
6.5071806e+02	-7.7171019e-02	-8.5824057e-02
6.5088990e+02	-7.7171022e-02	-9.0317820e-02
6.5106174e+02	-7.7171026e-02	-8.7921519e-02
6.5123358e+02	-7.7171029e-02	-8.4926082e-02
6.5140543e+02	-7.7171032e-02	-8.1631076e-02
6.5157727e+02	-7.7171034e-02	-8.5375919e-02
6.5174911e+02	-7.7171037e-02	-8.5525946e-02
6.5192095e+02	-7.7171039e-02	-8.2979861e-02
6.5209279e+02	-7.7171041e-02	-8.1332480e-02
6.5226464e+02	-7.7171042e-02	-8.2980347e-02
6.5243648e+02	-7.7171044e-02	-8.0134694e-02
6.5260832e+02	-7.7171045e-02	-8.7474353e-02
6.5278016e+02	-7.7171046e-02	-8.2232156e-02
6.5295201e+02	-7.7171047e-02	-8.2531966e-02
6.5312385e+02	-7.7171048e-02	-8.8074218e-02
6.5329569e+02	-7.7171049e-02	-8.5528133e-02
6.5346753e+02	-7.7171050e-02	-7.6241767e-02
6.5363938e+02	-7.7171051e-02	-8.4480130e-02
6.5381122e+02	-7.7171052e-02	-8.1185125e-02
6.5398306e+02	-7.7171052e-02	-8.8674568e-02
6.5415490e+02	-7.7171053e-02	-8.0137123e-02
6.5432675e+02	-7.7171053e-02	-8.0736502e-02
6.5449859e+02	-7.7171053e-02	-8.3283073e-02
6.5467043e+02	-7.7171054e-02	-8.2684180e-02
6.5484227e+02	-7.7171054e-02	-8.1635934e-02
6.5501412e+02	-7.7171054e-02	-8.2684665e-02
6.5518596e+02	-7.7171055e-02	-8.3284044e-02
6.5535780e+02	-7.7171055e-02	-8.9874784e-02
6.5552964e+02	-7.7171055e-02	-8.8826539e-02
6.5570149e+02	-7.7171055e-02	-8.7478726e-02
6.5587333e+02	-7.7171056e-02	-8.3584584e-02
6.5604517e+02	-7.7171056e-02	-8.3285259e-02
6.5621701e+02	-7.7171056e-02	-9.2272543e-02
6.5638885e+02	-7.7171056e-02	-8.5682289e-02
6.5656070e+02	-7.7171056e-02	-7.9241819e-02
6.5673254e+02	-7.7171056e-02	-8.3585799e-02
6.5690438e+02	-7.7171056e-02	-8.9876970e-02
6.5707622e+02	-7.7171056e-02	-8.6731749e-02
6.5724807e+02	-7.7171056e-02	-8.5084368e-02
6.5741991e+02	-7.7171056e-02	-8.8978995e-02
6.5759175e+02	-7.7171057e-02	-8.6283125e-02
6.5776359e+02	-7.7171057e-02	-9.0177753e-02
6.5793544e+02	-7.7171057e-02	-8.4186635e-02
6.5810728e+02	-7.7171057e-02	-8.6134070e-02
6.5827912e+02	-7.7171057e-02	-8.6284097e-02
6.5845096e+02	-7.7171057e-02	-8.2839308e-02
6.5862281e+02	-7.7171057e-02	-8.4337391e-02
6.5879465e+02	-7.7171057e-02	-8.9729858e-02
6.5896649e+02	-7.7171057e-02	-8.6285069e-02
6.5913833e+02	-7.7171057e-02	-8.3439415e-02
6.5931018e+02	-7.7171057e-02	-8.2990306e-02
6.5948202e+02	-7.7171057e-02	-8.9581046e-02
6.5965386e+02	-7.7171057e-02	-8.7334529e-02
6.5982570e+02	-7.7171057e-02	-8.3290603e-02
6.5999755e+02	-7.7171057e-02	-8.3889982e-02
6.6016939e+02	-7.7171057e-02	-8.4040009e-02
6.6034123e+02	-7.7171057e-02	-8.4938956e-02
6.6051307e+02	-7.7171057e-02	-8.1793735e-02
6.6068491e+02	-7.7171057e-02	-8.1494410e-02
6.6085676e+02	-7.7171057e-02	-8.3891197e-02
6.6102860e+02	-7.7171057e-02	-8.7186688e-02
6.6120044e+02	-7.7171057e-02	-7.9847514e-02
6.6137228e+02	-7.7171057e-02	-8.4491061e-02
6.6154413e+02	-7.7171057e-02	-8.4491304e-02
6.6171597e+02	-7.7171057e-02	-8.6738307e-02
6.6188781e+02	-7.7171057e-02	-8.3593086e-02
6.6205965e+02	-7.7171057e-02	-8.1346569e-02
6.6223150e+02	-7.7171057e-02	-8.4492276e-02
6.6240334e+02	-7.7171057e-02	-8.5091655e-02
6.6257518e+02	-7.7171057e-02	-8.3144706e-02
6.6274702e+02	-7.7171057e-02	-8.5541493e-02
6.6291887e+02	-7.7171057e-02	-8.6290656e-02
6.6309071e+02	-7.7171057e-02	-7.5806018e-02
6.6326255e+02	-7.7171057e-02	-8.3744813e-02
6.6343439e+02	-7.7171057e-02	-8.9736417e-02
6.6360624e+02	-7.7171057e-02	-8.7939252e-02
6.6377808e+02	-7.7171057e-02	-8.4644246e-02
6.6394992e+02	-7.7171057e-02	-8.1948377e-02
6.6412176e+02	-7.7171057e-02	-8.4045596e-02
6.6429361e+02	-7.7171057e-02	-8.3746271e-02
6.6446545e+02	-7.7171057e-02	-8.9737874e-02
6.6463729e+02	-7.7171057e-02	-8.7042005e-02
6.6480913e+02	-7.7171057e-02	-7.7755639e-02
6.6498097e+02	-7.7171057e-02	-8.6593139e-02
6.6515282e+02	-7.7171057e-02	-8.0302453e-02
6.6532466e+02	-7.7171057e-02	-8.7342545e-02
6.6549650e+02	-7.7171057e-02	-8.6294300e-02
6.6566834e+02	-7.7171057e-02	-7.8056422e-02
6.6584019e+02	-7.7171057e-02	-8.4946729e-02
6.6601203e+02	-7.7171057e-02	-8.6744380e-02
6.6618387e+02	-7.7171057e-02	-9.1537712e-02
6.6635571e+02	-7.7171057e-02	-8.5846162e-02
6.6652756e+02	-7.7171057e-02	-8.0753749e-02
6.6669940e+02	-7.7171057e-02	-8.0454423e-02
6.6687124e+02	-7.7171057e-02	-7.5362010e-02
6.6704308e+02	-7.7171056e-02	-8.3600374e-02
6.6721493e+02	-7.7171056e-02	-8.0155584e-02
6.6738677e+02	-7.7171056e-02	-8.3600859e-02
6.6755861e+02	-7.7171056e-02	-8.4200238e-02
6.6773045e+02	-7.7171056e-02	-8.0755449e-02
6.6790230e+02	-7.7171056e-02	-8.7795540e-02
6.6807414e+02	-7.7171056e-02	-7.9707447e-02
6.6824598e+02	-7.7171056e-02	-8.6148402e-02
6.6841782e+02	-7.7171056e-02	-7.9408364e-02
6.6858966e+02	-7.7171056e-02	-8.7347160e-02
6.6876151e+02	-7.7171055e-02	-7.9408850e-02
6.6893335e+02	-7.7171055e-02	-8.5400454e-02
6.6910519e+02	-7.7171055e-02	-8.7947025e-02
6.6927703e+02	-7.7171055e-02	-8.5700508e-02
6.6944888e+02	-7.7171054e-02	-7.9859174e-02
6.6962072e+02	-7.7171054e-02	-8.2106177e-02
6.6979256e+02	-7.7171054e-02	-7.9859660e-02
6.6996440e+02	-7.7171053e-02	-7.6115302e-02
6.7013625e+02	-7.7171053e-02	-8.1507770e-02
6.7030809e+02	-7.7171052e-02	-7.9560821e-02
6.7047993e+02	-7.7171052e-02	-7.7014735e-02
6.7065177e+02	-7.7171051e-02	-7.7164762e-02
6.7082362e+02	-7.7171051e-02	-8.0909605e-02
6.7099546e+02	-7.7171050e-02	-7.7165248e-02
6.7116730e+02	-7.7171049e-02	-7.4768947e-02
6.7133914e+02	-7.7171048e-02	-8.0760550e-02
6.7151099e+02	-7.7171047e-02	-8.4355609e-02
6.7168283e+02	-7.7171046e-02	-8.0761036e-02
6.7185467e+02	-7.7171045e-02	-8.2259119e-02
6.7202651e+02	-7.7171044e-02	-8.4805690e-02
6.7219836e+02	-7.7171042e-02	-8.0162629e-02
6.7237020e+02	-7.7171040e-02	-7.2523887e-02
6.7254204e+02	-7.7171038e-02	-8.1361387e-02
6.7271388e+02	-7.7171036e-02	-7.0427397e-02
6.7288572e+02	-7.7171034e-02	-8.1961008e-02
6.7305757e+02	-7.7171031e-02	-7.7018379e-02
6.7322941e+02	-7.7171028e-02	-7.7917326e-02
6.7340125e+02	-7.7171025e-02	-8.1212817e-02
6.7357309e+02	-7.7171022e-02	-7.4322995e-02
6.7374494e+02	-7.7171018e-02	-8.3160495e-02
6.7391678e+02	-7.7171013e-02	-6.6984065e-02
6.7408862e+02	-7.7171008e-02	-7.8367893e-02
6.7426046e+02	-7.7171003e-02	-7.1927423e-02
6.7443231e+02	-7.7170997e-02	-7.3425506e-02
6.7460415e+02	-7.7170991e-02	-7.6421429e-02
6.7477599e+02	-7.7170983e-02	-6.9831175e-02
6.7494783e+02	-7.7170975e-02	-7.2527531e-02
6.7511968e+02	-7.7170967e-02	-7.9417838e-02
6.7529152e+02	-7.7170957e-02	-7.8070025e-02
6.7546336e+02	-7.7170946e-02	-7.8369836e-02
6.7563520e+02	-7.7170934e-02	-8.6308631e-02
6.7580705e+02	-7.7170921e-02	-7.6722698e-02
6.7597889e+02	-7.7170906e-02	-7.4326396e-02
6.7615073e+02	-7.7170890e-02	-7.6723183e-02
6.7632257e+02	-7.7170873e-02	-7.1930338e-02
6.7649442e+02	-7.7170853e-02	-6.6538356e-02
6.7666626e+02	-7.7170832e-02	-7.4477152e-02
6.7683810e+02	-7.7170808e-02	-7.1331931e-02
6.7700994e+02	-7.7170782e-02	-7.2979798e-02
6.7718178e+02	-7.7170753e-02	-7.7473561e-02
6.7735363e+02	-7.7170722e-02	-7.8821860e-02
6.7752547e+02	-7.7170687e-02	-7.0583982e-02
6.7769731e+02	-7.7170649e-02	-6.6989409e-02
6.7786915e+02	-7.7170607e-02	-7.6875397e-02
6.7804100e+02	-7.7170561e-02	-7.1633199e-02
6.7821284e+02	-7.7170511e-02	-7.6726098e-02
6.7838468e+02	-7.7170455e-02	-6.7739300e-02
6.7855652e+02	-7.7170394e-02	-6.6391487e-02
6.7872837e+02	-7.7170328e-02	-7.8224667e-02
6.7890021e+02	-7.7170254e-02	-6.8189381e-02
6.7907205e+02	-7.7170174e-02	-6.6242432e-02
6.7924389e+02	-7.7170086e-02	-6.9537923e-02
6.7941574e+02	-7.7169989e-02	-6.4894862e-02
6.7958758e+02	-7.7169884e-02	-6.6542729e-02
6.7975942e+02	-7.7169768e-02	-5.8754203e-02
6.7993126e+02	-7.7169641e-02	-7.2384791e-02
6.8010311e+02	-7.7169503e-02	-7.1486330e-02
6.8027495e+02	-7.7169351e-02	-6.8191325e-02
6.8044679e+02	-7.7169185e-02	-6.4596751e-02
6.8061863e+02	-7.7169004e-02	-6.7742458e-02
6.8079048e+02	-7.7168806e-02	-6.8192053e-02
6.8096232e+02	-7.7168589e-02	-6.9390568e-02
6.8113416e+02	-7.7168353e-02	-6.7144051e-02
6.8130600e+02	-7.7168095e-02	-6.1003149e-02
6.8147784e+02	-7.7167814e-02	-6.3549721e-02
6.8164969e+02	-7.7167507e-02	-6.1602771e-02
6.8182153e+02	-7.7167172e-02	-6.2052366e-02
6.8199337e+02	-7.7166807e-02	-6.6546130e-02
6.8216521e+02	-7.7166409e-02	-5.7858900e-02
6.8233706e+02	-7.7165976e-02	-6.1154391e-02
6.8250890e+02	-7.7165504e-02	-5.3216081e-02
6.8268074e+02	-7.7164991e-02	-5.5612868e-02
6.8285258e+02	-7.7164432e-02	-5.5163759e-02
6.8302443e+02	-7.7163824e-02	-6.2653203e-02
6.8319627e+02	-7.7163163e-02	-6.3102798e-02
6.8336811e+02	-7.7162444e-02	-5.3966216e-02
6.8353995e+02	-7.7161663e-02	-6.1605443e-02
6.8371180e+02	-7.7160815e-02	-5.8759790e-02
6.8388364e+02	-7.7159894e-02	-5.7711545e-02
6.8405548e+02	-7.7158894e-02	-6.0108332e-02
6.8422732e+02	-7.7157808e-02	-5.2319806e-02
6.8439917e+02	-7.7156631e-02	-5.7412706e-02
6.8457101e+02	-7.7155354e-02	-5.4267484e-02
6.8474285e+02	-7.7153970e-02	-5.5615783e-02
6.8491469e+02	-7.7152470e-02	-4.9774450e-02
6.8508653e+02	-7.7150845e-02	-5.6065621e-02
6.8525838e+02	-7.7149086e-02	-5.3519536e-02
6.8543022e+02	-7.7147181e-02	-5.6964811e-02
6.8560206e+02	-7.7145119e-02	-5.2771102e-02
6.8577390e+02	-7.7142889e-02	-5.7264865e-02
6.8594575e+02	-7.7140477e-02	-5.1123963e-02
6.8611759e+02	-7.7137870e-02	-5.6516431e-02
6.8628943e+02	-7.7135052e-02	-5.3371209e-02
6.8646127e+02	-7.7132009e-02	-5.6067564e-02
6.8663312e+02	-7.7128722e-02	-5.4120615e-02
6.8680496e+02	-7.7125173e-02	-5.0526042e-02
6.8697680e+02	-7.7121344e-02	-5.2922829e-02
6.8714864e+02	-7.7117212e-02	-5.4420912e-02
6.8732049e+02	-7.7112757e-02	-4.7231522e-02
6.8749233e+02	-7.7107954e-02	-5.0077661e-02
6.8766417e+02	-7.7102779e-02	-4.9029416e-02
6.8783601e+02	-7.7097203e-02	-4.7531819e-02
6.8800786e+02	-7.7091198e-02	-4.4386598e-02
6.8817970e+02	-7.7084734e-02	-4.0642240e-02
6.8835154e+02	-7.7077777e-02	-4.8880604e-02
6.8852338e+02	-7.7070293e-02	-4.5885166e-02
6.8869523e+02	-7.7062245e-02	-4.4836921e-02
6.8886707e+02	-7.7053594e-02	-4.9330685e-02
6.8903891e+02	-7.7044296e-02	-4.8132655e-02
6.8921075e+02	-7.7034308e-02	-3.9894778e-02
6.8938259e+02	-7.7023581e-02	-4.6785085e-02
6.8955444e+02	-7.7012066e-02	-4.6935112e-02
6.8972628e+02	-7.6999709e-02	-4.3939675e-02
6.8989812e+02	-7.6986453e-02	-4.2591861e-02
6.9006996e+02	-7.6972237e-02	-3.9895992e-02
6.9024181e+02	-7.6956998e-02	-3.8847747e-02
6.9041365e+02	-7.6940667e-02	-4.3790862e-02
6.9058549e+02	-7.6923172e-02	-4.1244777e-02
6.9075733e+02	-7.6904437e-02	-4.6487460e-02
6.9092918e+02	-7.6884382e-02	-3.9148287e-02
6.9110102e+02	-7.6862920e-02	-4.3192698e-02
6.9127286e+02	-7.6839961e-02	-4.7836245e-02
6.9144470e+02	-7.6815410e-02	-4.3492752e-02
6.9161655e+02	-7.6789165e-02	-3.3757034e-02
6.9178839e+02	-7.6761120e-02	-4.3043886e-02
6.9196023e+02	-7.6731160e-02	-3.8400824e-02
6.9213207e+02	-7.6699168e-02	-4.4542212e-02
6.9230392e+02	-7.6665018e-02	-4.4842022e-02
6.9247576e+02	-7.6628575e-02	-3.6753929e-02
6.9264760e+02	-7.6589702e-02	-4.0348988e-02
6.9281944e+02	-7.6548250e-02	-3.7503335e-02
6.9299129e+02	-7.6504063e-02	-3.9001418e-02
6.9316313e+02	-7.6456978e-02	-3.1362676e-02
6.9333497e+02	-7.6406824e-02	-3.2411407e-02
6.9350681e+02	-7.6353418e-02	-3.2261866e-02
6.9367865e+02	-7.6296570e-02	-3.5557357e-02
6.9385050e+02	-7.6236080e-02	-3.4359328e-02
6.9402234e+02	-7.6171738e-02	-3.3760435e-02
6.9419418e+02	-7.6103323e-02	-2.9866293e-02
6.9436602e+02	-7.6030602e-02	-3.0615456e-02
6.9453787e+02	-7.5953332e-02	-2.4474555e-02
6.9470971e+02	-7.5871259e-02	-2.3126741e-02
6.9488155e+02	-7.5784115e-02	-3.2563377e-02
6.9505339e+02	-7.5691619e-02	-2.5224203e-02
6.9522524e+02	-7.5593478e-02	-2.6722286e-02
6.9539708e+02	-7.5489386e-02	-2.7920801e-02
6.9556892e+02	-7.5379020e-02	-3.1665645e-02
6.9574076e+02	-7.5262044e-02	-2.3727335e-02
6.9591261e+02	-7.5138108e-02	-2.6273906e-02
6.9608445e+02	-7.5006845e-02	-2.1630845e-02
6.9625629e+02	-7.4867870e-02	-2.1930655e-02
6.9642813e+02	-7.4720785e-02	-2.0283274e-02
6.9659998e+02	-7.4565171e-02	-2.1332005e-02
6.9677182e+02	-7.4400595e-02	-1.7587648e-02
6.9694366e+02	-7.4226603e-02	-1.5490915e-02
6.9711550e+02	-7.4042721e-02	-1.5341373e-02
6.9728735e+02	-7.3848460e-02	-1.3843776e-02
6.9745919e+02	-7.3643306e-02	-2.1483004e-02
6.9763103e+02	-7.3426729e-02	-1.9086703e-02
6.9780287e+02	-7.3198174e-02	-1.5941481e-02
6.9797471e+02	-7.2957067e-02	-1.9236972e-02
6.9814656e+02	-7.2702811e-02	-1.2796503e-02
6.9831840e+02	-7.2434787e-02	-1.9387242e-02
6.9849024e+02	-7.2152352e-02	-1.4294829e-02
6.9866208e+02	-7.1854840e-02	-1.9986864e-02
6.9883393e+02	-7.1541560e-02	-1.0400930e-02
6.9900577e+02	-7.1211798e-02	-1.7141454e-02
6.9917761e+02	-7.0864812e-02	-1.3546880e-02
6.9934945e+02	-7.0499838e-02	-1.0701227e-02
6.9952130e+02	-7.0116083e-02	-6.8070855e-03
6.9969314e+02	-6.9712730e-02	-1.6992641e-02
6.9986498e+02	-6.9288932e-02	-8.7547635e-03
7.0003682e+02	-6.8843818e-02	-5.7593261e-03
7.0020867e+02	-6.8376488e-02	-7.2574092e-03
7.0038051e+02	-6.7886014e-02	5.3242050e-03
7.0055235e+02	-6.7371440e-02	-1.1167505e-03
7.0072419e+02	-6.6831781e-02	-9.6720936e-04
7.0089604e+02	-6.6266024e-02	1.5788760e-03
7.0106788e+02	-6.5673128e-02	-4.5625115e-03
7.0123972e+02	-6.5052019e-02	-5.1858607e-04
7.0141156e+02	-6.4401599e-02	1.8777152e-03
7.0158340e+02	-6.3720737e-02	4.2740165e-03
7.0175525e+02	-6.3008274e-02	-1.2682349e-03
7.0192709e+02	-6.2263022e-02	5.1722348e-03
7.0209893e+02	-6.1483764e-02	5.9209119e-03
7.0227077e+02	-6.0669251e-02	2.6254207e-03
7.0244262e+02	-5.9818210e-02	7.5680503e-03
7.0261446e+02	-5.8929335e-02	1.2768788e-03
7.0278630e+02	-5.8001293e-02	6.9684284e-03
7.0295814e+02	-5.7032725e-02	1.7153498e-02
7.0312999e+02	-5.6022241e-02	1.0562759e-02
7.0330183e+02	-5.4968426e-02	1.0862084e-02
7.0347367e+02	-5.3869838e-02	1.4456657e-02
7.0364551e+02	-5.2725009e-02	1.3557710e-02
7.0381736e+02	-5.1532446e-02	1.8500340e-02
7.0398920e+02	-5.0290630e-02	1.8350313e-02
7.0416104e+02	-4.8998022e-02	2.2244454e-02
7.0433288e+02	-4.7653057e-02	3.0032980e-02
7.0450473e+02	-4.6254149e-02	1.4155632e-02
7.0467657e+02	-4.4799695e-02	1.5353661e-02
7.0484841e+02	-4.3288067e-02	1.9697155e-02
7.0502025e+02	-4.1717625e-02	2.3890864e-02
7.0519210e+02	-4.0086707e-02	2.1793645e-02
7.0536394e+02	-3.8393642e-02	2.9881739e-02
7.0553578e+02	-3.6636739e-02	2.6586247e-02
7.0570762e+02	-3.4814301e-02	3.5273477e-02
7.0587946e+02	-3.2924618e-02	3.9167619e-02
7.0605131e+02	-3.0965971e-02	3.3325799e-02
7.0622315e+02	-2.8936639e-02	3.5122965e-02
7.0639499e+02	-2.6834893e-02	3.3624882e-02
7.0656683e+02	-2.4659003e-02	4.1712975e-02
7.0673868e+02	-2.2407241e-02	4.2311869e-02
7.0691052e+02	-2.0077879e-02	3.7668321e-02
7.0708236e+02	-1.7669197e-02	3.8866350e-02
7.0725420e+02	-1.5179482e-02	4.1712004e-02
7.0742605e+02	-1.2607029e-02	5.0698802e-02
7.0759789e+02	-9.9501503e-03	4.3958278e-02
7.0776973e+02	-7.2071705e-03	5.3693996e-02
7.0794157e+02	-4.3764348e-03	4.8151745e-02
7.0811342e+02	-1.4563101e-03	5.3393942e-02
7.0828526e+02	1.5548116e-03	5.8336572e-02
7.0845710e+02	4.6585102e-03	6.4177905e-02
7.0862894e+02	7.8563343e-03	6.1331766e-02
7.0880079e+02	1.1149798e-02	5.9234547e-02
7.0897263e+02	1.4540375e-02	6.1780632e-02
7.0914447e+02	1.8029501e-02	6.5524990e-02
7.0931631e+02	2.1618564e-02	7.2564595e-02
7.0948816e+02	2.5308904e-02	6.9269104e-02
7.0966000e+02	2.9101807e-02	7.5559790e-02
7.0983184e+02	3.2998505e-02	7.1066027e-02
7.1000368e+02	3.7000170e-02	6.6122911e-02
7.1017552e+02	4.1107908e-02	8.1849990e-02
7.1034737e+02	4.5322759e-02	8.0801259e-02
7.1051921e+02	4.9645692e-02	8.0801016e-02
7.1069105e+02	5.4077601e-02	8.7241485e-02
7.1086289e+02	5.8619299e-02	9.5479363e-02
7.1103474e+02	6.3271519e-02	8.9038408e-02
7.1120658e+02	6.8034904e-02	9.2932549e-02
7.1137842e+02	7.2910009e-02	9.3231874e-02
7.1155026e+02	7.7897294e-02	9.9672344e-02
7.1172211e+02	8.2997119e-02	9.3381173e-02
7.1189395e+02	8.8209744e-02	1.0835933e-01
7.1206579e+02	9.3535322e-02	1.0596254e-01
7.1223763e+02	9.8973898e-02	1.1300215e-01
7.1240948e+02	1.0452540e-01	1.1614737e-01
7.1258132e+02	1.1018965e-01	1.1000598e-01
7.1275316e+02	1.1596634e-01	1.3157464e-01
7.1292500e+02	1.2185504e-01	1.2782980e-01
7.1309685e+02	1.2785520e-01	1.2063992e-01
7.1326869e+02	1.3396613e-01	1.2842845e-01
7.1344053e+02	1.4018701e-01	1.3292172e-01
7.1361237e+02	1.4651690e-01	1.4011111e-01
7.1378422e+02	1.5295471e-01	1.4745029e-01
7.1395606e+02	1.5949919e-01	1.3936171e-01
7.1412790e+02	1.6614899e-01	1.4685066e-01
7.1429974e+02	1.7290258e-01	1.5553789e-01
7.1447158e+02	1.7975830e-01	1.4879737e-01
7.1464343e+02	1.8671433e-01	1.5853309e-01
7.1481527e+02	1.9376870e-01	1.5748436e-01
7.1498711e+02	2.0091930e-01	1.6542267e-01
7.1515895e+02	2.0816386e-01	1.7875320e-01
7.1533080e+02	2.1549995e-01	1.7875296e-01
7.1550264e+02	2.2292499e-01	1.8055012e-01
7.1567448e+02	2.3043625e-01	1.9208325e-01
7.1584632e+02	2.3803082e-01	1.9537826e-01
7.1601817e+02	2.4570568e-01	1.9777456e-01
7.1619001e+02	2.5345760e-01	2.0076999e-01
7.1636185e+02	2.6128323e-01	2.1395074e-01
7.1653369e+02	2.6917906e-01	2.1544834e-01
7.1670554e+02	2.7714143e-01	2.2593298e-01
7.1687738e+02	2.8516650e-01	2.2503403e-01
7.1704922e+02	2.9325032e-01	2.2772990e-01
7.1722106e+02	3.0138877e-01	2.4300763e-01
7.1739291e+02	3.0957758e-01	2.5079615e-01
7.1756475e+02	3.1781235e-01	2.5064613e-01
7.1773659e+02	3.2608853e-01	2.5214372e-01
7.1790843e+02	3.3440143e-01	2.6187944e-01
7.1808027e+02	3.4274623e-01	2.6217877e-01
7.1825212e+02	3.5111798e-01	2.7850498e-01
7.1842396e+02	3.5951161e-01	2.8659308e-01
7.1859580e+02	3.6792192e-01	2.8314780e-01
7.1876764e+02	3.7634358e-01	2.9513028e-01
7.1893949e+02	3.8477117e-01	3.0202010e-01
7.1911133e+02	3.9319915e-01	3.0846057e-01
7.1928317e+02	4.0162188e-01	3.1654866e-01
7.1945501e+02	4.1003361e-01	3.2239000e-01
7.1962686e+02	4.1842854e-01	3.2913004e-01
7.1979870e+02	4.2680073e-01	3.4036359e-01
7.1997054e+02	4.3514420e-01	3.4350882e-01
7.2014238e+02	4.4345289e-01	3.5728870e-01
7.2031423e+02	4.5172067e-01	3.7391448e-01
7.2048607e+02	4.5994136e-01	3.8514804e-01
7.2065791e+02	4.6810872e-01	3.8170277e-01
7.2082975e+02	4.7621648e-01	3.9653114e-01
7.2100160e+02	4.8425833e-01	3.9997593e-01
7.2117344e+02	4.9222793e-01	4.2169437e-01
7.2134528e+02	5.0011892e-01	4.2409067e-01
7.2151712e+02	5.0792495e-01	4.4865501e-01
7.2168897e+02	5.1563963e-01	4.5030239e-01
7.2186081e+02	5.2325662e-01	4.5464588e-01
7.2203265e+02	5.3076956e-01	4.6797642e-01
7.2220449e+02	5.3817213e-01	4.9583600e-01
7.2237633e+02	5.4545804e-01	5.0107820e-01
7.2254818e+02	5.5262105e-01	5.1905204e-01
7.2272002e+02	5.5965495e-01	5.2504315e-01
7.2289186e+02	5.6655361e-01	5.4571310e-01
7.2306370e+02	5.7331095e-01	5.5050595e-01
7.2323555e+02	5.7992098e-01	5.7911445e-01
7.2340739e+02	5.8637779e-01	5.7761637e-01
7.2357923e+02	5.9267557e-01	6.0337898e-01
7.2375107e+02	5.9880860e-01	6.0862117e-01
7.2392292e+02	6.0477128e-01	6.3078897e-01
7.2409476e+02	6.1055814e-01	6.3363462e-01
7.2426660e+02	6.1616382e-01	6.5565263e-01
7.2443844e+02	6.2158311e-01	6.7737107e-01
7.2461029e+02	6.2681094e-01	7.0163583e-01
7.2478213e+02	6.3184239e-01	7.2035859e-01
7.2495397e+02	6.3667270e-01	7.2485187e-01
7.2512581e+02	6.4129728e-01	7.3893132e-01
7.2529766e+02	6.4571173e-01	7.6289652e-01
7.2546950e+02	6.4991180e-01	7.8206863e-01
7.2564134e+02	6.5389346e-01	7.9375154e-01
7.2581318e+02	6.5765285e-01	8.4063370e-01
7.2598503e+02	6.6118633e-01	8.5096855e-01
7.2615687e+02	6.6449047e-01	8.6579692e-01
7.2632871e+02	6.6756203e-01	8.8137422e-01
7.2650055e+02	6.7039801e-01	8.9081037e-01
7.2667239e+02	6.7299562e-01	9.0983270e-01
7.2684424e+02	6.7535231e-01	9.3933990e-01
7.2701608e+02	6.7746575e-01	9.3769204e-01
7.2718792e+02	6.7933386e-01	9.6000961e-01
7.2735976e+02	6.8095478e-01	9.7109339e-01
7.2753161e+02	6.8232690e-01	9.7903170e-01
7.2770345e+02	6.8344887e-01	9.7124268e-01
7.2787529e+02	6.8431956e-01	9.8622084e-01
7.2804713e+02	6.8493812e-01	9.9146304e-01
7.2821898e+02	6.8530392e-01	9.9430869e-01
7.2839082e+02	6.8541660e-01	9.9475780e-01
7.2856266e+02	6.8527605e-01	1.0000000e+00
7.2873450e+02	6.8488241e-01	9.9460753e-01
7.2890635e+02	6.8423606e-01	9.8771723e-01
7.2907819e+02	6.8333766e-01	9.9655424e-01
7.2925003e+02	6.8218809e-01	9.9535572e-01
7.2942187e+02	6.8078850e-01	9.8681779e-01
7.2959372e+02	6.7914027e-01	9.6629714e-01
7.2976556e+02	6.7724505e-01	9.6300165e-01
7.2993740e+02	6.7510470e-01	9.5641091e-01
7.3010924e+02	6.7272134e-01	9.4967039e-01
7.3028109e+02	6.7009732e-01	9.3199563e-01
7.3045293e+02	6.6723522e-01	9.2210964e-01
7.3062477e+02	6.6413785e-01	8.8765907e-01
7.3079661e+02	6.6080824e-01	8.7402849e-01
7.3096845e+02	6.5724964e-01	8.4571907e-01
7.3114030e+02	6.5346551e-01	8.4212401e-01
7.3131214e+02	6.4945953e-01	8.0857214e-01
7.3148398e+02	6.4523555e-01	8.0288011e-01
7.3165582e+02	6.4079764e-01	7.6453516e-01
7.3182767e+02	6.3615006e-01	7.4551235e-01
7.3199951e+02	6.3129724e-01	7.2214580e-01
7.3217135e+02	6.2624378e-01	7.1480614e-01
7.3234319e+02	6.2099446e-01	6.7556248e-01
7.3251504e+02	6.1555422e-01	6.7900727e-01
7.3268688e+02	6.0992814e-01	6.5189612e-01
7.3285872e+02	6.0412145e-01	6.3676769e-01
7.3303056e+02	5.9813952e-01	6.1340115e-01
7.3320241e+02	5.9198784e-01	6.0336537e-01
7.3337425e+02	5.8567202e-01	5.8928543e-01
7.3354609e+02	5.7919779e-01	5.7026262e-01
7.3371793e+02	5.7257098e-01	5.3985622e-01
7.3388978e+02	5.6579750e-01	5.3760922e-01
7.3406162e+02	5.5888335e-01	5.1139678e-01
7.3423346e+02	5.5183462e-01	5.0675323e-01
7.3440530e+02	5.4465744e-01	4.9117545e-01
7.3457714e+02	5.3735804e-01	4.7170328e-01
7.3474899e+02	5.2994266e-01	4.6241643e-01
7.3492083e+02	5.2241759e-01	4.4713822e-01
7.3509267e+02	5.1478916e-01	4.3350763e-01
7.3526451e+02	5.0706371e-01	4.1358611e-01
7.3543636e+02	4.9924763e-01	4.0504818e-01
7.3560820e+02	4.9134726e-01	4.0489816e-01
7.3578004e+02	4.8336897e-01	3.8991951e-01
7.3595188e+02	4.7531913e-01	3.7374259e-01
7.3612373e+02	4.6720407e-01	3.6640294e-01
7.3629557e+02	4.5903008e-01	3.5172386e-01
7.3646741e+02	4.5080346e-01	3.4393485e-01
7.3663925e+02	4.4253042e-01	3.3344972e-01
7.3681110e+02	4.3421714e-01	3.3090315e-01
7.3698294e+02	4.2586974e-01	3.1322840e-01
7.3715478e+02	4.1749429e-01	3.0948355e-01
7.3732662e+02	4.0909675e-01	3.1277856e-01
7.3749847e+02	4.0068305e-01	2.9240769e-01
7.3767031e+02	3.9225898e-01	2.8222213e-01
7.3784215e+02	3.8383030e-01	2.8042448e-01
7.3801399e+02	3.7540261e-01	2.6904065e-01
7.3818584e+02	3.6698146e-01	2.6005337e-01
7.3835768e+02	3.5857225e-01	2.5121587e-01
7.3852952e+02	3.5018030e-01	2.3893334e-01
7.3870136e+02	3.4181080e-01	2.3833396e-01
7.3887320e+02	3.3346880e-01	2.3413976e-01
7.3904505e+02	3.2515925e-01	2.2635075e-01
7.3921689e+02	3.1688695e-01	2.2620073e-01
7.3938873e+02	3.0865657e-01	2.1676409e-01
7.3956057e+02	3.0047264e-01	2.1286946e-01
7.3973242e+02	2.9233956e-01	1.9669255e-01
7.3990426e+02	2.8426158e-01	1.9504468e-01
7.4007610e+02	2.7624280e-01	1.8845394e-01
7.4024794e+02	2.6828716e-01	1.8396018e-01
7.4041979e+02	2.6039848e-01	1.7871749e-01
7.4059163e+02	2.5258041e-01	1.7691984e-01
7.4076347e+02	2.4483643e-01	1.7347457e-01
7.4093531e+02	2.3716990e-01	1.6957994e-01
7.4110716e+02	2.2958399e-01	1.5849568e-01
7.4127900e+02	2.2208175e-01	1.4965818e-01
7.4145084e+02	2.1466604e-01	1.4980772e-01
7.4162268e+02	2.0733959e-01	1.4441525e-01
7.4179453e+02	2.0010497e-01	1.3932235e-01
7.4196637e+02	1.9296457e-01	1.2988572e-01
7.4213821e+02	1.8592065e-01	1.3782403e-01
7.4231005e+02	1.7897532e-01	1.2584106e-01
7.4248190e+02	1.7213052e-01	1.3347981e-01
7.4265374e+02	1.6538806e-01	1.2524144e-01
7.4282558e+02	1.5874958e-01	1.1820135e-01
7.4299742e+02	1.5221659e-01	1.1011277e-01
7.4316926e+02	1.4579043e-01	1.1415670e-01
7.4334111e+02	1.3947234e-01	1.1146034e-01
7.4351295e+02	1.3326338e-01	1.0876399e-01
7.4368479e+02	1.2716449e-01	1.0097498e-01
[truncated: 6,147 more rows]
