# Supplementary material for: Increased Crystal Field Drives Intermediate Coupling and Minimizes Decoherence in Tetravalent Praseodymium Qubits
Source: J Am Chem Soc. 2023 Aug 1;145(32):17603–12. doi: 10.1021/jacs.3c02820 (PMC10436280; doi:10.1021/jacs.3c02820)
Supplement: Supplementary file 4 — ja3c02820_si_004.txt [file ja3c02820_si_004.txt]

4.3008180e+02	-3.6619160e-17	-8.9551738e-02
4.3025272e+02	-1.8320141e-17	-7.4796460e-02
4.3042364e+02	-1.2338275e-16	-7.9741485e-02
4.3059455e+02	-8.2160610e-17	-6.2797285e-02
4.3076547e+02	-1.2345382e-16	-6.9384000e-02
4.3093639e+02	-9.1640494e-17	-6.5026103e-02
4.3110731e+02	-1.7273722e-17	-7.3254512e-02
4.3127823e+02	1.9276444e-17	-6.4518771e-02
4.3144915e+02	-1.2629528e-16	-6.3991487e-02
4.3162007e+02	-1.6329685e-16	-5.6350207e-02
4.3179099e+02	-6.2460215e-17	-5.2539542e-02
4.3196191e+02	-1.4713150e-16	-4.7634414e-02
4.3213283e+02	-1.4366883e-16	-4.1634825e-02
4.3230375e+02	-1.7363226e-16	-4.0013082e-02
4.3247467e+02	-1.9414828e-16	-3.0182880e-02
4.3264559e+02	-6.3575794e-17	-4.7166978e-02
4.3281651e+02	-1.0914731e-16	-4.3356311e-02
4.3298743e+02	1.6125515e-17	-4.9395796e-02
4.3315834e+02	-1.1068244e-16	-5.8171434e-02
4.3332926e+02	-1.4497103e-16	-5.2171845e-02
4.3350018e+02	-7.5269213e-18	-4.5625027e-02
4.3367110e+02	-1.3176626e-17	-5.7684047e-02
4.3384202e+02	-5.9869240e-17	-6.9195840e-02
4.3401294e+02	-1.3491914e-16	-5.7723944e-02
4.3418386e+02	-7.4775039e-17	-5.5554971e-02
4.3435478e+02	-4.7789856e-17	-5.3933227e-02
4.3452570e+02	-8.3418511e-17	-4.8480870e-02
4.3469662e+02	2.5455360e-18	-5.8898200e-02
4.3486754e+02	-1.1551693e-17	-5.0709688e-02
4.3503846e+02	-1.6945858e-17	-4.6899023e-02
4.3520938e+02	-2.4468930e-17	-4.8013431e-02
4.3538030e+02	-1.3773195e-16	-3.4899845e-02
4.3555121e+02	-2.4955115e-17	-3.0541949e-02
4.3572213e+02	-1.1737963e-16	-5.3545582e-02
4.3589305e+02	6.0407290e-19	-4.5904303e-02
4.3606397e+02	5.2841262e-17	-2.0751644e-02
4.3623489e+02	-1.9240354e-16	-4.3208047e-02
4.3640581e+02	-1.3535320e-16	-5.0889222e-02
4.3657673e+02	-1.4750831e-16	-3.7228407e-02
4.3674765e+02	-1.0821976e-16	-3.0134358e-02
4.3691857e+02	-1.4481501e-16	-2.6323691e-02
4.3708949e+02	-3.1697030e-17	-2.7438099e-02
4.3726041e+02	-7.4716118e-17	-3.5666508e-02
4.3743133e+02	-4.6308372e-17	-3.3497533e-02
4.3760225e+02	2.8398319e-17	-2.4214562e-02
4.3777317e+02	5.2128357e-17	-3.2990200e-02
4.3794408e+02	-1.0781417e-16	-2.6443380e-02
4.3811500e+02	6.6526254e-18	-3.3030097e-02
4.3828592e+02	1.0561953e-16	-4.3447427e-02
4.3845684e+02	-1.3076533e-16	-4.0731220e-02
4.3862776e+02	7.4656037e-18	-4.2940092e-02
4.3879868e+02	-8.3835520e-17	-5.3904651e-02
4.3896960e+02	-1.4703424e-17	-4.2432757e-02
4.3914052e+02	3.0399277e-17	-4.6283321e-02
4.3931144e+02	4.4705149e-17	-5.5058959e-02
4.3948236e+02	6.7522241e-17	-5.7267828e-02
4.3965328e+02	-8.6607412e-17	-6.4401774e-02
4.3982420e+02	-3.2606577e-18	-5.3477111e-02
4.3999512e+02	6.5233795e-17	-6.0611057e-02
4.4016604e+02	-6.4819139e-17	-7.2122848e-02
4.4033696e+02	2.8541075e-17	-5.9009262e-02
4.4050787e+02	-1.1984897e-16	-6.3954286e-02
4.4067879e+02	-1.1091686e-16	-5.6860237e-02
4.4084971e+02	-8.1020382e-17	-4.4841112e-02
4.4102063e+02	-8.3067906e-17	-4.7049981e-02
4.4119155e+02	-4.7729390e-17	-5.8561772e-02
4.4136247e+02	-8.9606413e-17	-5.6392799e-02
4.4153339e+02	-1.4647795e-17	-4.8204289e-02
4.4170431e+02	1.1219910e-17	-4.8224237e-02
4.4187523e+02	-1.0917873e-16	-3.8941265e-02
4.4204615e+02	1.3247601e-16	-3.4036137e-02
4.4221707e+02	3.1191113e-17	-3.8981161e-02
4.4238799e+02	4.2206161e-17	-2.5867575e-02
4.4255891e+02	7.6393119e-17	-3.3001521e-02
4.4272983e+02	3.4859469e-17	-3.9588237e-02
4.4290074e+02	1.3470647e-16	-1.9907883e-02
4.4307166e+02	4.5284907e-18	-2.7589060e-02
4.4324258e+02	3.5720353e-17	-3.0892393e-02
4.4341350e+02	6.8825431e-18	-1.8873267e-02
4.4358442e+02	1.4954643e-17	-1.9440446e-02
4.4375534e+02	-9.5890608e-17	-2.4385469e-02
4.4392626e+02	1.6478432e-16	-2.1122034e-02
4.4409718e+02	1.2840929e-16	-1.1291832e-02
4.4426810e+02	-5.7763723e-17	-2.2256393e-02
4.4443902e+02	-4.6234519e-17	-2.8295876e-02
4.4460994e+02	9.6458472e-17	-3.2146440e-02
4.4478086e+02	-4.5320228e-17	-3.1071927e-02
4.4495178e+02	-4.0781320e-17	-1.9052802e-02
4.4512270e+02	-1.9287656e-17	-2.3450595e-02
4.4529361e+02	-7.4108392e-19	-2.1828851e-02
4.4546453e+02	-3.7810634e-17	-2.8962797e-02
4.4563545e+02	1.6711617e-16	-2.4057669e-02
4.4580637e+02	1.0330474e-16	-3.1738846e-02
4.4597729e+02	-8.6241626e-17	-3.1211565e-02
4.4614821e+02	-7.3642706e-18	-2.9589822e-02
4.4631913e+02	1.3616753e-16	-3.2893152e-02
4.4649005e+02	8.3454140e-17	-1.3760030e-02
4.4666097e+02	3.4265098e-17	-2.3082898e-02
4.4683189e+02	2.9773101e-17	-3.5141920e-02
4.4700281e+02	1.2804348e-16	-3.3520176e-02
4.4717373e+02	5.0696088e-17	-2.9709511e-02
4.4734465e+02	3.9339810e-17	-3.0823920e-02
4.4751557e+02	1.2826786e-16	-1.9899256e-02
4.4768649e+02	1.0648327e-16	-2.0466436e-02
4.4785740e+02	3.1140938e-17	-2.6505920e-02
4.4802832e+02	1.7496400e-16	-2.4336945e-02
4.4819924e+02	5.3278288e-17	-2.7640278e-02
4.4837016e+02	6.1381508e-17	-2.6018534e-02
4.4854108e+02	6.6040994e-17	-2.3849561e-02
4.4871200e+02	5.7544024e-17	-1.0735974e-02
4.4888292e+02	1.2957716e-16	-2.0058843e-02
4.4905384e+02	1.4425713e-17	-1.1323102e-02
4.4922476e+02	3.6688010e-17	-2.5023815e-02
4.4939568e+02	7.1404295e-17	-2.3402071e-02
4.4956660e+02	3.0453686e-17	-2.6158172e-02
4.4973752e+02	1.0528914e-16	-2.0158584e-02
4.4990844e+02	1.3078369e-16	-2.0178532e-02
4.5007936e+02	8.9891158e-17	-3.2784785e-02
4.5025027e+02	1.4283370e-16	-5.9904337e-03
4.5042119e+02	2.2636796e-16	-1.3671610e-02
4.5059211e+02	1.1001735e-16	-2.6825093e-02
4.5076303e+02	5.5590181e-17	-2.5750581e-02
4.5093395e+02	3.0940710e-17	-1.0995302e-02
4.5110487e+02	1.2107649e-16	-1.4298634e-02
4.5127579e+02	9.7633046e-17	-1.3771352e-02
4.5144671e+02	1.5117306e-16	-1.3791300e-02
4.5161763e+02	1.4527928e-16	2.6056695e-03
4.5178855e+02	3.4386002e-17	-2.8865846e-03
4.5195947e+02	1.5496511e-16	-2.3593024e-03
4.5213039e+02	2.5150701e-16	-1.1134940e-02
4.5230131e+02	2.2543061e-16	-1.3891041e-02
4.5247223e+02	1.7274436e-16	-1.6099912e-02
4.5264314e+02	3.4496187e-16	-1.0647555e-02
4.5281406e+02	3.0781542e-16	2.7710910e-04
4.5298498e+02	3.1448343e-16	-7.4040674e-03
4.5315590e+02	2.9802258e-16	-1.6726936e-02
4.5332682e+02	2.6425517e-16	-1.4010731e-02
4.5349774e+02	3.8111455e-16	-8.5583736e-03
4.5366866e+02	4.5400337e-16	3.4607513e-03
4.5383958e+02	4.7162656e-16	-1.0239962e-02
4.5401050e+02	5.7224932e-16	-2.0110061e-02
4.5418142e+02	6.1638122e-16	-1.2468781e-02
4.5435234e+02	7.3944938e-16	-1.5441173e-03
4.5452326e+02	8.3492947e-16	-8.6780633e-03
4.5469418e+02	9.5845786e-16	-4.8673974e-03
4.5486510e+02	1.1216219e-15	-2.6984233e-03
4.5503602e+02	1.2641780e-15	-2.1324212e-02
4.5520693e+02	1.5326982e-15	-1.3682932e-02
4.5537785e+02	1.6757413e-15	-8.2305742e-03
4.5554877e+02	2.0161017e-15	-9.3449836e-03
4.5571969e+02	2.2466918e-15	-1.2648316e-02
4.5589061e+02	2.5671316e-15	-1.2121033e-02
4.5606153e+02	3.1502346e-15	9.9255281e-04
4.5623245e+02	3.6233178e-15	-3.4052401e-03
4.5640337e+02	4.1835885e-15	-1.2362661e-03
4.5657429e+02	4.9215263e-15	-1.8034450e-03
4.5674521e+02	5.4320638e-15	6.9322961e-03
4.5691613e+02	6.3871071e-15	5.8178867e-03
4.5708705e+02	7.3871093e-15	1.4200937e-03
4.5725797e+02	8.6344151e-15	-5.1666217e-03
4.5742889e+02	1.0084829e-14	2.4746582e-03
4.5759980e+02	1.1633672e-14	3.5491712e-03
4.5777072e+02	1.3569822e-14	1.1737682e-02
4.5794164e+02	1.5585792e-14	1.6642809e-02
4.5811256e+02	1.8096043e-14	-3.4128784e-04
4.5828348e+02	2.1141354e-14	8.9416839e-03
4.5845440e+02	2.4263549e-14	7.8272745e-03
4.5862532e+02	2.8361151e-14	7.2600957e-03
4.5879624e+02	3.2841287e-14	6.1456861e-03
4.5896716e+02	3.8030863e-14	8.3146602e-03
4.5913808e+02	4.4193192e-14	3.9168672e-03
4.5930900e+02	5.0989746e-14	6.0858412e-03
4.5947992e+02	5.9042668e-14	2.2352787e-03
4.5965084e+02	6.8376458e-14	1.8632248e-02
4.5982176e+02	7.9232580e-14	1.3139994e-02
4.5999267e+02	9.1814219e-14	9.8366623e-03
4.6016359e+02	1.0609717e-13	6.5333303e-03
4.6033451e+02	1.2276286e-13	1.5883068e-03
4.6050543e+02	1.4199225e-13	2.1155890e-03
4.6067635e+02	1.6404740e-13	7.0207162e-03
4.6084727e+02	1.8952011e-13	1.1378613e-02
4.6101819e+02	2.1887952e-13	1.0264203e-02
4.6118911e+02	2.5271257e-13	9.4133476e-04
4.6136003e+02	2.9173653e-13	9.2138647e-04
4.6153095e+02	3.3655731e-13	6.9209748e-03
4.6170187e+02	3.8818041e-13	1.2920563e-02
4.6187279e+02	4.4747746e-13	9.0700006e-03
4.6204371e+02	5.1565441e-13	9.0500523e-03
4.6221463e+02	5.9430201e-13	8.4828733e-03
4.6238555e+02	6.8453959e-13	1.5576923e-02
4.6255646e+02	7.8808807e-13	1.5009744e-02
4.6272738e+02	9.0715692e-13	1.3895334e-02
4.6289830e+02	1.0438319e-12	1.6064309e-02
4.6306922e+02	1.2004538e-12	1.6591591e-02
4.6324014e+02	1.3803167e-12	2.0949487e-02
4.6341106e+02	1.5865264e-12	2.3665691e-02
4.6358198e+02	1.8228603e-12	1.8720668e-02
4.6375290e+02	2.0936940e-12	1.6511798e-02
4.6392382e+02	2.4040331e-12	7.7361598e-03
4.6409474e+02	2.7594266e-12	2.2491437e-02
4.6426566e+02	3.1659978e-12	2.3565950e-02
4.6443658e+02	3.6313966e-12	2.1357080e-02
4.6460750e+02	4.1637109e-12	1.5864826e-02
4.6477842e+02	4.7726738e-12	1.7486569e-02
4.6494933e+02	5.4685068e-12	1.3636007e-02
4.6512025e+02	6.2634788e-12	2.2918979e-02
4.6529117e+02	7.1718460e-12	1.1954418e-02
4.6546209e+02	8.2090883e-12	1.7406776e-02
4.6563301e+02	9.3926549e-12	1.7386828e-02
4.6580393e+02	1.0743471e-11	2.7217031e-02
4.6597485e+02	1.2284175e-11	1.6799700e-02
4.6614577e+02	1.4040862e-11	2.6082673e-02
4.6631669e+02	1.6043221e-11	2.7157186e-02
4.6648761e+02	1.8324930e-11	1.7287086e-02
4.6665853e+02	2.0923742e-11	1.1794832e-02
4.6682945e+02	2.3882703e-11	2.7097341e-02
4.6700037e+02	2.7250502e-11	1.4491088e-02
4.6717129e+02	3.1082496e-11	1.8848985e-02
4.6734220e+02	3.5441048e-11	2.3754112e-02
4.6751312e+02	4.0396455e-11	2.6470316e-02
4.6768404e+02	4.6028804e-11	3.3564365e-02
4.6785496e+02	5.2428044e-11	2.4788728e-02
4.6802588e+02	5.9696392e-11	2.9693855e-02
4.6819680e+02	6.7948382e-11	3.4598983e-02
4.6836772e+02	7.7314118e-11	1.9256578e-02
4.6853864e+02	8.7939988e-11	1.4311554e-02
4.6870956e+02	9.9991158e-11	1.4291605e-02
4.6888048e+02	1.1365437e-10	1.3724427e-02
4.6905140e+02	1.2913935e-10	1.8629554e-02
4.6922232e+02	1.4668282e-10	1.4778991e-02
4.6939324e+02	1.6655136e-10	2.0231349e-02
4.6956416e+02	1.8904495e-10	2.6230937e-02
4.6973508e+02	2.1450161e-10	3.2230525e-02
4.6990599e+02	2.4330100e-10	3.1116116e-02
4.7007691e+02	2.7587048e-10	3.1643397e-02
4.7024783e+02	3.1269082e-10	2.3962222e-02
4.7041875e+02	3.5430105e-10	2.0658890e-02
4.7058967e+02	4.0130840e-10	1.4072174e-02
4.7076059e+02	4.5439349e-10	2.8827451e-02
4.7093151e+02	5.1432065e-10	2.7713042e-02
4.7110243e+02	5.8194746e-10	2.7693094e-02
4.7127335e+02	6.5823605e-10	3.7523296e-02
4.7144427e+02	7.4426477e-10	3.2031042e-02
4.7161519e+02	8.4124266e-10	3.3652786e-02
4.7178611e+02	9.5052397e-10	3.4727298e-02
4.7195703e+02	1.0736255e-09	3.8537966e-02
4.7212795e+02	1.2122449e-09	4.2895862e-02
4.7229886e+02	1.3682829e-09	4.2875914e-02
4.7246978e+02	1.5438650e-09	5.1611655e-02
4.7264070e+02	1.7413681e-09	4.3930478e-02
4.7281162e+02	1.9634493e-09	4.2816069e-02
4.7298254e+02	2.2130774e-09	4.1701658e-02
4.7315346e+02	2.4935685e-09	4.0040018e-02
4.7332438e+02	2.8086255e-09	4.6586838e-02
4.7349530e+02	3.1623804e-09	4.2736276e-02
4.7366622e+02	3.5594437e-09	3.3960638e-02
4.7383714e+02	4.0049573e-09	3.6129611e-02
4.7400806e+02	4.5046530e-09	4.8695966e-02
4.7417898e+02	5.0649187e-09	4.9223249e-02
4.7434990e+02	5.6928706e-09	3.7711458e-02
4.7452082e+02	6.3964317e-09	4.2616586e-02
4.7469173e+02	7.1844222e-09	4.1502175e-02
4.7486265e+02	8.0666559e-09	4.0934998e-02
4.7503357e+02	9.0540483e-09	3.4895512e-02
4.7520449e+02	1.0158735e-08	2.8856027e-02
4.7537541e+02	1.1394205e-08	3.5950077e-02
4.7554633e+02	1.2775442e-08	3.1005052e-02
4.7571725e+02	1.4319087e-08	3.6457411e-02
4.7588817e+02	1.6043613e-08	3.3154079e-02
4.7605909e+02	1.7969522e-08	3.0397978e-02
4.7623001e+02	2.0119551e-08	3.0378030e-02
4.7640093e+02	2.2518915e-08	4.2944384e-02
4.7657185e+02	2.5195560e-08	4.7302281e-02
4.7674277e+02	2.8180451e-08	4.1810027e-02
4.7691369e+02	3.1507882e-08	4.3431771e-02
4.7708461e+02	3.5215819e-08	4.3411822e-02
4.7725552e+02	3.9346280e-08	4.2297414e-02
4.7742644e+02	4.3945745e-08	3.7899621e-02
4.7759736e+02	4.9065614e-08	4.4993670e-02
4.7776828e+02	5.4762701e-08	3.7312493e-02
4.7793920e+02	6.1099785e-08	2.7989623e-02
4.7811012e+02	6.8146207e-08	5.0953362e-02
4.7828104e+02	7.5978521e-08	2.9591419e-02
4.7845196e+02	8.4681221e-08	4.6535620e-02
4.7862288e+02	9.4347520e-08	5.0893517e-02
4.7879380e+02	1.0508021e-07	4.1570648e-02
4.7896472e+02	1.1699261e-07	4.4286852e-02
4.7913564e+02	1.3020959e-07	4.9191980e-02
4.7930656e+02	1.4486867e-07	3.4944034e-02
4.7947748e+02	1.6112131e-07	4.2585315e-02
4.7964839e+02	1.7913416e-07	4.3112598e-02
4.7981931e+02	1.9909060e-07	4.6923263e-02
4.7999023e+02	2.2119230e-07	4.3072702e-02
4.8016115e+02	2.4566094e-07	3.7580448e-02
4.8033207e+02	2.7274014e-07	4.1391113e-02
4.8050299e+02	3.0269748e-07	4.6843470e-02
4.8067391e+02	3.3582678e-07	5.5031982e-02
4.8084483e+02	3.7245054e-07	4.8992497e-02
4.8101575e+02	4.1292256e-07	4.2953012e-02
4.8118667e+02	4.5763085e-07	5.8255519e-02
4.8135759e+02	5.0700081e-07	5.9330034e-02
4.8152851e+02	5.6149855e-07	6.1499007e-02
4.8169943e+02	6.2163468e-07	4.6703832e-02
4.8187035e+02	6.8796826e-07	5.5439573e-02
4.8204126e+02	7.6111120e-07	5.6514086e-02
4.8221218e+02	8.4173296e-07	6.1966445e-02
4.8238310e+02	9.3056570e-07	6.0852034e-02
4.8255402e+02	1.0284098e-06	7.4512851e-02
4.8272494e+02	1.1361398e-06	5.5339832e-02
4.8289586e+02	1.2547111e-06	4.6564194e-02
4.8306678e+02	1.3851667e-06	5.7488859e-02
4.8323770e+02	1.5286451e-06	5.1996603e-02
4.8340862e+02	1.6863884e-06	5.1429425e-02
4.8357954e+02	1.8597509e-06	6.0712396e-02
4.8375046e+02	2.0502092e-06	6.3428602e-02
4.8392138e+02	2.2593721e-06	5.0822349e-02
4.8409230e+02	2.4889920e-06	5.4085785e-02
4.8426322e+02	2.7409768e-06	6.2274295e-02
4.8443414e+02	3.0174029e-06	7.3746189e-02
4.8460505e+02	3.3205291e-06	5.8951016e-02
4.8477597e+02	3.6528118e-06	5.5100452e-02
4.8494689e+02	4.0169208e-06	6.2194502e-02
4.8511781e+02	4.4157572e-06	5.6155016e-02
4.8528873e+02	4.8524717e-06	6.5985220e-02
4.8545965e+02	5.3304846e-06	6.5418041e-02
4.8563057e+02	5.8535078e-06	7.0323169e-02
4.8580149e+02	6.4255677e-06	7.1397681e-02
4.8597241e+02	7.0510299e-06	6.2074812e-02
4.8614333e+02	7.7346261e-06	6.7527171e-02
4.8631425e+02	8.4814823e-06	7.0790605e-02
4.8648517e+02	9.2971498e-06	6.8581735e-02
4.8665609e+02	1.0187638e-05	7.6770245e-02
4.8682701e+02	1.1159448e-05	6.8541839e-02
4.8699792e+02	1.2219612e-05	6.7974659e-02
4.8716884e+02	1.3375734e-05	7.0690863e-02
4.8733976e+02	1.4636028e-05	7.3407068e-02
4.8751068e+02	1.6009370e-05	7.4481582e-02
4.8768160e+02	1.7505342e-05	7.8292247e-02
4.8785252e+02	1.9134285e-05	7.2799994e-02
4.8802344e+02	2.0907357e-05	6.8402201e-02
4.8819436e+02	2.2836589e-05	8.0968555e-02
4.8836528e+02	2.4934951e-05	8.4231991e-02
4.8853620e+02	2.7216415e-05	7.3814661e-02
4.8870712e+02	2.9696029e-05	7.1605792e-02
4.8887804e+02	3.2389995e-05	7.6510917e-02
4.8904896e+02	3.5315744e-05	7.2113124e-02
4.8921988e+02	3.8492026e-05	7.5376560e-02
4.8939079e+02	4.1938999e-05	8.0828917e-02
4.8956171e+02	4.5678327e-05	8.1356200e-02
4.8973263e+02	4.9733281e-05	8.6808557e-02
4.8990355e+02	5.4128846e-05	8.5146917e-02
4.9007447e+02	5.8891838e-05	7.7465740e-02
4.9024539e+02	6.4051026e-05	8.0729176e-02
4.9041631e+02	6.9637257e-05	8.2350919e-02
4.9058723e+02	7.5683596e-05	8.8897739e-02
4.9075815e+02	8.2225465e-05	9.1613944e-02
4.9092907e+02	8.9300799e-05	9.7066301e-02
4.9109999e+02	9.6950203e-05	8.7743432e-02
4.9127091e+02	1.0521712e-04	9.9762557e-02
4.9144183e+02	1.1414802e-04	9.3175843e-02
4.9161275e+02	1.2379256e-04	9.9175429e-02
4.9178366e+02	1.3420382e-04	8.9305331e-02
4.9195458e+02	1.4543846e-04	8.3265845e-02
4.9212550e+02	1.5755701e-04	8.6529281e-02
4.9229642e+02	1.7062401e-04	1.0073733e-01
4.9246734e+02	1.8470833e-04	9.9075688e-02
4.9263826e+02	1.9988338e-04	1.0124466e-01
4.9280918e+02	2.1622738e-04	9.6299638e-02
4.9298010e+02	2.3382364e-04	9.8468613e-02
4.9315102e+02	2.5276085e-04	9.5165281e-02
4.9332194e+02	2.7313341e-04	9.7881485e-02
4.9349286e+02	2.9504168e-04	1.0388107e-01
4.9366378e+02	3.1859240e-04	8.9085899e-02
4.9383470e+02	3.4389896e-04	8.8518722e-02
4.9400562e+02	3.7108180e-04	8.9593234e-02
4.9417654e+02	4.0026880e-04	9.0120515e-02
4.9434745e+02	4.3159561e-04	9.8856256e-02
4.9451837e+02	4.6520616e-04	1.0266692e-01
4.9468929e+02	5.0125297e-04	9.0060670e-02
4.9486021e+02	5.3989769e-04	9.6607490e-02
4.9503113e+02	5.8131149e-04	9.2756929e-02
4.9520205e+02	6.2567557e-04	8.5075751e-02
4.9537297e+02	6.7318167e-04	1.0092549e-01
4.9554389e+02	7.2403251e-04	1.0364169e-01
4.9571481e+02	7.7844241e-04	9.2677135e-02
4.9588573e+02	8.3663777e-04	9.1562724e-02
4.9605665e+02	8.9885765e-04	9.0995547e-02
4.9622757e+02	9.6535439e-04	9.7542365e-02
4.9639849e+02	1.0363941e-03	1.0518365e-01
4.9656941e+02	1.1122576e-03	1.0078585e-01
4.9674032e+02	1.1932404e-03	1.1006882e-01
4.9691124e+02	1.2796541e-03	1.1387949e-01
4.9708216e+02	1.3718266e-03	1.0346216e-01
4.9725308e+02	1.4701030e-03	9.9611598e-02
4.9742400e+02	1.5748461e-03	1.0944180e-01
4.9759492e+02	1.6864373e-03	1.1544139e-01
4.9776584e+02	1.8052773e-03	1.0994914e-01
4.9793676e+02	1.9317867e-03	1.0336242e-01
4.9810768e+02	2.0664072e-03	1.0224801e-01
4.9827860e+02	2.2096017e-03	1.0058637e-01
4.9844952e+02	2.3618557e-03	1.0275534e-01
4.9862044e+02	2.5236777e-03	1.0711324e-01
4.9879136e+02	2.6956003e-03	1.1913236e-01
4.9896228e+02	2.8781809e-03	1.0707334e-01
4.9913319e+02	3.0720024e-03	1.0760063e-01
4.9930411e+02	3.2776743e-03	1.1688360e-01
4.9947503e+02	3.4958333e-03	1.0974965e-01
4.9964595e+02	3.7271442e-03	1.1520201e-01
4.9981687e+02	3.9723009e-03	1.2448498e-01
4.9998779e+02	4.2320271e-03	1.1680380e-01
5.0015871e+02	4.5070771e-03	1.3101185e-01
5.0032963e+02	4.7982367e-03	1.2004729e-01
5.0050055e+02	5.1063240e-03	1.3316088e-01
5.0067147e+02	5.4321903e-03	1.3861324e-01
5.0084239e+02	5.7767207e-03	1.3366821e-01
5.0101331e+02	6.1408352e-03	1.4130949e-01
5.0118423e+02	6.5254890e-03	1.2487262e-01
5.0135515e+02	6.9316738e-03	1.2977775e-01
5.0152607e+02	7.3604179e-03	1.4726918e-01
5.0169698e+02	7.8127876e-03	1.3739908e-01
5.0186790e+02	8.2898870e-03	1.4777652e-01
5.0203882e+02	8.7928594e-03	1.4939826e-01
5.0220974e+02	9.3228875e-03	1.4500047e-01
5.0238066e+02	9.8811937e-03	1.4716944e-01
5.0255158e+02	1.0469041e-02	1.4441334e-01
5.0272250e+02	1.1087734e-02	1.4494062e-01
5.0289342e+02	1.1738616e-02	1.3890114e-01
5.0306434e+02	1.2423075e-02	1.5201472e-01
5.0323526e+02	1.3142540e-02	1.4925862e-01
5.0340618e+02	1.3898479e-02	1.4540806e-01
5.0357710e+02	1.4692406e-02	1.6125780e-01
5.0374802e+02	1.5525874e-02	1.5686001e-01
5.0391894e+02	1.6400480e-02	1.5465113e-01
5.0408985e+02	1.7317861e-02	1.5846180e-01
5.0426077e+02	1.8279696e-02	1.6829200e-01
5.0443169e+02	1.9287705e-02	1.7264990e-01
5.0460261e+02	2.0343648e-02	1.6770488e-01
5.0477353e+02	2.1449326e-02	1.6221262e-01
5.0494445e+02	2.2606578e-02	1.6985390e-01
5.0511537e+02	2.3817282e-02	1.7038119e-01
5.0528629e+02	2.5083351e-02	1.6051108e-01
5.0545721e+02	2.6406737e-02	1.6049114e-01
5.0562813e+02	2.7789426e-02	1.7469919e-01
5.0579905e+02	2.9233436e-02	1.7413201e-01
5.0596997e+02	3.0740816e-02	1.7575375e-01
5.0614089e+02	3.2313649e-02	1.8011165e-01
5.0631181e+02	3.3954041e-02	1.8939462e-01
5.0648272e+02	3.5664128e-02	1.7459944e-01
5.0665364e+02	3.7446066e-02	1.8497687e-01
5.0682456e+02	3.9302035e-02	1.8878754e-01
5.0699548e+02	4.1234232e-02	1.9642882e-01
5.0716640e+02	4.3244870e-02	1.9367272e-01
5.0733732e+02	4.5336175e-02	1.8927493e-01
5.0750824e+02	4.7510381e-02	1.9089667e-01
5.0767916e+02	4.9769731e-02	2.0401026e-01
5.0785008e+02	5.2116468e-02	1.9687631e-01
5.0802100e+02	5.4552833e-02	2.0178144e-01
5.0819192e+02	5.7081064e-02	2.0832826e-01
5.0836284e+02	5.9703388e-02	2.1159169e-01
5.0853376e+02	6.2422018e-02	2.1978021e-01
5.0870468e+02	6.5239147e-02	2.0389057e-01
5.0887560e+02	6.8156948e-02	2.2028754e-01
5.0904651e+02	7.1177562e-02	2.2409819e-01
5.0921743e+02	7.4303097e-02	2.3064502e-01
5.0938835e+02	7.7535624e-02	2.2515276e-01
5.0955927e+02	8.0877164e-02	2.1911329e-01
5.0973019e+02	8.4329694e-02	2.3113240e-01
5.0990111e+02	8.7895128e-02	2.3001800e-01
5.1007203e+02	9.1575321e-02	2.2835636e-01
5.1024295e+02	9.5372057e-02	2.3326148e-01
5.1041387e+02	9.9287044e-02	2.2995815e-01
5.1058479e+02	1.0332191e-01	2.2993820e-01
5.1075571e+02	1.0747819e-01	2.3757949e-01
5.1092663e+02	1.1175732e-01	2.4412631e-01
5.1109755e+02	1.1616064e-01	2.5067311e-01
5.1126847e+02	1.2068938e-01	2.4682256e-01
5.1143938e+02	1.2534464e-01	2.5063322e-01
5.1161030e+02	1.3012740e-01	2.5936896e-01
5.1178122e+02	1.3503852e-01	2.5223503e-01
5.1195214e+02	1.4007869e-01	2.5385677e-01
5.1212306e+02	1.4524848e-01	2.6368697e-01
5.1229398e+02	1.5054829e-01	2.7351717e-01
5.1246490e+02	1.5597835e-01	2.7732782e-01
5.1263582e+02	1.6153875e-01	2.7894959e-01
5.1280674e+02	1.6722935e-01	2.7126841e-01
5.1297766e+02	1.7304986e-01	2.7179569e-01
5.1314858e+02	1.7899978e-01	2.8053143e-01
5.1331950e+02	1.8507842e-01	2.9364500e-01
5.1349042e+02	1.9128487e-01	2.7994430e-01
5.1366134e+02	1.9761801e-01	2.8320773e-01
5.1383225e+02	2.0407648e-01	2.9796301e-01
5.1400317e+02	2.1065870e-01	2.9958475e-01
5.1417409e+02	2.1736286e-01	3.1105664e-01
5.1434501e+02	2.2418689e-01	3.0501717e-01
5.1451593e+02	2.3112848e-01	3.0061937e-01
5.1468685e+02	2.3818505e-01	3.1920526e-01
5.1485777e+02	2.4535377e-01	3.2356316e-01
5.1502869e+02	2.5263153e-01	3.3394059e-01
5.1519961e+02	2.6001496e-01	3.3501510e-01
5.1537053e+02	2.6750041e-01	3.2952284e-01
5.1554145e+02	2.7508392e-01	3.3169183e-01
5.1571237e+02	2.8276129e-01	3.3604972e-01
5.1588329e+02	2.9052798e-01	3.3657700e-01
5.1605421e+02	2.9837920e-01	3.4640720e-01
5.1622513e+02	3.0630983e-01	3.5240679e-01
5.1639604e+02	3.1431448e-01	3.5512299e-01
5.1656696e+02	3.2238744e-01	3.5565027e-01
5.1673788e+02	3.3052271e-01	3.6055541e-01
5.1690880e+02	3.3871398e-01	3.6272438e-01
5.1707972e+02	3.4695467e-01	3.7146012e-01
5.1725064e+02	3.5523786e-01	3.7253463e-01
5.1742156e+02	3.6355635e-01	3.7853422e-01
5.1759248e+02	3.7190266e-01	3.8836442e-01
5.1776340e+02	3.8026899e-01	3.9928908e-01
5.1793432e+02	3.8864728e-01	3.9598576e-01
5.1810524e+02	3.9702917e-01	4.0143812e-01
5.1827616e+02	4.0540602e-01	3.9813478e-01
5.1844708e+02	4.1376892e-01	4.0905946e-01
5.1861800e+02	4.2210870e-01	4.1341734e-01
5.1878891e+02	4.3041592e-01	4.1175571e-01
5.1895983e+02	4.3868091e-01	4.2432205e-01
5.1913075e+02	4.4689374e-01	4.3086888e-01
5.1930167e+02	4.5504426e-01	4.3741570e-01
5.1947259e+02	4.6312209e-01	4.3520684e-01
5.1964351e+02	4.7111664e-01	4.4722595e-01
5.1981443e+02	4.7901714e-01	4.4994215e-01
5.1998535e+02	4.8681262e-01	4.6141406e-01
5.2015627e+02	4.9449195e-01	4.5756349e-01
5.2032719e+02	5.0204383e-01	4.7231877e-01
5.2049811e+02	5.0945683e-01	4.7722388e-01
5.2066903e+02	5.1671939e-01	4.7775117e-01
5.2083995e+02	5.2381986e-01	4.8648691e-01
5.2101087e+02	5.3074647e-01	4.8865590e-01
5.2118178e+02	5.3748739e-01	4.9520270e-01
5.2135270e+02	5.4403075e-01	4.9627723e-01
5.2152362e+02	5.5036463e-01	5.0446574e-01
5.2169454e+02	5.5647708e-01	5.1046532e-01
5.2186546e+02	5.6235619e-01	5.0989814e-01
5.2203638e+02	5.6799006e-01	5.2410619e-01
5.2220730e+02	5.7336682e-01	5.2682239e-01
5.2237822e+02	5.7847469e-01	5.3993599e-01
5.2254914e+02	5.8330197e-01	5.3772710e-01
5.2272006e+02	5.8783709e-01	5.3497101e-01
5.2289098e+02	5.9206859e-01	5.4808461e-01
5.2306190e+02	5.9598519e-01	5.6119818e-01
5.2323282e+02	5.9957579e-01	5.6008377e-01
5.2340374e+02	6.0282948e-01	5.7319735e-01
5.2357466e+02	6.0573559e-01	5.8083863e-01
5.2374557e+02	6.0828371e-01	5.8410208e-01
5.2391649e+02	6.1046369e-01	5.8462936e-01
5.2408741e+02	6.1226569e-01	6.0157356e-01
5.2425833e+02	6.1368018e-01	6.0319530e-01
5.2442925e+02	6.1469799e-01	5.9660858e-01
5.2460017e+02	6.1531031e-01	6.0808047e-01
5.2477109e+02	6.1550873e-01	6.1626898e-01
5.2494201e+02	6.1528522e-01	6.3485487e-01
5.2511293e+02	6.1463223e-01	6.3483492e-01
5.2528385e+02	6.1354264e-01	6.5177912e-01
5.2545477e+02	6.1200980e-01	6.4738134e-01
5.2562569e+02	6.1002757e-01	6.5283371e-01
5.2579661e+02	6.0759031e-01	6.5828605e-01
5.2596753e+02	6.0469293e-01	6.6045502e-01
5.2613844e+02	6.0133089e-01	6.6754907e-01
5.2630936e+02	5.9750019e-01	6.8175713e-01
5.2648028e+02	5.9319746e-01	6.8939841e-01
5.2665120e+02	5.8841989e-01	6.9813415e-01
5.2682212e+02	5.8316529e-01	7.0796435e-01
5.2699304e+02	5.7743212e-01	7.0356655e-01
5.2716396e+02	5.7121946e-01	7.1668014e-01
5.2733488e+02	5.6452702e-01	7.1994357e-01
5.2750580e+02	5.5735521e-01	7.2813208e-01
5.2767672e+02	5.4970508e-01	7.3850951e-01
5.2784764e+02	5.4157834e-01	7.2918665e-01
5.2801856e+02	5.3297742e-01	7.3737516e-01
5.2818948e+02	5.2390539e-01	7.5103598e-01
5.2836040e+02	5.1436605e-01	7.6305510e-01
5.2853131e+02	5.0436384e-01	7.6248792e-01
5.2870223e+02	4.9390393e-01	7.6958198e-01
5.2887315e+02	4.8299216e-01	7.8050663e-01
5.2904407e+02	4.7163505e-01	7.9471469e-01
5.2921499e+02	4.5983981e-01	7.8265565e-01
5.2938591e+02	4.4761432e-01	7.8865525e-01
5.2955683e+02	4.3496713e-01	7.9246593e-01
5.2972775e+02	4.2190745e-01	7.8970981e-01
5.2989867e+02	4.0844514e-01	7.8750095e-01
5.3006959e+02	3.9459070e-01	7.9623669e-01
5.3024051e+02	3.8035526e-01	8.0223628e-01
5.3041143e+02	3.6575054e-01	7.9127171e-01
5.3058235e+02	3.5078889e-01	8.0712145e-01
5.3075327e+02	3.3548322e-01	8.0381813e-01
5.3092419e+02	3.1984701e-01	8.0325095e-01
5.3109510e+02	3.0389426e-01	8.0323100e-01
5.3126602e+02	2.8763953e-01	8.0430551e-01
5.3143694e+02	2.7109784e-01	7.8951033e-01
5.3160786e+02	2.5428472e-01	7.8511255e-01
5.3177878e+02	2.3721613e-01	7.7962028e-01
5.3194970e+02	2.1990847e-01	7.6920296e-01
5.3212062e+02	2.0237854e-01	7.6261624e-01
5.3229154e+02	1.8464351e-01	7.3851814e-01
5.3246246e+02	1.6672090e-01	7.1989235e-01
5.3263338e+02	1.4862854e-01	7.0509719e-01
5.3280430e+02	1.3038457e-01	7.0343553e-01
5.3297522e+02	1.1200735e-01	6.9301821e-01
5.3314614e+02	9.3515501e-02	6.6125890e-01
5.3331706e+02	7.4927827e-02	6.2402726e-01
5.3348797e+02	5.6263295e-02	5.8953178e-01
5.3365889e+02	3.7541003e-02	5.4792232e-01
5.3382981e+02	1.8780150e-02	5.1725745e-01
5.3400073e+02	8.9769910e-17	4.7236459e-01
5.3417165e+02	-1.8780150e-02	4.3458574e-01
5.3434257e+02	-3.7541003e-02	3.7327597e-01
5.3451349e+02	-5.6263295e-02	3.1579680e-01
5.3468441e+02	-7.4927827e-02	2.4682579e-01
5.3485533e+02	-9.3515501e-02	1.6581572e-01
5.3502625e+02	-1.1200735e-01	9.0277950e-02
5.3519717e+02	-1.3038457e-01	6.5317212e-03
5.3536809e+02	-1.4862854e-01	-7.6120047e-02
5.3553901e+02	-1.6672090e-01	-1.5986628e-01
5.3570993e+02	-1.8464351e-01	-2.5017926e-01
5.3588084e+02	-2.0237854e-01	-3.2571704e-01
5.3605176e+02	-2.1990847e-01	-4.1329388e-01
5.3622268e+02	-2.3721613e-01	-4.9102058e-01
5.3639360e+02	-2.5428472e-01	-5.6984173e-01
5.3656452e+02	-2.7109784e-01	-6.2950982e-01
5.3673544e+02	-2.8763953e-01	-6.9738637e-01
5.3690636e+02	-3.0389426e-01	-7.4829874e-01
5.3707728e+02	-3.1984701e-01	-7.7513299e-01
5.3724820e+02	-3.3548322e-01	-8.2112032e-01
5.3741912e+02	-3.5078889e-01	-8.5561580e-01
5.3759004e+02	-3.6575054e-01	-8.7150542e-01
5.3776096e+02	-3.8035526e-01	-8.8411168e-01
5.3793188e+02	-3.9459070e-01	-9.0000132e-01
5.3810280e+02	-4.0844514e-01	-9.1807988e-01
5.3827372e+02	-4.2190745e-01	-9.3013889e-01
5.3844463e+02	-4.3496713e-01	-9.4329239e-01
5.3861555e+02	-4.4761432e-01	-9.4604848e-01
5.3878647e+02	-4.5983981e-01	-9.4387951e-01
5.3895739e+02	-4.7163505e-01	-9.5484407e-01
5.3912831e+02	-4.8299216e-01	-9.4829724e-01
5.3929923e+02	-4.9390393e-01	-9.4776996e-01
5.3947015e+02	-5.0436384e-01	-9.4177037e-01
5.3964107e+02	-5.1436605e-01	-9.4507371e-01
5.3981199e+02	-5.2390539e-01	-9.4454643e-01
5.3998291e+02	-5.3297742e-01	-9.3362175e-01
5.4015383e+02	-5.4157834e-01	-9.2379155e-01
5.4032475e+02	-5.4970508e-01	-9.1669752e-01
5.4049567e+02	-5.5735521e-01	-9.1398130e-01
5.4066659e+02	-5.6452702e-01	-9.1235956e-01
5.4083750e+02	-5.7121946e-01	-9.0581274e-01
5.4100842e+02	-5.7743212e-01	-8.9324639e-01
5.4117934e+02	-5.8316529e-01	-8.7356604e-01
5.4135026e+02	-5.8841989e-01	-8.6647199e-01
5.4152118e+02	-5.9319746e-01	-8.6977531e-01
5.4169210e+02	-5.9750019e-01	-8.6103957e-01
5.4186302e+02	-6.0133089e-01	-8.4300091e-01
5.4203394e+02	-6.0469293e-01	-8.1839548e-01
5.4220486e+02	-6.0759031e-01	-8.2443497e-01
5.4237578e+02	-6.1002757e-01	-8.1405754e-01
5.4254670e+02	-6.1200980e-01	-8.0586903e-01
5.4271762e+02	-6.1354264e-01	-8.0534175e-01
5.4288854e+02	-6.1463223e-01	-7.8949201e-01
5.4305946e+02	-6.1528522e-01	-7.8896473e-01
5.4323037e+02	-6.1550873e-01	-7.7202052e-01
5.4340129e+02	-6.1531031e-01	-7.4139555e-01
5.4357221e+02	-6.1469799e-01	-7.3484875e-01
5.4374313e+02	-6.1368018e-01	-7.3651038e-01
5.4391405e+02	-6.1226569e-01	-7.2011341e-01
5.4408497e+02	-6.1046369e-01	-6.9879137e-01
5.4425589e+02	-6.0828371e-01	-7.0592530e-01
5.4442681e+02	-6.0573559e-01	-6.9609510e-01
5.4459773e+02	-6.0282948e-01	-6.7750921e-01
5.4476865e+02	-5.9957579e-01	-6.6549010e-01
5.4493957e+02	-5.9598519e-01	-6.5949050e-01
5.4511049e+02	-5.9206859e-01	-6.5896322e-01
5.4528141e+02	-5.8783709e-01	-6.4584965e-01
5.4545233e+02	-5.8330197e-01	-6.2398036e-01
5.4562325e+02	-5.7847469e-01	-6.1798076e-01
5.4579416e+02	-5.7336682e-01	-6.2183134e-01
5.4596508e+02	-5.6799006e-01	-5.9667868e-01
5.4613600e+02	-5.6235619e-01	-5.8465956e-01
5.4630692e+02	-5.5647708e-01	-5.7701828e-01
5.4647784e+02	-5.5036463e-01	-5.6007408e-01
5.4664876e+02	-5.4403075e-01	-5.6228294e-01
5.4681968e+02	-5.3748739e-01	-5.5573612e-01
5.4699060e+02	-5.3074647e-01	-5.4645315e-01
5.4716152e+02	-5.2381986e-01	-5.3224511e-01
5.4733244e+02	-5.1671939e-01	-5.1420643e-01
5.4750336e+02	-5.0945683e-01	-5.2134038e-01
5.4767428e+02	-5.0204383e-01	-5.1260464e-01
5.4784520e+02	-4.9449195e-01	-5.0113275e-01
5.4801612e+02	-4.8681262e-01	-4.9786933e-01
5.4818703e+02	-4.7901714e-01	-4.9351142e-01
5.4835795e+02	-4.7111664e-01	-4.7766167e-01
5.4852887e+02	-4.6312209e-01	-4.7385102e-01
5.4869979e+02	-4.5504426e-01	-4.6675697e-01
5.4887071e+02	-4.4689374e-01	-4.6130460e-01
5.4904163e+02	-4.3868091e-01	-4.4545488e-01
5.4921255e+02	-4.3041592e-01	-4.3890805e-01
5.4938347e+02	-4.2210870e-01	-4.2798340e-01
5.4955439e+02	-4.1376892e-01	-4.2471995e-01
5.4972531e+02	-4.0540602e-01	-4.2145652e-01
5.4989623e+02	-3.9702917e-01	-4.1436247e-01
5.5006715e+02	-3.8864728e-01	-4.1055181e-01
5.5023807e+02	-3.8026899e-01	-4.0126884e-01
5.5040899e+02	-3.7190266e-01	-3.9855262e-01
5.5057990e+02	-3.6355635e-01	-3.7832504e-01
5.5075082e+02	-3.5523786e-01	-3.7560885e-01
5.5092174e+02	-3.4695467e-01	-3.5975910e-01
5.5109266e+02	-3.3871398e-01	-3.4828719e-01
5.5126358e+02	-3.3052271e-01	-3.4666545e-01
5.5143450e+02	-3.2238744e-01	-3.3847694e-01
5.5160542e+02	-3.1431448e-01	-3.3193014e-01
5.5177634e+02	-3.0630983e-01	-3.3632792e-01
5.5194726e+02	-2.9837920e-01	-3.4236741e-01
5.5211818e+02	-2.9052798e-01	-3.2213981e-01
5.5228910e+02	-2.8276129e-01	-3.2927376e-01
5.5246002e+02	-2.7508392e-01	-3.2327419e-01
5.5263094e+02	-2.6750041e-01	-3.1344397e-01
5.5280186e+02	-2.6001496e-01	-3.1565286e-01
5.5297277e+02	-2.5263153e-01	-3.0636989e-01
5.5314369e+02	-2.4535377e-01	-2.9544521e-01
5.5331461e+02	-2.3818505e-01	-2.9655963e-01
5.5348553e+02	-2.3112848e-01	-2.9110727e-01
5.5365645e+02	-2.2418689e-01	-2.9276890e-01
5.5382737e+02	-2.1736286e-01	-2.9607223e-01
5.5399829e+02	-2.1065870e-01	-2.8076974e-01
5.5416921e+02	-2.0407648e-01	-2.9009260e-01
5.5434013e+02	-1.9761801e-01	-2.8245132e-01
5.5451105e+02	-1.9128487e-01	-2.6550712e-01
5.5468197e+02	-1.8507842e-01	-2.6497984e-01
5.5485289e+02	-1.7899978e-01	-2.8032225e-01
5.5502381e+02	-1.7304986e-01	-2.7103928e-01
5.5519473e+02	-1.6722935e-01	-2.6011460e-01
5.5536565e+02	-1.6153875e-01	-2.4700102e-01
5.5553656e+02	-1.5597835e-01	-2.4975712e-01
5.5570748e+02	-1.5054829e-01	-2.3719077e-01
5.5587840e+02	-1.4524848e-01	-2.3775795e-01
5.5604932e+02	-1.4007869e-01	-2.3941959e-01
5.5622024e+02	-1.3503852e-01	-2.4327014e-01
5.5639116e+02	-1.3012740e-01	-2.2796764e-01
5.5656208e+02	-1.2534464e-01	-2.1923190e-01
5.5673300e+02	-1.2068938e-01	-2.0776000e-01
5.5690392e+02	-1.1616064e-01	-1.9847703e-01
5.5707484e+02	-1.1175732e-01	-2.0451652e-01
5.5724576e+02	-1.0747819e-01	-2.1438662e-01
5.5741668e+02	-1.0332191e-01	-2.1385933e-01
5.5758760e+02	-9.9287044e-02	-2.0348190e-01
5.5775852e+02	-9.5372057e-02	-1.9967123e-01
5.5792943e+02	-9.1575321e-02	-2.0242733e-01
5.5810035e+02	-8.7895128e-02	-1.8548314e-01
5.5827127e+02	-8.4329694e-02	-1.8440862e-01
5.5844219e+02	-8.0877164e-02	-1.9318426e-01
5.5861311e+02	-7.7535624e-02	-1.7897621e-01
5.5878403e+02	-7.4303097e-02	-1.8720462e-01
5.5895495e+02	-7.1177562e-02	-1.8558288e-01
5.5912587e+02	-6.8156948e-02	-1.7958329e-01
5.5929679e+02	-6.5239147e-02	-1.8671723e-01
5.5946771e+02	-6.2422018e-02	-1.7141473e-01
5.5963863e+02	-5.9703388e-02	-1.8019036e-01
5.5980955e+02	-5.7081064e-02	-1.7747416e-01
5.5998047e+02	-5.4552833e-02	-1.7749411e-01
5.6015139e+02	-5.2116468e-02	-1.7860852e-01
5.6032230e+02	-4.9769731e-02	-1.7206170e-01
5.6049322e+02	-4.7510381e-02	-1.7317611e-01
5.6066414e+02	-4.5336175e-02	-1.6225144e-01
5.6083506e+02	-4.3244870e-02	-1.6500754e-01
5.6100598e+02	-4.1234232e-02	-1.6283857e-01
5.6117690e+02	-3.9302035e-02	-1.5683898e-01
5.6134782e+02	-3.7446066e-02	-1.6452016e-01
5.6151874e+02	-3.5664128e-02	-1.5633165e-01
5.6168966e+02	-3.3954041e-02	-1.4540699e-01
5.6186058e+02	-3.2313649e-02	-1.3448232e-01
5.6203150e+02	-3.0740816e-02	-1.4818304e-01
5.6220242e+02	-2.9233436e-02	-1.5367529e-01
5.6237334e+02	-2.7789426e-02	-1.5424247e-01
5.6254426e+02	-2.6406737e-02	-1.4550673e-01
5.6271518e+02	-2.5083351e-02	-1.3677099e-01
5.6288609e+02	-2.3817282e-02	-1.3514924e-01
5.6305701e+02	-2.2606578e-02	-1.4228319e-01
5.6322793e+02	-2.1449326e-02	-1.3190575e-01
5.6339885e+02	-2.0343648e-02	-1.2207555e-01
5.6356977e+02	-1.9287705e-02	-1.2537888e-01
5.6374069e+02	-1.8279696e-02	-1.2704052e-01
5.6391161e+02	-1.7317861e-02	-1.1775755e-01
5.6408253e+02	-1.6400480e-02	-1.2270258e-01
5.6425345e+02	-1.5525874e-02	-1.2764760e-01
5.6442437e+02	-1.4692406e-02	-1.1781740e-01
5.6459529e+02	-1.3898479e-02	-1.2440411e-01
5.6476621e+02	-1.3142540e-02	-1.2278237e-01
5.6493713e+02	-1.2423075e-02	-1.0747986e-01
5.6510805e+02	-1.1738616e-02	-1.0695258e-01
5.6527896e+02	-1.1087734e-02	-1.2065329e-01
5.6544988e+02	-1.0469041e-02	-1.1684262e-01
5.6562080e+02	-9.8811937e-03	-9.9351194e-02
5.6579172e+02	-9.3228875e-03	-1.0976852e-01
5.6596264e+02	-8.7928594e-03	-9.9938322e-02
5.6613356e+02	-8.2898870e-03	-1.1582796e-01
5.6630448e+02	-7.8127876e-03	-1.2186744e-01
5.6647540e+02	-7.3604179e-03	-1.0054540e-01
5.6664632e+02	-6.9316738e-03	-1.0220704e-01
5.6681724e+02	-6.5254890e-03	-9.1282374e-02
5.6698816e+02	-6.1408352e-03	-8.4188325e-02
5.6715908e+02	-5.7767207e-03	-8.9133349e-02
5.6733000e+02	-5.4321903e-03	-9.2983911e-02
5.6750092e+02	-5.1063240e-03	-8.3153709e-02
5.6767183e+02	-4.7982367e-03	-9.1929347e-02
5.6784275e+02	-4.5070771e-03	-7.9910222e-02
5.6801367e+02	-4.2320271e-03	-7.8835709e-02
5.6818459e+02	-3.9723009e-03	-7.5025042e-02
5.6835551e+02	-3.7271442e-03	-7.6686682e-02
5.6852643e+02	-3.4958333e-03	-7.6706631e-02
5.6869735e+02	-3.2776743e-03	-7.3990426e-02
5.6886827e+02	-3.0720024e-03	-8.7691140e-02
5.6903919e+02	-2.8781809e-03	-8.8258318e-02
5.6921011e+02	-2.6956003e-03	-8.7731037e-02
5.6938103e+02	-2.5236777e-03	-7.9542525e-02
5.6955195e+02	-2.3618557e-03	-8.6129241e-02
5.6972287e+02	-2.2096017e-03	-7.8487961e-02
5.6989379e+02	-2.0664072e-03	-7.4130064e-02
5.7006471e+02	-1.9317867e-03	-7.2508321e-02
5.7023562e+02	-1.8052773e-03	-8.0736729e-02
5.7040654e+02	-1.6864373e-03	-8.3492830e-02
5.7057746e+02	-1.5748461e-03	-7.5851550e-02
5.7074838e+02	-1.4701030e-03	-7.5324266e-02
5.7091930e+02	-1.3718266e-03	-6.7135757e-02
5.7109022e+02	-1.2796541e-03	-7.0986318e-02
5.7126114e+02	-1.1932404e-03	-6.6081193e-02
5.7143206e+02	-1.1122576e-03	-5.9534373e-02
5.7160298e+02	-1.0363941e-03	-7.2687855e-02
5.7177390e+02	-9.6535439e-04	-6.7782729e-02
5.7194482e+02	-8.9885765e-04	-6.1235909e-02
5.7211574e+02	-8.3663777e-04	-6.3992010e-02
5.7228666e+02	-7.7844241e-04	-6.4559190e-02
5.7245758e+02	-7.2403251e-04	-4.9256681e-02
5.7262849e+02	-6.7318167e-04	-6.1315703e-02
5.7279941e+02	-6.2567557e-04	-5.9146730e-02
5.7297033e+02	-5.8131149e-04	-6.6280675e-02
5.7314125e+02	-5.3989769e-04	-6.5753392e-02
5.7331217e+02	-5.0125297e-04	-7.1792877e-02
5.7348309e+02	-4.6520616e-04	-6.5246057e-02
5.7365401e+02	-4.3159561e-04	-5.6510316e-02
5.7382493e+02	-4.0026880e-04	-5.6530264e-02
5.7399585e+02	-3.7108180e-04	-6.4758673e-02
5.7416677e+02	-3.4389896e-04	-6.5873082e-02
5.7433769e+02	-3.1859240e-04	-5.4401188e-02
5.7450861e+02	-2.9504168e-04	-6.4271287e-02
5.7467953e+02	-2.7313341e-04	-5.9913390e-02
5.7485045e+02	-2.5276085e-04	-5.3366572e-02
5.7502136e+02	-2.3382364e-04	-5.2839289e-02
5.7519228e+02	-2.1622738e-04	-4.6292471e-02
5.7536320e+02	-1.9988338e-04	-3.8651191e-02
5.7553412e+02	-1.8470833e-04	-4.7426829e-02
5.7570504e+02	-1.7062401e-04	-5.1277390e-02
5.7587596e+02	-1.5755701e-04	-5.3486262e-02
5.7604688e+02	-1.4543846e-04	-4.4750521e-02
5.7621780e+02	-1.3420382e-04	-4.8053851e-02
5.7638872e+02	-1.2379256e-04	-4.4243186e-02
5.7655964e+02	-1.1414802e-04	-4.8640979e-02
5.7673056e+02	-1.0521712e-04	-5.4133233e-02
5.7690148e+02	-9.6950203e-05	-5.1964260e-02
5.7707240e+02	-8.9300799e-05	-5.7456513e-02
5.7724332e+02	-8.2225465e-05	-4.1606775e-02
5.7741424e+02	-7.5683596e-05	-3.8890570e-02
5.7758515e+02	-6.9637257e-05	-3.3985443e-02
5.7775607e+02	-6.4051026e-05	-3.2363699e-02
5.7792699e+02	-5.8891838e-05	-3.8950415e-02
5.7809791e+02	-5.4128846e-05	-4.8273282e-02
5.7826883e+02	-4.9733281e-05	-4.3368157e-02
5.7843975e+02	-4.5678327e-05	-3.1896262e-02
5.7861067e+02	-4.1938999e-05	-3.5746824e-02
5.7878159e+02	-3.8492025e-05	-3.6314003e-02
5.7895251e+02	-3.5315744e-05	-3.0314415e-02
5.7912343e+02	-3.2389995e-05	-3.0334363e-02
5.7929435e+02	-2.9696029e-05	-3.2543234e-02
5.7946527e+02	-2.7216415e-05	-3.9677179e-02
5.7963619e+02	-2.4934951e-05	-3.9149898e-02
5.7980711e+02	-2.2836589e-05	-2.7678003e-02
5.7997802e+02	-2.0907357e-05	-3.0981335e-02
5.8014894e+02	-1.9134285e-05	-2.4434516e-02
5.8031986e+02	-1.7505341e-05	-2.2265542e-02
5.8049078e+02	-1.6009370e-05	-2.0643799e-02
5.8066170e+02	-1.4636028e-05	-1.9569286e-02
5.8083262e+02	-1.3375734e-05	-3.2722768e-02
5.8100354e+02	-1.2219612e-05	-2.8364872e-02
5.8117446e+02	-1.1159447e-05	-2.6195898e-02
5.8134538e+02	-1.0187637e-05	-2.0743540e-02
5.8151630e+02	-9.2971495e-06	-2.1857950e-02
5.8168722e+02	-8.4814819e-06	-2.2972359e-02
5.8185814e+02	-7.7346257e-06	-2.2445077e-02
5.8202906e+02	-7.0510295e-06	-2.1370564e-02
5.8219998e+02	-6.4255672e-06	-1.2087592e-02
5.8237089e+02	-5.8535072e-06	-1.0465849e-02
5.8254181e+02	-5.3304839e-06	-1.1580258e-02
5.8271273e+02	-4.8524709e-06	-1.1052976e-02
5.8288365e+02	-4.4157563e-06	-7.7895407e-03
5.8305457e+02	-4.0169198e-06	-1.7659640e-02
5.8322549e+02	-3.6528105e-06	-2.2057433e-02
5.8339641e+02	-3.3205277e-06	-3.0285840e-02
5.8356733e+02	-3.0174013e-06	-2.3739021e-02
5.8373825e+02	-2.7409749e-06	-1.3361588e-02
5.8390917e+02	-2.4889899e-06	-1.1739844e-02
5.8408009e+02	-2.2593696e-06	-1.2307024e-02
5.8425101e+02	-2.0502064e-06	-1.4515894e-02
5.8442193e+02	-1.8597477e-06	-1.4535842e-02
5.8459285e+02	-1.6863846e-06	-1.1819638e-02
5.8476377e+02	-1.5286409e-06	-1.5670200e-02
5.8493468e+02	-1.3851618e-06	-1.6784610e-02
5.8510560e+02	-1.2547055e-06	-5.8599461e-03
5.8527652e+02	-1.1361334e-06	-2.5965107e-03
5.8544744e+02	-1.0284024e-06	-6.9943038e-03
5.8561836e+02	-9.3055731e-07	-1.4128250e-02
5.8578928e+02	-8.4172336e-07	-1.1959276e-02
5.8596020e+02	-7.6110022e-07	-1.1431993e-02
5.8613112e+02	-6.8795571e-07	-1.0904711e-02
5.8630204e+02	-6.2162033e-07	1.9952475e-05
5.8647296e+02	-5.6148216e-07	-3.2833793e-03
5.8664388e+02	-5.0698209e-07	-1.1511787e-02
5.8681480e+02	-4.5760948e-07	-3.8705066e-03
5.8698572e+02	-4.1289816e-07	-7.1738383e-03
5.8715664e+02	-3.7242270e-07	-7.7410172e-03
5.8732755e+02	-3.3579503e-07	-1.7414291e-03
5.8749847e+02	-3.0266128e-07	-5.0447608e-03
5.8766939e+02	-2.7269888e-07	9.5482747e-04
5.8784031e+02	-2.4561394e-07	-7.0681266e-04
5.8801123e+02	-2.2113877e-07	5.8400062e-03
5.8818215e+02	-1.9902965e-07	-7.4670924e-04
5.8835307e+02	-1.7906479e-07	8.7503431e-04
5.8852399e+02	-1.6104238e-07	-8.4478342e-03
5.8869491e+02	-1.4477890e-07	-6.2788602e-03
5.8886583e+02	-1.3010752e-07	-3.0154248e-03
5.8903675e+02	-1.1687661e-07	7.9524116e-04
5.8920767e+02	-1.0494841e-07	5.1531376e-03
5.8937859e+02	-9.4197822e-08	4.5859586e-03
5.8954951e+02	-8.4511258e-08	-4.7369098e-03
5.8972042e+02	-7.5785617e-08	5.6405233e-03
5.8989134e+02	-6.7927341e-08	9.9984204e-03
5.9006226e+02	-6.0851552e-08	1.1620164e-02
5.9023318e+02	-5.4481257e-08	1.5430829e-02
5.9040410e+02	-4.8746627e-08	3.3718078e-03
5.9057502e+02	-4.3584335e-08	1.3749241e-02
5.9074594e+02	-3.8936948e-08	1.6465445e-02
5.9091686e+02	-3.4752372e-08	1.0425960e-02
5.9108778e+02	-3.0983348e-08	6.5753983e-03
5.9125870e+02	-2.7586988e-08	4.9137582e-03
5.9142962e+02	-2.4524343e-08	4.3465791e-03
5.9160054e+02	-2.1760023e-08	1.5904779e-03
5.9177146e+02	-1.9261832e-08	3.2122215e-03
5.9194238e+02	-1.7000445e-08	7.5701175e-03
5.9211330e+02	-1.4949104e-08	1.6305859e-02
5.9228421e+02	-1.3083343e-08	9.7191444e-03
5.9245513e+02	-1.1380726e-08	1.6813194e-02
5.9262605e+02	-9.8206170e-09	1.5698785e-02
5.9279697e+02	-8.3839568e-09	1.4037144e-02
5.9296789e+02	-7.0530565e-09	1.6206117e-02
5.9313881e+02	-5.8114077e-09	9.0721715e-03
5.9330973e+02	-4.6435000e-09	1.2335607e-02
5.9348065e+02	-3.5346515e-09	1.9429657e-02
5.9365157e+02	-2.4708446e-09	2.1051400e-02
5.9382249e+02	-1.4385692e-09	1.6653607e-02
5.9399341e+02	-4.2467221e-10	1.9917043e-02
5.9416433e+02	5.8379280e-10	1.8802632e-02
5.9433525e+02	1.5997101e-09	7.8380729e-03
5.9450617e+02	2.6360483e-09	2.2046119e-02
5.9467708e+02	3.7060071e-09	2.4762324e-02
5.9484800e+02	4.8231653e-09	2.4195146e-02
5.9501892e+02	6.0016339e-09	7.2110483e-03
5.9518984e+02	7.2562137e-09	2.9080324e-02
5.9536076e+02	8.6025590e-09	2.7965915e-02
5.9553168e+02	1.0057351e-08	2.6304275e-02
5.9570260e+02	1.1638479e-08	2.3000942e-02
5.9587352e+02	1.3365236e-08	2.2980994e-02
5.9604444e+02	1.5258524e-08	2.4055508e-02
5.9621536e+02	1.7341079e-08	1.6921560e-02
5.9638628e+02	1.9637709e-08	1.2523767e-02
5.9655720e+02	2.2175555e-08	2.7279045e-02
5.9672812e+02	2.4984370e-08	2.3975715e-02
5.9689904e+02	2.8096827e-08	2.2314075e-02
5.9706995e+02	3.1548850e-08	2.7219201e-02
5.9724087e+02	3.5379976e-08	2.9935405e-02
5.9741179e+02	3.9633749e-08	2.7726535e-02
5.9758271e+02	4.4358154e-08	3.1537200e-02
5.9775363e+02	4.9606086e-08	3.3158944e-02
5.9792455e+02	5.5435863e-08	2.1647154e-02
5.9809547e+02	6.1911790e-08	2.6005050e-02
5.9826639e+02	6.9104774e-08	3.0910178e-02
5.9843731e+02	7.7092995e-08	3.8551456e-02
5.9860823e+02	8.5962638e-08	3.7984279e-02
5.9877915e+02	9.5808699e-08	4.6172789e-02
5.9895007e+02	1.0673586e-07	3.5755459e-02
5.9912099e+02	1.1885945e-07	2.5338129e-02
5.9929191e+02	1.3230648e-07	2.2582028e-02
5.9946283e+02	1.4721680e-07	2.4751003e-02
5.9963374e+02	1.6374434e-07	1.9258750e-02
5.9980466e+02	1.8205846e-07	3.7297409e-02
5.9997558e+02	2.0234545e-07	3.1257924e-02
6.0014650e+02	2.2481014e-07	2.7954594e-02
6.0031742e+02	2.4967765e-07	3.8879257e-02
6.0048834e+02	2.7719535e-07	3.8312077e-02
6.0065926e+02	3.0763490e-07	5.8539663e-02
6.0083018e+02	3.4129455e-07	4.8122333e-02
6.0100110e+02	3.7850163e-07	2.8402082e-02
6.0117202e+02	4.1961522e-07	3.9873976e-02
6.0134294e+02	4.6502909e-07	3.9306798e-02
6.0151386e+02	5.1517488e-07	3.5456235e-02
6.0168478e+02	5.7052557e-07	3.7077978e-02
6.0185570e+02	6.3159918e-07	4.4172027e-02
6.0202661e+02	6.9896291e-07	5.5096692e-02
6.0219753e+02	7.7323751e-07	4.1395978e-02
6.0236845e+02	8.5510208e-07	5.1773412e-02
6.0253937e+02	9.4529927e-07	4.5733926e-02
6.0271029e+02	1.0446409e-06	4.8450131e-02
6.0288121e+02	1.1540139e-06	5.2808027e-02
6.0305213e+02	1.2743872e-06	4.5674082e-02
6.0322305e+02	1.4068186e-06	4.0181828e-02
6.0339397e+02	1.5524626e-06	5.1653722e-02
6.0356489e+02	1.7125786e-06	5.1633773e-02
6.0373581e+02	1.8885398e-06	4.2310904e-02
6.0390673e+02	2.0818433e-06	4.5574340e-02
6.0407765e+02	2.2941203e-06	6.1424079e-02
6.0424857e+02	2.5271473e-06	6.1951362e-02
6.0441948e+02	2.7828583e-06	5.6459108e-02
6.0459040e+02	3.0633582e-06	5.6439160e-02
6.0476132e+02	3.3709368e-06	5.0946904e-02
6.0493224e+02	3.7080835e-06	4.1076806e-02
6.0510316e+02	4.0775046e-06	4.6529163e-02
6.0527408e+02	4.4821401e-06	5.4717675e-02
6.0544500e+02	4.9251831e-06	5.5792187e-02
6.0561592e+02	5.4100997e-06	4.9752702e-02
6.0578684e+02	5.9406514e-06	4.8638293e-02
6.0595776e+02	6.5209180e-06	5.0260037e-02
6.0612868e+02	7.1553229e-06	5.0240089e-02
6.0629960e+02	7.8486602e-06	6.0617522e-02
6.0647052e+02	8.6061234e-06	5.3483576e-02
6.0664144e+02	9.4333365e-06	5.6747010e-02
6.0681236e+02	1.0336387e-05	5.8915985e-02
6.0698327e+02	1.1321861e-05	5.2876500e-02
6.0715419e+02	1.2396882e-05	5.8876088e-02
6.0732511e+02	1.3569150e-05	5.7761679e-02
6.0749603e+02	1.4846988e-05	5.5552808e-02
6.0766695e+02	1.6239383e-05	6.0457936e-02
6.0783787e+02	1.7756039e-05	4.2926608e-02
6.0800879e+02	1.9407431e-05	4.5095581e-02
6.0817971e+02	2.1204857e-05	5.0547938e-02
6.0835063e+02	2.3160499e-05	6.9681061e-02
6.0852155e+02	2.5287491e-05	5.9810963e-02
6.0869247e+02	2.7599979e-05	5.8696554e-02
6.0886339e+02	3.0113201e-05	5.3751529e-02
6.0903431e+02	3.2843557e-05	5.1542660e-02
6.0920523e+02	3.5808696e-05	4.8239327e-02
6.0937614e+02	3.9027600e-05	5.6975068e-02
6.0954706e+02	4.2520673e-05	7.2824807e-02
6.0971798e+02	4.6309846e-05	6.9521475e-02
6.0988890e+02	5.0418671e-05	6.7312605e-02
6.1005982e+02	5.4872440e-05	6.7292657e-02
6.1023074e+02	5.9698292e-05	6.6725477e-02
6.1040166e+02	6.4925343e-05	8.1480755e-02
6.1057258e+02	7.0584811e-05	6.4496659e-02
6.1074350e+02	7.6710155e-05	6.3382248e-02
6.1091442e+02	8.3337223e-05	7.1570760e-02
6.1108534e+02	9.0504397e-05	6.4984044e-02
6.1125626e+02	9.8252766e-05	6.8247480e-02
6.1142718e+02	1.0662628e-04	6.7680300e-02
6.1159810e+02	1.1567196e-04	7.2585428e-02
6.1176901e+02	1.2544005e-04	8.4057322e-02
6.1193993e+02	1.3598422e-04	7.4187223e-02
6.1211085e+02	1.4736183e-04	7.6356196e-02
6.1228177e+02	1.5963408e-04	7.1958403e-02
6.1245269e+02	1.7286626e-04	9.1638757e-02
6.1262361e+02	1.8712804e-04	9.2166040e-02
6.1279453e+02	2.0249365e-04	9.4335013e-02
6.1296545e+02	2.1904222e-04	9.0484452e-02
6.1313637e+02	2.3685799e-04	9.1558964e-02
6.1330729e+02	2.5603068e-04	8.2236095e-02
6.1347821e+02	2.7665571e-04	7.7291073e-02
6.1364913e+02	2.9883460e-04	9.2046351e-02
6.1382005e+02	3.2267526e-04	9.9140400e-02
6.1399097e+02	3.4829235e-04	8.5439686e-02
6.1416188e+02	3.7580765e-04	8.4872506e-02
6.1433280e+02	4.0535044e-04	9.3608247e-02
6.1450372e+02	4.3705788e-04	9.1399378e-02
6.1467464e+02	4.7107544e-04	9.1926661e-02
6.1484556e+02	5.0755734e-04	9.8473479e-02
6.1501648e+02	5.4666697e-04	9.4622917e-02
6.1518740e+02	5.8857735e-04	8.8036201e-02
6.1535832e+02	6.3347164e-04	7.2693797e-02
6.1552924e+02	6.8154363e-04	7.8693385e-02
6.1570016e+02	7.3299821e-04	8.6334664e-02
6.1587108e+02	7.8805197e-04	9.9995481e-02
6.1604200e+02	8.4693373e-04	1.0216445e-01
6.1621292e+02	9.0988506e-04	9.7766661e-02
6.1638384e+02	9.7716095e-04	9.9388405e-02
6.1655476e+02	1.0490304e-03	1.0484076e-01
6.1672567e+02	1.1257768e-03	1.0536805e-01
6.1689659e+02	1.2076992e-03	1.0589533e-01
6.1706751e+02	1.2951121e-03	1.0532815e-01
6.1723843e+02	1.3883470e-03	1.1132774e-01
6.1740935e+02	1.4877523e-03	1.0528825e-01
6.1758027e+02	1.5936947e-03	1.1785461e-01
6.1775119e+02	1.7065594e-03	1.2221251e-01
6.1792211e+02	1.8267511e-03	1.1398410e-01
6.1809303e+02	1.9546949e-03	1.0849184e-01
6.1826395e+02	2.0908365e-03	1.1941651e-01
6.1843487e+02	2.2356437e-03	1.1884933e-01
6.1860579e+02	2.3896068e-03	1.1280984e-01
6.1877671e+02	2.5532393e-03	1.0239251e-01
6.1894763e+02	2.7270791e-03	1.1167549e-01
6.1911854e+02	2.9116890e-03	1.3135584e-01
6.1928946e+02	3.1076576e-03	1.1546620e-01
6.1946038e+02	3.3156003e-03	1.2639087e-01
6.1963130e+02	3.5361601e-03	1.1980415e-01
6.1980222e+02	3.7700081e-03	1.1485913e-01
6.1997314e+02	4.0178449e-03	1.2359487e-01
6.2014406e+02	4.2804011e-03	1.2412215e-01
6.2031498e+02	4.5584380e-03	1.2683835e-01
6.2048590e+02	4.8527491e-03	1.3174348e-01
6.2065682e+02	5.1641601e-03	1.3117630e-01
6.2082774e+02	5.4935301e-03	1.1747559e-01
6.2099866e+02	5.8417527e-03	1.1745564e-01
6.2116958e+02	6.2097563e-03	1.2947477e-01
6.2134050e+02	6.5985050e-03	1.3000205e-01
6.2151141e+02	7.0089994e-03	1.3271825e-01
6.2168233e+02	7.4422775e-03	1.2777323e-01
6.2185325e+02	7.8994149e-03	1.3760343e-01
6.2202417e+02	8.3815260e-03	1.4031964e-01
6.2219509e+02	8.8897642e-03	1.3482738e-01
6.2236601e+02	9.4253228e-03	1.3207128e-01
6.2253693e+02	9.9894352e-03	1.4244871e-01
6.2270785e+02	1.0583375e-02	1.2437016e-01
6.2287877e+02	1.1208459e-02	1.3638928e-01
6.2304969e+02	1.1866043e-02	1.3746380e-01
6.2322061e+02	1.2557525e-02	1.4784123e-01
6.2339153e+02	1.3284347e-02	1.4344344e-01
6.2356245e+02	1.4047991e-02	1.3740395e-01
6.2373337e+02	1.4849982e-02	1.3847846e-01
6.2390429e+02	1.5691888e-02	1.5870605e-01
6.2407520e+02	1.6575318e-02	1.5594995e-01
6.2424612e+02	1.7501923e-02	1.6304399e-01
6.2441704e+02	1.8473396e-02	1.3949313e-01
6.2458796e+02	1.9491472e-02	1.4002041e-01
6.2475888e+02	2.0557925e-02	1.5587015e-01
6.2492980e+02	2.1674570e-02	1.5639744e-01
6.2510072e+02	2.2843262e-02	1.5856641e-01
6.2527164e+02	2.4065892e-02	1.5307415e-01
6.2544256e+02	2.5344391e-02	1.6618774e-01
6.2561348e+02	2.6680726e-02	1.7273456e-01
6.2578440e+02	2.8076896e-02	1.7162015e-01
6.2595532e+02	2.9534936e-02	1.7871420e-01
6.2612624e+02	3.1056913e-02	1.6774964e-01
6.2629716e+02	3.2644923e-02	1.6061569e-01
6.2646807e+02	3.4301090e-02	1.7701266e-01
6.2663899e+02	3.6027563e-02	1.7370933e-01
6.2680991e+02	3.7826518e-02	1.8353953e-01
6.2698083e+02	3.9700148e-02	1.8351958e-01
6.2715175e+02	4.1650666e-02	1.8021625e-01
6.2732267e+02	4.3680303e-02	1.8129076e-01
6.2749359e+02	4.5791299e-02	1.8947928e-01
6.2766451e+02	4.7985905e-02	1.9383717e-01
6.2783543e+02	5.0266378e-02	1.9491169e-01
6.2800635e+02	5.2634977e-02	2.1021419e-01
6.2817727e+02	5.5093958e-02	2.0636363e-01
6.2834819e+02	5.7645573e-02	1.9704076e-01
6.2851911e+02	6.0292064e-02	2.1015434e-01
6.2869003e+02	6.3035658e-02	2.0356763e-01
6.2886094e+02	6.5878563e-02	1.9533923e-01
6.2903186e+02	6.8822963e-02	1.9914989e-01
6.2920278e+02	7.1871012e-02	2.0569671e-01
6.2937370e+02	7.5024832e-02	2.1443246e-01
6.2954462e+02	7.8286502e-02	2.1714865e-01
6.2971554e+02	8.1658059e-02	2.1712871e-01
6.2988646e+02	8.5141485e-02	2.2914784e-01
6.3005738e+02	8.8738707e-02	2.1271097e-01
6.3022830e+02	9.2451588e-02	2.1980501e-01
6.3039922e+02	9.6281919e-02	2.3510752e-01
6.3057014e+02	1.0023142e-01	2.3235143e-01
6.3074106e+02	1.0430171e-01	2.3506762e-01
6.3091198e+02	1.0849435e-01	2.4380336e-01
6.3108290e+02	1.1281076e-01	2.3831112e-01
6.3125382e+02	1.1725230e-01	2.3500778e-01
6.3142473e+02	1.2182019e-01	2.5249921e-01
6.3159565e+02	1.2651554e-01	2.5083757e-01
6.3176657e+02	1.3133932e-01	2.5519548e-01
6.3193749e+02	1.3629239e-01	2.5791168e-01
6.3210841e+02	1.4137544e-01	2.6062788e-01
6.3227933e+02	1.4658904e-01	2.5896624e-01
6.3245025e+02	1.5193357e-01	2.7043813e-01
6.3262117e+02	1.5740927e-01	2.6439866e-01
6.3279209e+02	1.6301619e-01	2.7313440e-01
6.3296301e+02	1.6875421e-01	2.6764214e-01
6.3313393e+02	1.7462301e-01	2.6598050e-01
6.3330485e+02	1.8062209e-01	2.7307455e-01
6.3347577e+02	1.8675074e-01	2.8399921e-01
6.3364669e+02	1.9300801e-01	2.8014864e-01
6.3381760e+02	1.9939278e-01	2.8395932e-01
6.3398852e+02	2.0590367e-01	2.9597843e-01
6.3415944e+02	2.1253907e-01	2.9431680e-01
6.3433036e+02	2.1929715e-01	2.9867470e-01
6.3450128e+02	2.2617580e-01	3.1178828e-01
6.3467220e+02	2.3317269e-01	3.0246541e-01
6.3484312e+02	2.4028520e-01	3.0189823e-01
6.3501404e+02	2.4751048e-01	3.1008675e-01
6.3518496e+02	2.5484538e-01	3.1444463e-01
6.3535588e+02	2.6228648e-01	3.2591654e-01
6.3552680e+02	2.6983009e-01	3.2206597e-01
6.3569772e+02	2.7747223e-01	3.1602650e-01
6.3586864e+02	2.8520862e-01	3.2312053e-01
6.3603956e+02	2.9303471e-01	3.3787581e-01
6.3621047e+02	3.0094564e-01	3.4934770e-01
6.3638139e+02	3.0893624e-01	3.5917790e-01
6.3655231e+02	3.1700108e-01	3.4547720e-01
6.3672323e+02	3.2513438e-01	3.5749632e-01
6.3689415e+02	3.3333008e-01	3.6404314e-01
6.3706507e+02	3.4158184e-01	3.6894828e-01
6.3723599e+02	3.4988298e-01	3.7166447e-01
6.3740691e+02	3.5822654e-01	3.8094745e-01
6.3757783e+02	3.6660526e-01	3.8366364e-01
6.3774875e+02	3.7501157e-01	3.7543523e-01
6.3791967e+02	3.8343763e-01	3.8854883e-01
6.3809059e+02	3.9187529e-01	3.8852888e-01
6.3826151e+02	4.0031611e-01	3.9617017e-01
6.3843243e+02	4.0875140e-01	4.0545314e-01
6.3860335e+02	4.1717216e-01	4.0050810e-01
6.3877426e+02	4.2556915e-01	4.0650770e-01
6.3894518e+02	4.3393286e-01	4.1688513e-01
6.3911610e+02	4.4225352e-01	4.2343195e-01
6.3928702e+02	4.5052114e-01	4.2724261e-01
6.3945794e+02	4.5872547e-01	4.2284483e-01
6.3962886e+02	4.6685606e-01	4.2008871e-01
6.3979978e+02	4.7490224e-01	4.3210785e-01
6.3997070e+02	4.8285315e-01	4.4850482e-01
6.4014162e+02	4.9069773e-01	4.4957933e-01
6.4031254e+02	4.9842477e-01	4.5886230e-01
6.4048346e+02	5.0602290e-01	4.5610621e-01
6.4065438e+02	5.1348059e-01	4.6101132e-01
6.4082530e+02	5.2078620e-01	4.7412492e-01
6.4099622e+02	5.2792798e-01	4.8395512e-01
6.4116713e+02	5.3489410e-01	4.9269086e-01
6.4133805e+02	5.4167263e-01	5.0033214e-01
6.4150897e+02	5.4825162e-01	4.9867048e-01
6.4167989e+02	5.5461907e-01	5.0685900e-01
6.4185081e+02	5.6076295e-01	5.1559474e-01
6.4202173e+02	5.6667125e-01	5.1010250e-01
6.4219265e+02	5.7233201e-01	5.2157438e-01
6.4236357e+02	5.7773328e-01	5.3304627e-01
6.4253449e+02	5.8286320e-01	5.2810126e-01
6.4270541e+02	5.8771000e-01	5.3191192e-01
6.4287633e+02	5.9226202e-01	5.3900597e-01
6.4304725e+02	5.9650775e-01	5.5102509e-01
6.4321817e+02	6.0043583e-01	5.5538299e-01
6.4338909e+02	6.0403509e-01	5.7561057e-01
6.4356000e+02	6.0729457e-01	5.7723231e-01
6.4373092e+02	6.1020353e-01	5.7721236e-01
6.4390184e+02	6.1275149e-01	5.8375919e-01
6.4407276e+02	6.1492827e-01	5.8702264e-01
6.4424368e+02	6.1672395e-01	5.7660529e-01
6.4441460e+02	6.1812897e-01	5.9573843e-01
6.4458552e+02	6.1913412e-01	6.0502140e-01
6.4475644e+02	6.1973053e-01	6.0719037e-01
6.4492736e+02	6.1990975e-01	6.2358734e-01
6.4509828e+02	6.1966374e-01	6.3615368e-01
6.4526920e+02	6.1898489e-01	6.3777542e-01
6.4544012e+02	6.1786608e-01	6.3611379e-01
6.4561104e+02	6.1630061e-01	6.3992447e-01
6.4578196e+02	6.1428235e-01	6.4482958e-01
6.4595288e+02	6.1180564e-01	6.4480963e-01
6.4612379e+02	6.0886537e-01	6.5299814e-01
6.4629471e+02	6.0545699e-01	6.5626159e-01
6.4646563e+02	6.0157652e-01	6.6773348e-01
6.4663655e+02	5.9722058e-01	6.7811091e-01
6.4680747e+02	5.9238638e-01	6.8575219e-01
6.4697839e+02	5.8707175e-01	7.0105471e-01
6.4714931e+02	5.8127514e-01	6.9829859e-01
6.4732023e+02	5.7499568e-01	6.9773141e-01
6.4749115e+02	5.6823311e-01	7.1139224e-01
6.4766207e+02	5.6098785e-01	7.0863614e-01
6.4783299e+02	5.5326101e-01	7.2393864e-01
6.4800391e+02	5.4505434e-01	7.2008808e-01
6.4817483e+02	5.3637031e-01	7.3539060e-01
6.4834575e+02	5.2721206e-01	7.3208725e-01
6.4851666e+02	5.1758343e-01	7.3480347e-01
6.4868758e+02	5.0748893e-01	7.4572813e-01
6.4885850e+02	4.9693380e-01	7.5227495e-01
6.4902942e+02	4.8592394e-01	7.5061330e-01
6.4920034e+02	4.7446596e-01	7.5770735e-01
6.4937126e+02	4.6256715e-01	7.6917924e-01
6.4954218e+02	4.5023546e-01	7.6149808e-01
6.4971310e+02	4.3747955e-01	7.5491136e-01
6.4988402e+02	4.2430871e-01	7.6693048e-01
6.5005494e+02	4.1073290e-01	7.6526884e-01
6.5022586e+02	3.9676273e-01	7.6689058e-01
6.5039678e+02	3.8240941e-01	7.7343740e-01
6.5056770e+02	3.6768480e-01	7.6137839e-01
6.5073862e+02	3.5260134e-01	7.4877213e-01
6.5090953e+02	3.3717205e-01	7.4327989e-01
6.5108045e+02	3.2141054e-01	7.3450425e-01
6.5125137e+02	3.0533094e-01	7.2244521e-01
6.5142229e+02	2.8894791e-01	7.0929174e-01
6.5159321e+02	2.7227662e-01	6.9559102e-01
6.5176413e+02	2.5533270e-01	6.8626815e-01
6.5193505e+02	2.3813226e-01	6.8077589e-01
6.5210597e+02	2.2069183e-01	6.6050842e-01
6.5227689e+02	2.0302834e-01	6.4024094e-01
6.5244781e+02	1.8515908e-01	6.2270961e-01
6.5261873e+02	1.6710173e-01	6.0353660e-01
6.5278965e+02	1.4887424e-01	5.7943850e-01
6.5296057e+02	1.3049488e-01	5.4220688e-01
6.5313149e+02	1.1198217e-01	4.9567231e-01
6.5330241e+02	9.3354858e-02	4.6446023e-01
6.5347332e+02	7.4631880e-02	4.1190615e-01
6.5364424e+02	5.5832345e-02	3.6646606e-01
6.5381516e+02	3.6975487e-02	3.1336473e-01
6.5398608e+02	1.8080642e-02	2.5369666e-01
6.5415700e+02	-8.3279329e-04	2.0387872e-01
6.5432792e+02	-1.9745386e-02	1.2998264e-01
6.5449884e+02	-3.8637708e-02	5.2803181e-02
6.5466976e+02	-5.7490364e-02	-1.2884438e-02
6.5484068e+02	-7.6284027e-02	-9.8819590e-02
6.5501160e+02	-9.4999471e-02	-1.9679381e-01
6.5518252e+02	-1.1361760e-01	-2.5591468e-01
6.5535344e+02	-1.3211950e-01	-3.5005827e-01
6.5552436e+02	-1.5048643e-01	-4.2669051e-01
6.5569528e+02	-1.6869989e-01	-5.0003935e-01
6.5586619e+02	-1.8674166e-01	-5.5916021e-01
6.5603711e+02	-2.0459377e-01	-6.2922567e-01
6.5620803e+02	-2.2223861e-01	-6.8342144e-01
6.5637895e+02	-2.3965891e-01	-7.3323938e-01
6.5654987e+02	-2.5683775e-01	-7.7867947e-01
6.5672079e+02	-2.7375866e-01	-8.1864726e-01
6.5689171e+02	-2.9040557e-01	-8.5368996e-01
6.5706263e+02	-3.0676288e-01	-9.0022451e-01
6.5723355e+02	-3.2281546e-01	-9.0188614e-01
6.5740447e+02	-3.3854870e-01	-9.1449241e-01
6.5757539e+02	-3.5394851e-01	-9.3421265e-01
6.5774631e+02	-3.6900133e-01	-9.5776352e-01
6.5791723e+02	-3.8369419e-01	-9.5833070e-01
6.5808815e+02	-3.9801470e-01	-9.6874802e-01
6.5825906e+02	-4.1195107e-01	-9.8299598e-01
6.5842998e+02	-4.2549211e-01	-9.8794099e-01
6.5860090e+02	-4.3862728e-01	-1.0000000e+00
6.5877182e+02	-4.5134668e-01	-9.9126426e-01
6.5894274e+02	-4.6364106e-01	-9.8198129e-01
6.5911366e+02	-4.7550185e-01	-9.7652894e-01
6.5928458e+02	-4.8692113e-01	-9.6779320e-01
6.5945550e+02	-4.9789167e-01	-9.7821053e-01
6.5962642e+02	-5.0840693e-01	-9.7768325e-01
6.5979734e+02	-5.1846106e-01	-9.5855013e-01
6.5996826e+02	-5.2804890e-01	-9.5200331e-01
6.6013918e+02	-5.3716597e-01	-9.4381479e-01
6.6031010e+02	-5.4580850e-01	-9.2687059e-01
6.6048102e+02	-5.5397342e-01	-9.3455177e-01
6.6065194e+02	-5.6165831e-01	-9.2855218e-01
6.6082285e+02	-5.6886148e-01	-9.1817475e-01
6.6099377e+02	-5.7558188e-01	-8.9466377e-01
6.6116469e+02	-5.8181915e-01	-8.9304203e-01
6.6133561e+02	-5.8757359e-01	-8.7883400e-01
6.6150653e+02	-5.9284615e-01	-8.7885395e-01
6.6167745e+02	-5.9763842e-01	-8.6464589e-01
6.6184837e+02	-6.0195263e-01	-8.6411861e-01
6.6201929e+02	-6.0579161e-01	-8.4389104e-01
6.6219021e+02	-6.0915881e-01	-8.3789144e-01
6.6236113e+02	-6.1205825e-01	-8.3079739e-01
6.6253205e+02	-6.1449454e-01	-8.1221150e-01
6.6270297e+02	-6.1647283e-01	-8.0840084e-01
6.6287389e+02	-6.1799880e-01	-7.9364556e-01
6.6304481e+02	-6.1907868e-01	-7.9475996e-01
6.6321572e+02	-6.1971917e-01	-7.7453239e-01
6.6338664e+02	-6.1992744e-01	-7.5758818e-01
6.6355756e+02	-6.1971115e-01	-7.4666350e-01
6.6372848e+02	-6.1907836e-01	-7.3464439e-01
6.6389940e+02	-6.1803758e-01	-7.2043633e-01
6.6407032e+02	-6.1659769e-01	-7.0896445e-01
6.6424124e+02	-6.1476794e-01	-7.0460656e-01
6.6441216e+02	-6.1255793e-01	-6.9587082e-01
6.6458308e+02	-6.0997758e-01	-6.9479631e-01
6.6475400e+02	-6.0703713e-01	-6.8332440e-01
6.6492492e+02	-6.0374707e-01	-6.6856914e-01
6.6509584e+02	-6.0011816e-01	-6.5162494e-01
6.6526676e+02	-5.9616137e-01	-6.4015303e-01
6.6543768e+02	-5.9188791e-01	-6.3032283e-01
6.6560859e+02	-5.8730913e-01	-6.1447308e-01
6.6577951e+02	-5.8243658e-01	-5.9588719e-01
6.6595043e+02	-5.7728191e-01	-6.0247391e-01
6.6612135e+02	-5.7185692e-01	-5.9483263e-01
6.6629227e+02	-5.6617347e-01	-5.8336074e-01
6.6646319e+02	-5.6024349e-01	-5.8940021e-01
6.6663411e+02	-5.5407899e-01	-5.7628664e-01
6.6680503e+02	-5.4769196e-01	-5.6864536e-01
6.6697595e+02	-5.4109443e-01	-5.4622886e-01
6.6714687e+02	-5.3429839e-01	-5.3858758e-01
6.6731779e+02	-5.2731580e-01	-5.3587136e-01
6.6748871e+02	-5.2015858e-01	-5.2166333e-01
6.6765963e+02	-5.1283857e-01	-5.2332496e-01
6.6783055e+02	-5.0536749e-01	-5.1404199e-01
6.6800147e+02	-4.9775698e-01	-5.1515640e-01
6.6817238e+02	-4.9001856e-01	-5.1079849e-01
6.6834330e+02	-4.8216358e-01	-4.9330706e-01
6.6851422e+02	-4.7420326e-01	-4.8785472e-01
6.6868514e+02	-4.6614862e-01	-4.7309943e-01
6.6885606e+02	-4.5801051e-01	-4.6655261e-01
6.6902698e+02	-4.4979959e-01	-4.6274195e-01
6.6919790e+02	-4.4152630e-01	-4.5564790e-01
6.6936882e+02	-4.3320084e-01	-4.3815647e-01
6.6953974e+02	-4.2483322e-01	-4.2504289e-01
6.6971066e+02	-4.1643316e-01	-4.3053513e-01
6.6988158e+02	-4.0801015e-01	-4.3438571e-01
6.7005250e+02	-3.9957343e-01	-4.1798874e-01
6.7022342e+02	-3.9113196e-01	-4.1417806e-01
6.7039434e+02	-3.8269441e-01	-4.1419801e-01
6.7056525e+02	-3.7426920e-01	-4.0929289e-01
6.7073617e+02	-3.6586444e-01	-4.0000992e-01
6.7090709e+02	-3.5748797e-01	-3.8908526e-01
6.7107801e+02	-3.4914731e-01	-3.8691627e-01
6.7124893e+02	-3.4084971e-01	-3.8912516e-01
6.7141985e+02	-3.3260211e-01	-3.7327542e-01
6.7159077e+02	-3.2441113e-01	-3.7438982e-01
6.7176169e+02	-3.1628313e-01	-3.6346516e-01
6.7193261e+02	-3.0822413e-01	-3.5472942e-01
6.7210353e+02	-3.0023985e-01	-3.5037152e-01
6.7227445e+02	-2.9233574e-01	-3.4163577e-01
6.7244537e+02	-2.8451692e-01	-3.2906943e-01
6.7261629e+02	-2.7678823e-01	-3.2963661e-01
6.7278721e+02	-2.6915419e-01	-3.2637316e-01
6.7295812e+02	-2.6161907e-01	-3.2365696e-01
6.7312904e+02	-2.5418680e-01	-3.0835445e-01
6.7329996e+02	-2.4686107e-01	-3.0618548e-01
6.7347088e+02	-2.3964526e-01	-3.0511097e-01
6.7364180e+02	-2.3254250e-01	-2.9473354e-01
6.7381272e+02	-2.2555562e-01	-3.0569809e-01
6.7398364e+02	-2.1868721e-01	-2.9532066e-01
6.7415456e+02	-2.1193959e-01	-2.9205721e-01
6.7432548e+02	-2.0531483e-01	-2.8769933e-01
6.7449640e+02	-1.9881476e-01	-2.8169973e-01
6.7466732e+02	-1.9244095e-01	-2.7186953e-01
6.7483824e+02	-1.8619476e-01	-2.6422825e-01
6.7500916e+02	-1.8007732e-01	-2.7190943e-01
6.7518008e+02	-1.7408952e-01	-2.7192938e-01
6.7535099e+02	-1.6823207e-01	-2.7742164e-01
6.7552191e+02	-1.6250546e-01	-2.5993021e-01
6.7569283e+02	-1.5690998e-01	-2.5885570e-01
6.7586375e+02	-1.5144575e-01	-2.5997011e-01
6.7603467e+02	-1.4611268e-01	-2.6382066e-01
6.7620559e+02	-1.4091054e-01	-2.6110446e-01
6.7637651e+02	-1.3583891e-01	-2.4963256e-01
6.7654743e+02	-1.3089722e-01	-2.4144405e-01
6.7671835e+02	-1.2608477e-01	-2.4036954e-01
6.7688927e+02	-1.2140069e-01	-2.2506703e-01
6.7706019e+02	-1.1684398e-01	-2.4095667e-01
6.7723111e+02	-1.1241353e-01	-2.3824046e-01
6.7740203e+02	-1.0810811e-01	-2.2074903e-01
6.7757295e+02	-1.0392636e-01	-2.2350513e-01
6.7774387e+02	-9.9866823e-02	-2.2188339e-01
6.7791478e+02	-9.5927959e-02	-2.2245057e-01
6.7808570e+02	-9.2108123e-02	-2.1426206e-01
6.7825662e+02	-8.8405594e-02	-2.1209308e-01
6.7842754e+02	-8.4818572e-02	-2.1484919e-01
6.7859846e+02	-8.1345188e-02	-1.9681053e-01
6.7876938e+02	-7.7983510e-02	-2.0230278e-01
6.7894030e+02	-7.4731549e-02	-2.0505888e-01
6.7911122e+02	-7.1587266e-02	-1.9851206e-01
6.7928214e+02	-6.8548575e-02	-1.9798478e-01
6.7945306e+02	-6.5613352e-02	-1.9636304e-01
6.7962398e+02	-6.2779438e-02	-2.0185529e-01
6.7979490e+02	-6.0044648e-02	-1.9530847e-01
6.7996582e+02	-5.7406771e-02	-1.8766719e-01
6.8013674e+02	-5.4863578e-02	-1.8385653e-01
6.8030765e+02	-5.2412825e-02	-1.8770709e-01
6.8047857e+02	-5.0052260e-02	-1.8827427e-01
6.8064949e+02	-4.7779626e-02	-1.9376652e-01
6.8082041e+02	-4.5592663e-02	-1.8940862e-01
6.8099133e+02	-4.3489113e-02	-1.8067288e-01
6.8116225e+02	-4.1466728e-02	-1.7686222e-01
6.8133317e+02	-3.9523266e-02	-1.7907109e-01
6.8150409e+02	-3.7656498e-02	-1.7088258e-01
6.8167501e+02	-3.5864214e-02	-1.6214684e-01
6.8184593e+02	-3.4144218e-02	-1.7256417e-01
6.8201685e+02	-3.2494340e-02	-1.7148965e-01
6.8218777e+02	-3.0912431e-02	-1.7643468e-01
6.8235869e+02	-2.9396368e-02	-1.5730155e-01
6.8252961e+02	-2.7944058e-02	-1.4801858e-01
6.8270052e+02	-2.6553437e-02	-1.6719160e-01
6.8287144e+02	-2.5222474e-02	-1.6338094e-01
6.8304236e+02	-2.3949170e-02	-1.6230642e-01
6.8321328e+02	-2.2731562e-02	-1.6123191e-01
6.8338420e+02	-2.1567723e-02	-1.6344078e-01
6.8355512e+02	-2.0455763e-02	-1.5361058e-01
6.8372604e+02	-1.9393832e-02	-1.5965006e-01
6.8389696e+02	-1.8380118e-02	-1.4215863e-01
6.8406788e+02	-1.7412850e-02	-1.4819812e-01
6.8423880e+02	-1.6490296e-02	-1.4985976e-01
6.8440972e+02	-1.5610768e-02	-1.3510448e-01
6.8458064e+02	-1.4772618e-02	-1.4552181e-01
6.8475156e+02	-1.3974239e-02	-1.3897499e-01
6.8492248e+02	-1.3214068e-02	-1.3899494e-01
6.8509340e+02	-1.2490584e-02	-1.4393996e-01
6.8526431e+02	-1.1802308e-02	-1.3575145e-01
6.8543523e+02	-1.1147802e-02	-1.2756294e-01
6.8560615e+02	-1.0525672e-02	-1.3141350e-01
6.8577707e+02	-9.9345636e-03	-1.3964191e-01
6.8594799e+02	-9.3731659e-03	-1.3802017e-01
6.8611891e+02	-8.8402082e-03	-1.3585119e-01
6.8628983e+02	-8.3344605e-03	-1.2875714e-01
6.8646075e+02	-7.8547331e-03	-1.2877709e-01
6.8663167e+02	-7.3998760e-03	-1.2770258e-01
6.8680259e+02	-6.9687784e-03	-1.3538375e-01
6.8697351e+02	-6.5603679e-03	-1.4142324e-01
6.8714443e+02	-6.1736098e-03	-1.3870704e-01
6.8731535e+02	-5.8075069e-03	-1.3544360e-01
6.8748627e+02	-5.4610981e-03	-1.4257755e-01
6.8765718e+02	-5.1334581e-03	-1.3603073e-01
6.8782810e+02	-4.8236968e-03	-1.3112560e-01
6.8799902e+02	-4.5309578e-03	-1.2184263e-01
6.8816994e+02	-4.2544182e-03	-1.1803196e-01
6.8834086e+02	-3.9932877e-03	-1.2078806e-01
6.8851178e+02	-3.7468076e-03	-1.2244970e-01
6.8868270e+02	-3.5142501e-03	-1.1535565e-01
6.8885362e+02	-3.2949174e-03	-1.0771438e-01
6.8902454e+02	-3.0881407e-03	-1.1211217e-01
6.8919546e+02	-2.8932797e-03	-1.0775427e-01
6.8936638e+02	-2.7097215e-03	-1.0941591e-01
6.8953730e+02	-2.5368797e-03	-1.0834140e-01
6.8970822e+02	-2.3741940e-03	-1.1656981e-01
6.8987914e+02	-2.2211286e-03	-1.1987314e-01
6.9005005e+02	-2.0771722e-03	-1.1332632e-01
6.9022097e+02	-1.9418365e-03	-1.0623227e-01
6.9039189e+02	-1.8146560e-03	-1.0132714e-01
6.9056281e+02	-1.6951866e-03	-1.0298878e-01
6.9073373e+02	-1.5830053e-03	-1.0902827e-01
6.9090465e+02	-1.4777092e-03	-9.8650834e-02
6.9107557e+02	-1.3789148e-03	-1.0304863e-01
6.9124649e+02	-1.2862571e-03	-1.0908811e-01
6.9141741e+02	-1.1993892e-03	-9.6521755e-02
6.9158833e+02	-1.1179814e-03	-8.8880477e-02
6.9175925e+02	-1.0417205e-03	-9.8750575e-02
6.9193017e+02	-9.7030901e-04	-9.9864984e-02
6.9210109e+02	-9.0346487e-04	-1.0481001e-01
6.9227201e+02	-8.4092040e-04	-1.0154657e-01
6.9244293e+02	-7.8242190e-04	-9.6094216e-02
6.9261384e+02	-7.2772899e-04	-1.0158647e-01
6.9278476e+02	-6.7661404e-04	-8.2453347e-02
6.9295568e+02	-6.2886157e-04	-9.4512369e-02
6.9312660e+02	-5.8426773e-04	-1.0219355e-01
6.9329752e+02	-5.4263977e-04	-1.0549688e-01
6.9346844e+02	-5.0379550e-04	-9.3477753e-02
6.9363936e+02	-4.6756281e-04	-9.1856009e-02
6.9381028e+02	-4.3377920e-04	-9.6801031e-02
6.9398120e+02	-4.0229131e-04	-8.1498524e-02
6.9415212e+02	-3.7295445e-04	-8.6990778e-02
6.9432304e+02	-3.4563223e-04	-8.5369034e-02
6.9449396e+02	-3.2019610e-04	-8.2105601e-02
6.9466488e+02	-2.9652496e-04	-8.9786775e-02
6.9483580e+02	-2.7450483e-04	-7.9409342e-02
6.9500671e+02	-2.5402839e-04	-7.3409756e-02
6.9517763e+02	-2.3499475e-04	-7.3976933e-02
6.9534855e+02	-2.1730902e-04	-8.0563650e-02
6.9551947e+02	-2.0088202e-04	-8.1130827e-02
6.9569039e+02	-1.8563002e-04	-6.3639397e-02
6.9586131e+02	-1.7147437e-04	-7.4603958e-02
6.9603223e+02	-1.5834128e-04	-6.6962677e-02
6.9620315e+02	-1.4616153e-04	-6.7529857e-02
6.9637407e+02	-1.3487022e-04	-6.5908113e-02
6.9654499e+02	-1.2440652e-04	-6.9758675e-02
6.9671591e+02	-1.1471346e-04	-6.9231394e-02
6.9688683e+02	-1.0573770e-04	-6.6515187e-02
6.9705775e+02	-9.7429301e-05	-6.4893446e-02
6.9722867e+02	-8.9741568e-05	-5.7799394e-02
6.9739958e+02	-8.2630828e-05	-5.7272114e-02
6.9757050e+02	-7.6056266e-05	-5.4008678e-02
6.9774142e+02	-6.9979749e-05	-5.6764779e-02
6.9791234e+02	-6.4365672e-05	-5.2406882e-02
6.9808326e+02	-5.9180800e-05	-5.8993599e-02
6.9825418e+02	-5.4394126e-05	-6.3938621e-02
6.9842510e+02	-4.9976734e-05	-5.9033495e-02
6.9859602e+02	-4.5901671e-05	-5.6864520e-02
6.9876694e+02	-4.2143821e-05	-5.5790008e-02
6.9893786e+02	-3.8679796e-05	-6.5660106e-02
6.9910878e+02	-3.5487822e-05	-6.5680054e-02
6.9927970e+02	-3.2547636e-05	-6.4605542e-02
6.9945062e+02	-2.9840393e-05	-6.4078259e-02
6.9962154e+02	-2.7348574e-05	-6.4098207e-02
6.9979246e+02	-2.5055894e-05	-5.7004158e-02
6.9996337e+02	-2.2947229e-05	-6.3043643e-02
7.0013429e+02	-2.1008536e-05	-5.9780207e-02
7.0030521e+02	-1.9226779e-05	-5.7064003e-02
7.0047613e+02	-1.7589867e-05	-7.0217486e-02
7.0064705e+02	-1.6086585e-05	-6.0934515e-02
7.0081797e+02	-1.4706541e-05	-5.7671079e-02
7.0098889e+02	-1.3440104e-05	-6.8635638e-02
7.0115981e+02	-1.2278353e-05	-6.1541589e-02
7.0133073e+02	-1.1213033e-05	-7.0864458e-02
7.0150165e+02	-1.0236503e-05	-5.0636874e-02
7.0167257e+02	-9.3416951e-06	-4.9562361e-02
7.0184349e+02	-8.5220752e-06	-4.7940618e-02
7.0201441e+02	-7.7716043e-06	-5.9452409e-02
7.0218533e+02	-7.0847035e-06	-5.4000050e-02
7.0235624e+02	-6.4562211e-06	-6.4417380e-02
7.0252716e+02	-5.8814022e-06	-4.9662103e-02
7.0269808e+02	-5.3558593e-06	-5.2965434e-02
7.0286900e+02	-4.8755462e-06	-5.1890922e-02
7.0303992e+02	-4.4367327e-06	-3.6041183e-02
7.0321084e+02	-4.0359816e-06	-3.7702823e-02
7.0338176e+02	-3.6701264e-06	-3.3344926e-02
7.0355268e+02	-3.3362521e-06	-2.5156416e-02
7.0372360e+02	-3.0316756e-06	-4.1593282e-02
7.0389452e+02	-2.7539284e-06	-4.4896614e-02
7.0406544e+02	-2.5007407e-06	-3.6160873e-02
7.0423636e+02	-2.2700258e-06	-3.9464205e-02
7.0440728e+02	-2.0598666e-06	-4.7692612e-02
7.0457820e+02	-1.8685021e-06	-3.7862409e-02
7.0474911e+02	-1.6943157e-06	-4.8826969e-02
7.0492003e+02	-1.5358235e-06	-3.7355075e-02
7.0509095e+02	-1.3916647e-06	-4.2300099e-02
7.0526187e+02	-1.2605911e-06	-3.1375435e-02
7.0543279e+02	-1.1414587e-06	-3.9056612e-02
7.0560371e+02	-1.0332195e-06	-3.3604254e-02
7.0577463e+02	-9.3491344e-07	-2.5415744e-02
7.0594555e+02	-8.4566172e-07	-2.8719075e-02
7.0611647e+02	-7.6466010e-07	-4.1872558e-02
7.0628739e+02	-6.9117291e-07	-3.9156353e-02
7.0645831e+02	-6.2452746e-07	-2.9873381e-02
7.0662923e+02	-5.6410890e-07	-3.0440560e-02
7.0680015e+02	-5.0935547e-07	-2.4440972e-02
7.0697107e+02	-4.5975414e-07	-2.9385996e-02
7.0714199e+02	-4.1483653e-07	-2.2291946e-02
7.0731290e+02	-3.7417523e-07	-2.5595278e-02
7.0748382e+02	-3.3738036e-07	-3.6012608e-02
7.0765474e+02	-3.0409644e-07	-1.6879485e-02
7.0782566e+02	-2.7399943e-07	-2.5655123e-02
7.0799658e+02	-2.4679411e-07	-2.5127841e-02
7.0816750e+02	-2.2221162e-07	-2.6789481e-02
7.0833842e+02	-2.0000719e-07	-2.7356660e-02
7.0850934e+02	-1.7995809e-07	-3.1207222e-02
7.0868026e+02	-1.6186168e-07	-2.8491017e-02
7.0885118e+02	-1.4553373e-07	-2.9058196e-02
7.0902210e+02	-1.3080678e-07	-3.5097681e-02
7.0919302e+02	-1.1752869e-07	-3.1834246e-02
7.0936394e+02	-1.0556125e-07	-3.1306964e-02
7.0953486e+02	-9.4779022e-08	-3.4063065e-02
7.0970577e+02	-8.5068153e-08	-2.8063477e-02
7.0987669e+02	-7.6325366e-08	-2.3158350e-02
7.1004761e+02	-6.8457009e-08	-2.5367220e-02
7.1021853e+02	-6.1378193e-08	-2.2651016e-02
7.1038945e+02	-5.5012004e-08	-3.2521114e-02
7.1056037e+02	-4.9288776e-08	-2.4879835e-02
7.1073129e+02	-4.4145439e-08	-2.6541474e-02
7.1090221e+02	-3.9524911e-08	-1.6164042e-02
7.1107313e+02	-3.5375553e-08	-2.0561835e-02
7.1124405e+02	-3.1650668e-08	-2.0034552e-02
7.1141497e+02	-2.8308043e-08	-2.3337884e-02
7.1158589e+02	-2.5309535e-08	-2.5546755e-02
7.1175681e+02	-2.2620691e-08	-2.2830550e-02
7.1192773e+02	-2.0210402e-08	-2.2850498e-02
7.1209864e+02	-1.8050592e-08	-2.5606600e-02
7.1226956e+02	-1.6115931e-08	-1.4134706e-02
7.1244048e+02	-1.4383574e-08	-1.7438037e-02
7.1261140e+02	-1.2832926e-08	-2.2383061e-02
7.1278232e+02	-1.1445430e-08	-1.6930703e-02
7.1295324e+02	-1.0204366e-08	-4.3643472e-03
7.1312416e+02	-9.0946817e-09	-1.6481428e-03
7.1329508e+02	-8.1028268e-09	-1.9179471e-02
7.1346600e+02	-7.2166093e-09	-2.0293880e-02
7.1363692e+02	-6.4250638e-09	-8.8219858e-03
7.1380784e+02	-5.7183316e-09	-1.4314240e-02
7.1397876e+02	-5.0875521e-09	-8.3146518e-03
7.1414968e+02	-4.5247655e-09	-8.8818307e-03
7.1432060e+02	-4.0228235e-09	-1.6563007e-02
7.1449152e+02	-3.5753091e-09	-1.0563419e-02
7.1466243e+02	-3.1764641e-09	-1.9886287e-02
7.1483335e+02	-2.8211232e-09	-6.7727019e-03
7.1500427e+02	-2.5046552e-09	-2.9620346e-03
7.1517519e+02	-2.2229086e-09	-2.9819829e-03
7.1534611e+02	-1.9721642e-09	-5.7380861e-03
7.1551703e+02	-1.7490910e-09	-5.7580344e-03
7.1568795e+02	-1.5507064e-09	-3.0567507e-04
7.1585887e+02	-1.3743413e-09	-3.2562336e-04
7.1602979e+02	-1.2176080e-09	-1.0742954e-02
7.1620071e+02	-1.0783712e-09	-1.2951824e-02
7.1637163e+02	-9.5472218e-10	-2.0271603e-03
7.1654255e+02	-8.4495533e-10	-6.4249533e-03
7.1671347e+02	-7.4754693e-10	2.8580171e-03
7.1688439e+02	-6.6113631e-10	2.2908396e-03
7.1705530e+02	-5.8450948e-10	2.2708913e-03
7.1722622e+02	-5.1658310e-10	-2.1269017e-03
7.1739714e+02	-4.5639067e-10	-2.1468500e-03
7.1756806e+02	-4.0307103e-10	-2.1667983e-03
7.1773898e+02	-3.5585590e-10	-5.4505453e-04
7.1790990e+02	-3.1406181e-10	5.4545340e-03
7.1808082e+02	-2.7707939e-10	4.3401228e-03
7.1825174e+02	-2.4436637e-10	-4.4355150e-03
7.1842266e+02	-2.1544002e-10	-2.2665397e-03
7.1859358e+02	-1.8987157e-10	9.9689609e-04
7.1876450e+02	-1.6727903e-10	-6.1370519e-03
7.1893542e+02	-1.4732312e-10	-7.2514608e-03
7.1910634e+02	-1.2970271e-10	1.1881662e-02
7.1927726e+02	-1.1414978e-10	3.6987150e-04
7.1944817e+02	-1.0042671e-10	5.8222286e-03
7.1961909e+02	-8.8322580e-11	9.6328959e-03
7.1979001e+02	-7.7650383e-11	-1.8788969e-03
7.1996093e+02	-6.8243663e-11	-2.5715309e-04
7.2013185e+02	-5.9955501e-11	8.4785881e-03
7.2030277e+02	-5.2655669e-11	1.5025408e-02
7.2047369e+02	-4.6228399e-11	1.6099920e-02
7.2064461e+02	-4.0571496e-11	1.2796588e-02
7.2081553e+02	-3.5594283e-11	6.7571029e-03
7.2098645e+02	-3.1217037e-11	3.4537727e-03
7.2115737e+02	-2.7368309e-11	1.4925667e-02
7.2132829e+02	-2.3985794e-11	1.4358487e-02
7.2149921e+02	-2.1013941e-11	1.4885770e-02
7.2167013e+02	-1.8403897e-11	1.3224130e-02
7.2184105e+02	-1.6112312e-11	4.4484919e-03
7.2201196e+02	-1.4101341e-11	1.6923909e-03
7.2218288e+02	-1.2337006e-11	5.5030560e-03
7.2235380e+02	-1.0789578e-11	1.7522181e-02
7.2252472e+02	-9.4328847e-12	1.9143925e-02
7.2269564e+02	-8.2441310e-12	1.2009979e-02
7.2286656e+02	-7.2025641e-12	7.6121863e-03
7.2303748e+02	-6.2903853e-12	9.2339301e-03
7.2320840e+02	-5.4918572e-12	1.1950135e-02
7.2337932e+02	-4.7930126e-12	-1.2033480e-03
7.2355024e+02	-4.1815227e-12	-2.8649884e-03
7.2372116e+02	-3.6469982e-12	-6.1683208e-03
7.2389208e+02	-3.1795213e-12	1.1870341e-02
7.2406300e+02	-2.7710219e-12	2.2795004e-02
7.2423392e+02	-2.4142087e-12	1.1283213e-02
7.2440483e+02	-2.1026734e-12	2.2755107e-02
7.2457575e+02	-1.8305741e-12	2.6018543e-02
7.2474667e+02	-1.5933193e-12	1.1770600e-02
7.2491759e+02	-1.3862544e-12	1.8864649e-02
7.2508851e+02	-1.2056270e-12	2.3222546e-02
7.2525943e+02	-1.0480596e-12	4.0495262e-03
7.2543035e+02	-9.1096446e-13	1.9896455e-04
7.2560127e+02	-7.9148198e-13	5.6513216e-03
7.2577219e+02	-6.8730409e-13	1.1103679e-02
7.2594311e+02	-5.9659249e-13	8.8948092e-03
7.2611403e+02	-5.1780810e-13	8.3276295e-03
7.2628495e+02	-4.4930135e-13	7.7604498e-03
7.2645587e+02	-3.8964244e-13	7.9274823e-05
7.2662679e+02	-3.3785409e-13	5.5316319e-03
7.2679770e+02	-2.9283635e-13	1.8645218e-02
7.2696862e+02	-2.5369912e-13	1.5341885e-02
7.2713954e+02	-2.1974633e-13	1.1491324e-02
7.2731046e+02	-1.9024560e-13	1.9132602e-02
7.2748138e+02	-1.6463024e-13	2.2943269e-02
7.2765230e+02	-1.4248623e-13	1.1431479e-02
7.2782322e+02	-1.2322277e-13	1.1958760e-02
7.2799414e+02	-1.0649523e-13	2.6358929e-03
7.2816506e+02	-9.2062847e-14	8.6354814e-03
7.2833598e+02	-7.9557153e-14	1.5182299e-02
7.2850690e+02	-6.8762951e-14	-1.6010464e-04
7.2867782e+02	-5.9255582e-14	1.0217326e-02
7.2884874e+02	-5.1240717e-14	2.0047530e-02
7.2901966e+02	-4.4199465e-14	1.6744198e-02
7.2919058e+02	-3.8069576e-14	1.7271481e-02
7.2936149e+02	-3.2873259e-14	1.0137533e-02
7.2953241e+02	-2.8346478e-14	1.7231585e-02
7.2970333e+02	-2.4406191e-14	6.8142548e-03
7.2987425e+02	-2.1020553e-14	1.8833378e-02
7.3004517e+02	-1.8214696e-14	2.3191274e-02
7.3021609e+02	-1.5624695e-14	2.2624097e-02
7.3038701e+02	-1.3376631e-14	1.8773533e-02
7.3055793e+02	-1.1530233e-14	1.4375740e-02
7.3072885e+02	-9.8525551e-15	1.3261331e-02
7.3089977e+02	-8.4388638e-15	1.5977535e-02
7.3107069e+02	-7.2204197e-15	1.9240971e-02
7.3124161e+02	-6.2058717e-15	3.1260097e-02
7.3141253e+02	-5.2880359e-15	1.8106614e-02
7.3158345e+02	-4.4152304e-15	1.5897742e-02
7.3175436e+02	-3.8812875e-15	2.5727946e-02
7.3192528e+02	-3.1445719e-15	2.1330153e-02
7.3209620e+02	-2.5997749e-15	1.5837897e-02
7.3226712e+02	-2.1049391e-15	8.7039517e-03
7.3243804e+02	-1.6918739e-15	2.3459230e-02
7.3260896e+02	-1.3452731e-15	2.3986513e-02
7.3277988e+02	-9.0619315e-16	1.7399796e-02
7.3295080e+02	-6.7316674e-16	2.3946616e-02
7.3312172e+02	-2.3466859e-16	3.1040665e-02
7.3329264e+02	4.6947097e-17	2.5548412e-02
7.3346356e+02	3.7251134e-16	2.1150619e-02
7.3363448e+02	6.0261033e-16	2.3866823e-02
7.3380540e+02	1.0446258e-15	1.6732877e-02
7.3397632e+02	1.3489090e-15	2.1090774e-02
7.3414723e+02	1.8158028e-15	1.7240210e-02
7.3431815e+02	2.2650144e-15	2.5428722e-02
7.3448907e+02	2.7926689e-15	2.5956003e-02
7.3465999e+02	3.3138484e-15	1.6633136e-02
7.3483091e+02	3.9849251e-15	1.3877033e-02
7.3500183e+02	4.7424048e-15	1.3309855e-02
7.3517275e+02	5.5056131e-15	2.3687289e-02
7.3534367e+02	6.3790405e-15	1.4911651e-02
7.3551459e+02	7.6667447e-15	1.4344471e-02
7.3568551e+02	8.9615490e-15	1.6513446e-02
7.3585643e+02	1.0503184e-14	2.3060264e-02
7.3602735e+02	1.2303669e-14	1.2642934e-02
7.3619827e+02	1.4386365e-14	1.8642523e-02
7.3636919e+02	1.6753408e-14	3.6681185e-02
7.3654010e+02	1.9438449e-14	2.0791550e-02
7.3671102e+02	2.2689858e-14	1.6940986e-02
7.3688194e+02	2.6184319e-14	2.2393343e-02
7.3705286e+02	3.0484141e-14	2.6204010e-02
7.3722378e+02	3.5331454e-14	3.1656367e-02
7.3739470e+02	4.1026576e-14	2.1786269e-02
7.3756562e+02	4.7507290e-14	2.2313550e-02
7.3773654e+02	5.5111483e-14	2.0104680e-02
7.3790746e+02	6.3745649e-14	2.0631963e-02
7.3807838e+02	7.3876989e-14	1.6781399e-02
7.3824930e+02	8.5499929e-14	1.0741914e-02
7.3842022e+02	9.9017030e-14	1.3458119e-02
7.3859114e+02	1.1442640e-13	2.0004939e-02
7.3876206e+02	1.3232771e-13	2.0532222e-02
7.3893298e+02	1.5294699e-13	7.3787393e-03
7.3910389e+02	1.7676619e-13	2.3775707e-02
7.3927481e+02	2.0424511e-13	3.0869756e-02
7.3944573e+02	2.3587762e-13	3.2491500e-02
7.3961665e+02	2.7210170e-13	2.5904786e-02
7.3978757e+02	3.1392548e-13	1.7129148e-02
7.3995849e+02	3.6226442e-13	2.5317658e-02
7.4012941e+02	4.1778938e-13	2.8033862e-02
7.4030033e+02	4.8146802e-13	2.6919453e-02
7.4047125e+02	5.5465670e-13	3.0730118e-02
7.4064217e+02	6.3891247e-13	2.1407251e-02
7.4081309e+02	7.3570165e-13	1.2084382e-02
7.4098401e+02	8.4694754e-13	9.3282811e-03
7.4115493e+02	9.7438354e-13	3.2887960e-03
7.4132585e+02	1.1207373e-12	3.2688477e-03
7.4149676e+02	1.2887274e-12	2.6779815e-02
7.4166768e+02	1.4812976e-12	2.6759867e-02
7.4183860e+02	1.7021020e-12	1.7984229e-02
7.4200952e+02	1.9549147e-12	1.2491975e-02
7.4218044e+02	2.2446015e-12	9.1886431e-03
7.4235136e+02	2.5763258e-12	1.6282692e-02
7.4252228e+02	2.9563158e-12	1.0243207e-02
7.4269320e+02	3.3909052e-12	1.1864951e-02
7.4286412e+02	3.8881480e-12	1.1845003e-02
7.4303504e+02	4.4567045e-12	1.2919515e-02
7.4320596e+02	5.1066277e-12	2.0013566e-02
7.4337688e+02	5.8494226e-12	1.0690697e-02
7.4354780e+02	6.6977197e-12	3.0095199e-03
7.4371872e+02	7.6665249e-12	8.4618770e-03
7.4388963e+02	8.7721821e-12	4.0640840e-03
7.4406055e+02	1.0033853e-11	1.4988749e-02
7.4423147e+02	1.1473240e-11	9.4964950e-03
7.4440239e+02	1.3114558e-11	1.8232236e-02
7.4457331e+02	1.4985373e-11	2.7515207e-02
7.4474423e+02	1.7116889e-11	2.2022953e-02
7.4491515e+02	1.9545299e-11	2.2550236e-02
7.4508607e+02	2.2310104e-11	1.3774598e-02
7.4525699e+02	2.5457282e-11	1.3754650e-02
7.4542791e+02	2.9038352e-11	1.5376394e-02
7.4559883e+02	3.3111442e-11	2.3017672e-02
7.4576975e+02	3.7742765e-11	1.1505882e-02
7.4594067e+02	4.3006980e-11	9.2970121e-03
7.4611159e+02	4.8988493e-11	2.0768906e-02
7.4628251e+02	5.5782598e-11	2.8410187e-02
7.4645342e+02	6.3496660e-11	2.2370702e-02
7.4662434e+02	7.2252431e-11	8.6699876e-03
7.4679526e+02	8.2187045e-11	1.5360418e-03
7.4696618e+02	9.3455089e-11	9.1773224e-03
7.4713710e+02	1.0623124e-10	2.1743677e-02
7.4730802e+02	1.2071162e-10	4.1424031e-02
7.4747894e+02	1.3711824e-10	2.6628857e-02
7.4764986e+02	1.5570063e-10	2.6608908e-02
7.4782078e+02	1.7673991e-10	2.8777881e-02
7.4799170e+02	2.0055232e-10	2.6569012e-02
7.4816262e+02	2.2749368e-10	3.1474137e-02
7.4833354e+02	2.5796438e-10	3.2001421e-02
7.4850446e+02	2.9241453e-10	4.1284393e-02
7.4867538e+02	3.3134989e-10	4.2906135e-02
7.4884629e+02	3.7533899e-10	4.5622341e-02
7.4901721e+02	4.2501962e-10	2.9732704e-02
7.4918813e+02	4.8110843e-10	2.4787682e-02
7.4935905e+02	5.4440949e-10	1.2728660e-02
7.4952997e+02	6.1582462e-10	1.5444864e-02
7.4970089e+02	6.9636536e-10	2.5822297e-02
7.4987181e+02	7.8716486e-10	2.9632962e-02
7.5004273e+02	8.8949368e-10	2.0857325e-02
7.5021365e+02	1.0047744e-09	2.7951376e-02
7.5038457e+02	1.1346002e-09	2.1911891e-02
7.5055549e+02	1.2807537e-09	9.8528690e-03
7.5072641e+02	1.4452298e-09	1.0380152e-02
7.5089733e+02	1.6302590e-09	3.9363425e-02
7.5106825e+02	1.8383356e-09	3.6060093e-02
7.5123916e+02	2.0722465e-09	3.2756760e-02
7.5141008e+02	2.3351051e-09	3.2189583e-02
7.5158100e+02	2.6303883e-09	2.9433480e-02
7.5175192e+02	2.9619768e-09	3.4885839e-02
7.5192284e+02	3.3342011e-09	3.7054812e-02
7.5209376e+02	3.7518912e-09	4.6885014e-02
7.5226468e+02	4.2204328e-09	4.8506757e-02
7.5243560e+02	4.7458281e-09	4.6845117e-02
7.5260652e+02	5.3347649e-09	3.8069479e-02
7.5277744e+02	5.9946907e-09	3.2577226e-02
7.5294836e+02	6.7338973e-09	2.9821125e-02
7.5311928e+02	7.5616119e-09	4.4576403e-02
7.5329020e+02	8.4880989e-09	3.7442457e-02
7.5346112e+02	9.5247726e-09	3.3044664e-02
7.5363204e+02	1.0684321e-08	4.0138713e-02
7.5380295e+02	1.1980841e-08	3.7929841e-02
7.5397387e+02	1.3429992e-08	3.9551585e-02
7.5414479e+02	1.5049159e-08	3.7342716e-02
7.5431571e+02	1.6857639e-08	3.8417228e-02
7.5448663e+02	1.8876837e-08	2.9641590e-02
7.5465755e+02	2.1130496e-08	4.0566255e-02
7.5482847e+02	2.3644932e-08	4.1093536e-02
7.5499939e+02	2.6449313e-08	3.8337435e-02
7.5517031e+02	2.9575942e-08	4.5978715e-02
7.5534123e+02	3.3060594e-08	4.2675383e-02
7.5551215e+02	3.6942863e-08	4.8674971e-02
7.5568307e+02	4.1266559e-08	3.3332565e-02
7.5585399e+02	4.6080136e-08	3.9332154e-02
7.5602491e+02	5.1437164e-08	4.5331742e-02
7.5619582e+02	5.7396842e-08	3.7103336e-02
7.5636674e+02	6.4024573e-08	4.3102925e-02
7.5653766e+02	7.1392577e-08	5.1838666e-02
7.5670858e+02	7.9580576e-08	4.5251949e-02
7.5687950e+02	8.8676536e-08	4.9062617e-02
7.5705042e+02	9.8777484e-08	5.1778821e-02
7.5722134e+02	1.0999040e-07	4.9022720e-02
7.5739226e+02	1.2243317e-07	5.3927846e-02
7.5756318e+02	1.3623571e-07	4.5699439e-02
7.5773410e+02	1.5154105e-07	5.0604565e-02
7.5790502e+02	1.6850667e-07	5.1679080e-02
7.5807594e+02	1.8730584e-07	4.0714518e-02
7.5824686e+02	2.0812915e-07	4.7261338e-02
7.5841778e+02	2.3118619e-07	5.7638771e-02
7.5858869e+02	2.5670729e-07	5.3788208e-02
7.5875961e+02	2.8494551e-07	4.6107030e-02
7.5893053e+02	3.1617877e-07	4.1162008e-02
7.5910145e+02	3.5071218e-07	3.8405907e-02
7.5927237e+02	3.8888052e-07	4.6594417e-02
7.5944329e+02	4.3105107e-07	4.1102163e-02
7.5961421e+02	4.7762649e-07	4.4912828e-02
7.5978513e+02	5.2904815e-07	5.2554109e-02
7.5995605e+02	5.8579963e-07	4.8703547e-02
7.6012697e+02	6.4841049e-07	4.9230828e-02
7.6029789e+02	7.1746050e-07	5.9061030e-02
7.6046881e+02	7.9358409e-07	5.5210469e-02
7.6063973e+02	8.7747522e-07	5.3548828e-02
7.6081065e+02	9.6989271e-07	4.8603806e-02
7.6098157e+02	1.0716659e-06	5.0772779e-02
7.6115248e+02	1.1837009e-06	5.0752831e-02
7.6132340e+02	1.3069874e-06	5.6752419e-02
7.6149432e+02	1.4426055e-06	5.6185239e-02
7.6166524e+02	1.5917341e-06	5.2334678e-02
7.6183616e+02	1.7556590e-06	5.7787035e-02
7.6200708e+02	1.9357823e-06	5.6672626e-02
7.6217800e+02	2.1336319e-06	4.6255296e-02
7.6234892e+02	2.3508725e-06	5.6632729e-02
7.6251984e+02	2.5893171e-06	4.7857092e-02
7.6269076e+02	2.8509390e-06	5.2762219e-02
7.6286168e+02	3.1378857e-06	5.4383961e-02
7.6303260e+02	3.4524928e-06	5.2175091e-02
7.6320352e+02	3.7972995e-06	4.7230067e-02
7.6337444e+02	4.1750657e-06	5.2682426e-02
7.6354535e+02	4.5887893e-06	5.6493091e-02
7.6371627e+02	5.0417259e-06	6.7417754e-02
7.6388719e+02	5.5374091e-06	5.9189347e-02
7.6405811e+02	6.0796729e-06	5.4244323e-02
7.6422903e+02	6.6726755e-06	5.6960530e-02
7.6439995e+02	7.3209247e-06	6.7337961e-02
7.6457087e+02	8.0293055e-06	6.4034631e-02
7.6474179e+02	8.8031092e-06	5.5258993e-02
7.6491271e+02	9.6480649e-06	6.2353042e-02
7.6508363e+02	1.0570373e-05	6.3427554e-02
7.6525455e+02	1.1576742e-05	5.7388069e-02
7.6542547e+02	1.2674426e-05	5.5179200e-02
7.6559639e+02	1.3871266e-05	6.2820478e-02
7.6576731e+02	1.5175733e-05	6.2800530e-02
7.6593822e+02	1.6596979e-05	6.0591660e-02
7.6610914e+02	1.8144880e-05	5.6741098e-02
7.6628006e+02	1.9830097e-05	5.9457303e-02
7.6645098e+02	2.1664128e-05	5.4512278e-02
7.6662190e+02	2.3659369e-05	5.5586791e-02
7.6679282e+02	2.5829181e-05	6.8153148e-02
7.6696374e+02	2.8187957e-05	7.9077810e-02
7.6713466e+02	3.0751195e-05	5.5526946e-02
7.6730558e+02	3.3535576e-05	5.7695921e-02
7.6747650e+02	3.6559050e-05	6.0959357e-02
7.6764742e+02	3.9840916e-05	6.7506175e-02
7.6781834e+02	4.3401923e-05	6.4750074e-02
7.6798926e+02	4.7264364e-05	7.4580276e-02
7.6816018e+02	5.1452182e-05	6.2521254e-02
7.6833110e+02	5.5991083e-05	6.6879150e-02
7.6850201e+02	6.0908650e-05	7.9445507e-02
7.6867293e+02	6.6234469e-05	8.5992325e-02
7.6884385e+02	7.2000261e-05	8.2688994e-02
7.6901477e+02	7.8240022e-05	7.8291201e-02
7.6918569e+02	8.4990165e-05	7.2798945e-02
7.6935661e+02	9.2289681e-05	7.9892995e-02
7.6952753e+02	1.0018030e-04	8.0420278e-02
7.6969845e+02	1.0870666e-04	8.5325406e-02
7.6986937e+02	1.1791650e-04	8.8041610e-02
7.7004029e+02	1.2786084e-04	8.5832738e-02
7.7021121e+02	1.3859418e-04	8.0340485e-02
7.7038213e+02	1.5017473e-04	9.1265149e-02
7.7055305e+02	1.6266462e-04	9.0150738e-02
7.7072397e+02	1.7613012e-04	1.0107540e-01
7.7089488e+02	1.9064192e-04	8.4091305e-02
7.7106580e+02	2.0627535e-04	8.8996433e-02
7.7123672e+02	2.2311070e-04	9.1712637e-02
7.7140764e+02	2.4123343e-04	9.1145460e-02
7.7157856e+02	2.6073455e-04	9.4408893e-02
7.7174948e+02	2.8171087e-04	9.4388945e-02
[truncated: 6,016 more rows]
