# Supplementary material for: Increased Crystal Field Drives Intermediate Coupling and Minimizes Decoherence in Tetravalent Praseodymium Qubits
Source: J Am Chem Soc. 2023 Aug 1;145(32):17603–12. doi: 10.1021/jacs.3c02820 (PMC10436280; doi:10.1021/jacs.3c02820)
Supplement: Supplementary file 5 — ja3c02820_si_005.txt [file ja3c02820_si_005.txt]

4.0017184e+02	-9.7788228e-02	-2.2761075e-01
4.0034368e+02	-9.7788228e-02	-2.3327881e-01
4.0051553e+02	-9.7788228e-02	-2.3203936e-01
4.0068737e+02	-9.7788228e-02	-2.2612717e-01
4.0085921e+02	-9.7788228e-02	-2.3057627e-01
4.0103105e+02	-9.7788228e-02	-2.3340006e-01
4.0120290e+02	-9.7788228e-02	-2.2708155e-01
4.0137474e+02	-9.7788228e-02	-2.3010851e-01
4.0154658e+02	-9.7788228e-02	-2.2338367e-01
4.0171842e+02	-9.7788228e-02	-2.2783276e-01
4.0189027e+02	-9.7788228e-02	-2.3390715e-01
4.0206211e+02	-9.7788228e-02	-2.3226138e-01
4.0223395e+02	-9.7788228e-02	-2.3203773e-01
4.0240579e+02	-9.7788228e-02	-2.2653188e-01
4.0257764e+02	-9.7788228e-02	-2.3301259e-01
4.0274948e+02	-9.7788228e-02	-2.3949330e-01
4.0292132e+02	-9.7788228e-02	-2.2118822e-01
4.0309316e+02	-9.7788228e-02	-2.2604364e-01
4.0326501e+02	-9.7788228e-02	-2.3658759e-01
4.0343685e+02	-9.7788228e-02	-2.2397106e-01
4.0360869e+02	-9.7788228e-02	-2.2293477e-01
4.0378053e+02	-9.7788228e-02	-2.2596172e-01
4.0395238e+02	-9.7788228e-02	-2.3467722e-01
4.0412422e+02	-9.7788228e-02	-2.2713974e-01
4.0429606e+02	-9.7788228e-02	-2.3382361e-01
4.0446790e+02	-9.7788228e-02	-2.2587981e-01
4.0463974e+02	-9.7788228e-02	-2.3683009e-01
4.0481159e+02	-9.7788228e-02	-2.2766731e-01
4.0498343e+02	-9.7788228e-02	-2.3455435e-01
4.0515527e+02	-9.7788228e-02	-2.2945481e-01
4.0532711e+02	-9.7788228e-02	-2.3268493e-01
4.0549896e+02	-9.7788228e-02	-2.3449291e-01
4.0567080e+02	-9.7788228e-02	-2.2776808e-01
4.0584264e+02	-9.7788228e-02	-2.2591914e-01
4.0601448e+02	-9.7788228e-02	-2.3463464e-01
4.0618633e+02	-9.7788228e-02	-2.3116040e-01
4.0635817e+02	-9.7788228e-02	-2.2301344e-01
4.0653001e+02	-9.7788228e-02	-2.2380561e-01
4.0670185e+02	-9.7788228e-02	-2.2114402e-01
4.0687370e+02	-9.7788228e-02	-2.2620260e-01
4.0704554e+02	-9.7788228e-02	-2.3227698e-01
4.0721738e+02	-9.7788228e-02	-2.2311420e-01
4.0738922e+02	-9.7788228e-02	-2.3061073e-01
4.0756107e+02	-9.7788228e-02	-2.2226060e-01
4.0773291e+02	-9.7788228e-02	-2.2447490e-01
4.0790475e+02	-9.7788228e-02	-2.2364178e-01
4.0807659e+02	-9.7788228e-02	-2.2605925e-01
4.0824844e+02	-9.7788228e-02	-2.3111782e-01
4.0842028e+02	-9.7788228e-02	-2.2865940e-01
4.0859212e+02	-9.7788228e-02	-2.3107687e-01
4.0876396e+02	-9.7788228e-02	-2.3857339e-01
4.0893580e+02	-9.7788228e-02	-2.3591180e-01
4.0910765e+02	-9.7788228e-02	-2.2146681e-01
4.0927949e+02	-9.7788228e-02	-2.2469692e-01
4.0945133e+02	-9.7788228e-02	-2.2711439e-01
4.0962317e+02	-9.7788228e-02	-2.2993818e-01
4.0979502e+02	-9.7788228e-02	-2.3052719e-01
4.0996686e+02	-9.7788228e-02	-2.3233517e-01
4.1013870e+02	-9.7788228e-02	-2.2276607e-01
4.1031054e+02	-9.7788228e-02	-2.2437089e-01
4.1048239e+02	-9.7788228e-02	-2.3207058e-01
4.1065423e+02	-9.7788228e-02	-2.2737737e-01
4.1082607e+02	-9.7788228e-02	-2.2816954e-01
4.1099791e+02	-9.7788228e-02	-2.2571111e-01
4.1116976e+02	-9.7788228e-02	-2.2751909e-01
4.1134160e+02	-9.7788228e-02	-2.3115553e-01
4.1151344e+02	-9.7788228e-02	-2.2504019e-01
4.1168528e+02	-9.7788228e-02	-2.2948928e-01
4.1185713e+02	-9.7788228e-02	-2.2926564e-01
4.1202897e+02	-9.7788228e-02	-2.3351157e-01
4.1220081e+02	-9.7788228e-02	-2.2861519e-01
4.1237265e+02	-9.7788228e-02	-2.3408010e-01
4.1254449e+02	-9.7788228e-02	-2.2552680e-01
4.1271634e+02	-9.7788228e-02	-2.2794427e-01
4.1288818e+02	-9.7788228e-02	-2.2812695e-01
4.1306002e+02	-9.7788228e-02	-2.2323058e-01
4.1323186e+02	-9.7788228e-02	-2.2422592e-01
4.1340371e+02	-9.7788228e-02	-2.3111295e-01
4.1357555e+02	-9.7788228e-02	-2.3251461e-01
4.1374739e+02	-9.7788228e-02	-2.2335183e-01
4.1391923e+02	-9.7788228e-02	-2.3450528e-01
4.1409108e+02	-9.7788228e-02	-2.2595198e-01
4.1426292e+02	-9.7788228e-02	-2.2552518e-01
4.1443476e+02	-9.7788228e-02	-2.2266043e-01
4.1460660e+02	-9.7788228e-02	-2.1776406e-01
4.1477845e+02	-9.7788228e-02	-2.3135545e-01
4.1495029e+02	-9.7788228e-02	-2.3194446e-01
4.1512213e+02	-9.7788228e-02	-2.2867338e-01
4.1529397e+02	-9.7788228e-02	-2.2052641e-01
4.1546582e+02	-9.7788228e-02	-2.2538183e-01
4.1563766e+02	-9.7788228e-02	-2.2353289e-01
4.1580950e+02	-9.7788228e-02	-2.3651480e-01
4.1598134e+02	-9.7788228e-02	-2.3486902e-01
4.1615319e+02	-9.7788228e-02	-2.1859556e-01
4.1632503e+02	-9.7788228e-02	-2.2710790e-01
4.1649687e+02	-9.7788228e-02	-2.2058623e-01
4.1666871e+02	-9.7788228e-02	-2.2767643e-01
4.1684055e+02	-9.7788228e-02	-2.3314133e-01
4.1701240e+02	-9.7788228e-02	-2.1829001e-01
4.1718424e+02	-9.7788228e-02	-2.2761499e-01
4.1735608e+02	-9.7788228e-02	-2.2495340e-01
4.1752792e+02	-9.7788228e-02	-2.1924438e-01
4.1769977e+02	-9.7788228e-02	-2.2552193e-01
4.1787161e+02	-9.7788228e-02	-2.2286035e-01
4.1804345e+02	-9.7788228e-02	-2.2304303e-01
4.1821529e+02	-9.7788228e-02	-2.3114904e-01
4.1838714e+02	-9.7788228e-02	-2.2848745e-01
4.1855898e+02	-9.7788228e-02	-2.2379424e-01
4.1873082e+02	-9.7788228e-02	-2.1910103e-01
4.1890266e+02	-9.7788228e-02	-2.2233115e-01
4.1907451e+02	-9.7788228e-02	-2.2149802e-01
4.1924635e+02	-9.7788228e-02	-2.1741430e-01
4.1941819e+02	-9.7788228e-02	-2.3080253e-01
4.1959003e+02	-9.7788228e-02	-2.2387453e-01
4.1976188e+02	-9.7788228e-02	-2.2202559e-01
4.1993372e+02	-9.7788228e-02	-2.2058298e-01
4.2010556e+02	-9.7788228e-02	-2.2584472e-01
4.2027740e+02	-9.7788228e-02	-2.3232543e-01
4.2044925e+02	-9.7788228e-02	-2.1686462e-01
4.2062109e+02	-9.7788228e-02	-2.2497064e-01
4.2079293e+02	-9.7788228e-02	-2.2515332e-01
4.2096477e+02	-9.7788228e-02	-2.3122771e-01
4.2113661e+02	-9.7788228e-02	-2.3100407e-01
4.2130846e+02	-9.7788228e-02	-2.2448240e-01
4.2148030e+02	-9.7788228e-02	-2.2547773e-01
4.2165214e+02	-9.7788228e-02	-2.2220665e-01
4.2182398e+02	-9.7788228e-02	-2.2401464e-01
4.2199583e+02	-9.7788228e-02	-2.2846373e-01
4.2216767e+02	-9.7788228e-02	-2.1665984e-01
4.2233951e+02	-9.7788228e-02	-2.2476585e-01
4.2251135e+02	-9.7788228e-02	-2.2433905e-01
4.2268320e+02	-9.7788228e-02	-2.2899130e-01
4.2285504e+02	-9.7788228e-02	-2.2551706e-01
4.2302688e+02	-9.7788228e-02	-2.2265231e-01
4.2319872e+02	-9.7788228e-02	-2.3014884e-01
4.2337057e+02	-9.7788228e-02	-2.2342400e-01
4.2354241e+02	-9.7788228e-02	-2.2726361e-01
4.2371425e+02	-9.7788228e-02	-2.1403758e-01
4.2388609e+02	-9.7788228e-02	-2.3311436e-01
4.2405794e+02	-9.7788228e-02	-2.2598320e-01
4.2422978e+02	-9.7788228e-02	-2.2047734e-01
4.2440162e+02	-9.7788228e-02	-2.2736438e-01
4.2457346e+02	-9.7788228e-02	-2.2389014e-01
4.2474531e+02	-9.7788228e-02	-2.1655582e-01
4.2491715e+02	-9.7788228e-02	-2.1531637e-01
4.2508899e+02	-9.7788228e-02	-2.3601844e-01
4.2526083e+02	-9.7788228e-02	-2.2563669e-01
4.2543267e+02	-9.7788228e-02	-2.2216245e-01
4.2560452e+02	-9.7788228e-02	-2.1889138e-01
4.2577636e+02	-9.7788228e-02	-2.1948038e-01
4.2594820e+02	-9.7788228e-02	-2.2941486e-01
4.2612004e+02	-9.7788228e-02	-2.2370583e-01
4.2629189e+02	-9.7788228e-02	-2.2429484e-01
4.2646373e+02	-9.7788228e-02	-2.2041428e-01
4.2663557e+02	-9.7788228e-02	-2.1470526e-01
4.2680741e+02	-9.7788228e-02	-2.3662630e-01
4.2697926e+02	-9.7788228e-02	-2.1974336e-01
4.2715110e+02	-9.7788228e-02	-2.2439561e-01
4.2732294e+02	-9.7788228e-02	-2.1807710e-01
4.2749478e+02	-9.7788228e-02	-2.2984004e-01
4.2766663e+02	-9.7788228e-02	-2.2961639e-01
4.2783847e+02	-9.7788228e-02	-2.1334294e-01
4.2801031e+02	-9.7788228e-02	-2.2144895e-01
4.2818215e+02	-9.7788228e-02	-2.2244428e-01
4.2835400e+02	-9.7788228e-02	-2.2404910e-01
4.2852584e+02	-9.7788228e-02	-2.2504443e-01
4.2869768e+02	-9.7788228e-02	-2.2929036e-01
4.2886952e+02	-9.7788228e-02	-2.2439399e-01
4.2904136e+02	-9.7788228e-02	-2.1990394e-01
4.2921321e+02	-9.7788228e-02	-2.1419492e-01
4.2938505e+02	-9.7788228e-02	-2.1681555e-01
4.2955689e+02	-9.7788228e-02	-2.1699823e-01
4.2972873e+02	-9.7788228e-02	-2.1433665e-01
4.2990058e+02	-9.7788228e-02	-2.1634779e-01
4.3007242e+02	-9.7788228e-02	-2.1043561e-01
4.3024426e+02	-9.7788228e-02	-2.1224359e-01
4.3041610e+02	-9.7788228e-02	-2.1913063e-01
4.3058795e+02	-9.7788228e-02	-2.2073545e-01
4.3075979e+02	-9.7788228e-02	-2.1827702e-01
4.3093163e+02	-9.7788228e-02	-2.1988184e-01
4.3110347e+02	-9.7788228e-02	-2.1275068e-01
4.3127532e+02	-9.7788228e-02	-2.2796737e-01
4.3144716e+02	-9.7788228e-02	-2.2286784e-01
4.3161900e+02	-9.7788228e-02	-2.2223787e-01
4.3179084e+02	-9.7788228e-02	-2.1815415e-01
4.3196269e+02	-9.7788228e-02	-2.1325778e-01
4.3213453e+02	-9.7788228e-02	-2.1669106e-01
4.3230637e+02	-9.7788228e-02	-2.2479707e-01
4.3247821e+02	-9.7788228e-02	-2.1075839e-01
4.3265006e+02	-9.7788228e-02	-2.1500432e-01
4.3282190e+02	-9.7788228e-02	-2.2209452e-01
4.3299374e+02	-9.7788228e-02	-2.2451199e-01
4.3316558e+02	-9.7788228e-02	-2.2530416e-01
4.3333742e+02	-9.7788228e-02	-2.1350027e-01
4.3350927e+02	-9.7788228e-02	-2.2140312e-01
4.3368111e+02	-9.7788228e-02	-2.2341426e-01
4.3385295e+02	-9.7788228e-02	-2.2115900e-01
4.3402479e+02	-9.7788228e-02	-2.1646579e-01
4.3419664e+02	-9.7788228e-02	-2.1014728e-01
4.3436848e+02	-9.7788228e-02	-2.2577030e-01
4.3454032e+02	-9.7788228e-02	-2.1457590e-01
4.3471216e+02	-9.7788228e-02	-2.1049217e-01
4.3488401e+02	-9.7788228e-02	-2.2591202e-01
4.3505585e+02	-9.7788228e-02	-2.2385992e-01
4.3522769e+02	-9.7788228e-02	-2.1388449e-01
4.3539953e+02	-9.7788228e-02	-2.1873991e-01
4.3557138e+02	-9.7788228e-02	-2.2115738e-01
4.3574322e+02	-9.7788228e-02	-2.1768314e-01
4.3591506e+02	-9.7788228e-02	-2.1583420e-01
4.3608690e+02	-9.7788228e-02	-2.2515919e-01
4.3625875e+02	-9.7788228e-02	-2.1152684e-01
4.3643059e+02	-9.7788228e-02	-2.1963285e-01
4.3660243e+02	-9.7788228e-02	-2.1900288e-01
4.3677427e+02	-9.7788228e-02	-2.0862113e-01
4.3694612e+02	-9.7788228e-02	-2.1814928e-01
4.3711796e+02	-9.7788228e-02	-2.1020547e-01
4.3728980e+02	-9.7788228e-02	-2.2217157e-01
4.3746164e+02	-9.7788228e-02	-2.2194793e-01
4.3763348e+02	-9.7788228e-02	-2.1664523e-01
4.3780533e+02	-9.7788228e-02	-2.2515756e-01
4.3797717e+02	-9.7788228e-02	-2.1172838e-01
4.3814901e+02	-9.7788228e-02	-2.1373952e-01
4.3832085e+02	-9.7788228e-02	-2.2590878e-01
4.3849270e+02	-9.7788228e-02	-2.1187010e-01
4.3866454e+02	-9.7788228e-02	-2.1916347e-01
4.3883638e+02	-9.7788228e-02	-2.1833034e-01
4.3900822e+02	-9.7788228e-02	-2.1038653e-01
4.3918007e+02	-9.7788228e-02	-2.1646092e-01
4.3935191e+02	-9.7788228e-02	-2.1826890e-01
4.3952375e+02	-9.7788228e-02	-2.1154407e-01
4.3969559e+02	-9.7788228e-02	-2.2290068e-01
4.3986744e+02	-9.7788228e-02	-2.1719166e-01
4.4003928e+02	-9.7788228e-02	-2.1717118e-01
4.4021112e+02	-9.7788228e-02	-2.1593173e-01
4.4038296e+02	-9.7788228e-02	-2.0941006e-01
4.4055481e+02	-9.7788228e-02	-2.1487496e-01
4.4072665e+02	-9.7788228e-02	-2.1322918e-01
4.4089849e+02	-9.7788228e-02	-2.1991306e-01
4.4107033e+02	-9.7788228e-02	-2.1643882e-01
4.4124218e+02	-9.7788228e-02	-2.0585390e-01
4.4141402e+02	-9.7788228e-02	-2.1091248e-01
4.4158586e+02	-9.7788228e-02	-2.1475209e-01
4.4175770e+02	-9.7788228e-02	-2.0782409e-01
4.4192954e+02	-9.7788228e-02	-2.1288267e-01
4.4210139e+02	-9.7788228e-02	-2.1936338e-01
4.4227323e+02	-9.7788228e-02	-2.1670179e-01
4.4244507e+02	-9.7788228e-02	-2.1810345e-01
4.4261691e+02	-9.7788228e-02	-2.1442605e-01
4.4278876e+02	-9.7788228e-02	-2.1176446e-01
4.4296060e+02	-9.7788228e-02	-2.1235347e-01
4.4313244e+02	-9.7788228e-02	-2.1680256e-01
4.4330428e+02	-9.7788228e-02	-2.1170303e-01
4.4347613e+02	-9.7788228e-02	-2.1127623e-01
4.4364797e+02	-9.7788228e-02	-2.0617669e-01
4.4381981e+02	-9.7788228e-02	-2.1814278e-01
4.4399165e+02	-9.7788228e-02	-2.1548120e-01
4.4416350e+02	-9.7788228e-02	-2.1607021e-01
4.4433534e+02	-9.7788228e-02	-2.1279913e-01
4.4450718e+02	-9.7788228e-02	-2.1359130e-01
4.4467902e+02	-9.7788228e-02	-2.1966569e-01
4.4485087e+02	-9.7788228e-02	-2.1842624e-01
4.4502271e+02	-9.7788228e-02	-2.0580970e-01
4.4519455e+02	-9.7788228e-02	-2.0578922e-01
4.4536639e+02	-9.7788228e-02	-2.1166045e-01
4.4553823e+02	-9.7788228e-02	-2.1448424e-01
4.4571008e+02	-9.7788228e-02	-2.0938471e-01
4.4588192e+02	-9.7788228e-02	-2.1322431e-01
4.4605376e+02	-9.7788228e-02	-2.1178170e-01
4.4622560e+02	-9.7788228e-02	-2.0505686e-01
4.4639745e+02	-9.7788228e-02	-2.1214706e-01
4.4656929e+02	-9.7788228e-02	-2.1232975e-01
4.4674113e+02	-9.7788228e-02	-2.0397962e-01
4.4691297e+02	-9.7788228e-02	-2.1432041e-01
4.4708482e+02	-9.7788228e-02	-2.0922088e-01
4.4725666e+02	-9.7788228e-02	-2.0960672e-01
4.4742850e+02	-9.7788228e-02	-2.1547795e-01
4.4760034e+02	-9.7788228e-02	-2.0367406e-01
4.4777219e+02	-9.7788228e-02	-2.0466940e-01
4.4794403e+02	-9.7788228e-02	-2.1196276e-01
4.4811587e+02	-9.7788228e-02	-1.9467349e-01
4.4828771e+02	-9.7788228e-02	-2.0196685e-01
4.4845956e+02	-9.7788228e-02	-2.0377483e-01
4.4863140e+02	-9.7788228e-02	-2.1797571e-01
4.4880324e+02	-9.7788228e-02	-2.0373387e-01
4.4897508e+02	-9.7788228e-02	-2.1630945e-01
4.4914693e+02	-9.7788228e-02	-2.0552138e-01
4.4931877e+02	-9.7788228e-02	-2.1037679e-01
4.4949061e+02	-9.7788228e-02	-2.1381007e-01
4.4966245e+02	-9.7788228e-02	-2.0911686e-01
4.4983429e+02	-9.7788228e-02	-2.0950271e-01
4.5000614e+02	-9.7788228e-02	-2.0785693e-01
4.5017798e+02	-9.7788228e-02	-2.1169654e-01
4.5034982e+02	-9.7788228e-02	-2.0111162e-01
4.5052166e+02	-9.7788228e-02	-2.0231012e-01
4.5069351e+02	-9.7788228e-02	-2.0797818e-01
4.5086535e+02	-9.7788228e-02	-2.0409762e-01
4.5103719e+02	-9.7788228e-02	-2.0976568e-01
4.5120903e+02	-9.7788228e-02	-2.0690093e-01
4.5138088e+02	-9.7788228e-02	-2.1013105e-01
4.5155272e+02	-9.7788228e-02	-2.0279673e-01
4.5172456e+02	-9.7788228e-02	-2.0338574e-01
4.5189640e+02	-9.7788228e-02	-2.1332021e-01
4.5206825e+02	-9.7788228e-02	-2.1655033e-01
4.5224009e+02	-9.7788228e-02	-2.0494960e-01
4.5241193e+02	-9.7788228e-02	-2.0533545e-01
4.5258377e+02	-9.7788228e-02	-2.1303513e-01
4.5275562e+02	-9.7788228e-02	-2.0448184e-01
4.5292746e+02	-9.7788228e-02	-1.9653804e-01
4.5309930e+02	-9.7788228e-02	-1.9753337e-01
4.5327114e+02	-9.7788228e-02	-2.0320143e-01
4.5344299e+02	-9.7788228e-02	-2.0947898e-01
4.5361483e+02	-9.7788228e-02	-2.0397312e-01
4.5378667e+02	-9.7788228e-02	-2.0740640e-01
4.5395851e+02	-9.7788228e-02	-2.1307447e-01
4.5413035e+02	-9.7788228e-02	-2.0391169e-01
4.5430220e+02	-9.7788228e-02	-1.9596788e-01
4.5447404e+02	-9.7788228e-02	-1.9736954e-01
4.5464588e+02	-9.7788228e-02	-2.1380520e-01
4.5481772e+02	-9.7788228e-02	-2.0057918e-01
4.5498957e+02	-9.7788228e-02	-2.1274843e-01
4.5516141e+02	-9.7788228e-02	-2.0907104e-01
4.5533325e+02	-9.7788228e-02	-2.0661261e-01
4.5550509e+02	-9.7788228e-02	-2.0679529e-01
4.5567694e+02	-9.7788228e-02	-2.0393054e-01
4.5584878e+02	-9.7788228e-02	-2.0858280e-01
4.5602062e+02	-9.7788228e-02	-2.0388959e-01
4.5619246e+02	-9.7788228e-02	-2.0346278e-01
4.5636431e+02	-9.7788228e-02	-2.0059803e-01
4.5653615e+02	-9.7788228e-02	-2.0992302e-01
4.5670799e+02	-9.7788228e-02	-1.9629067e-01
4.5687983e+02	-9.7788227e-02	-2.1841487e-01
4.5705168e+02	-9.7788227e-02	-2.0457936e-01
4.5722352e+02	-9.7788227e-02	-1.9196283e-01
4.5739536e+02	-9.7788227e-02	-1.9478662e-01
4.5756720e+02	-9.7788227e-02	-1.9557879e-01
4.5773905e+02	-9.7788227e-02	-1.9941839e-01
4.5791089e+02	-9.7788227e-02	-2.1626038e-01
4.5808273e+02	-9.7788227e-02	-2.0425333e-01
4.5825457e+02	-9.7788227e-02	-2.0098226e-01
4.5842641e+02	-9.7788226e-02	-2.0014913e-01
4.5859826e+02	-9.7788226e-02	-2.0012865e-01
4.5877010e+02	-9.7788226e-02	-1.9462279e-01
4.5894194e+02	-9.7788226e-02	-1.9805607e-01
4.5911378e+02	-9.7788226e-02	-1.9884824e-01
4.5928563e+02	-9.7788225e-02	-2.0146887e-01
4.5945747e+02	-9.7788225e-02	-1.9433771e-01
4.5962931e+02	-9.7788225e-02	-2.0427219e-01
4.5980115e+02	-9.7788224e-02	-2.0668965e-01
4.5997300e+02	-9.7788224e-02	-2.0240277e-01
4.6014484e+02	-9.7788224e-02	-2.0075699e-01
4.6031668e+02	-9.7788223e-02	-2.0378395e-01
4.6048852e+02	-9.7788223e-02	-2.0010655e-01
4.6066037e+02	-9.7788222e-02	-2.0089872e-01
4.6083221e+02	-9.7788222e-02	-1.9844029e-01
4.6100405e+02	-9.7788221e-02	-2.0167041e-01
4.6117589e+02	-9.7788220e-02	-2.0469737e-01
4.6134774e+02	-9.7788220e-02	-2.0589586e-01
4.6151958e+02	-9.7788219e-02	-2.0282795e-01
4.6169142e+02	-9.7788218e-02	-2.0138533e-01
4.6186326e+02	-9.7788217e-02	-2.0156802e-01
4.6203510e+02	-9.7788216e-02	-1.9870327e-01
4.6220695e+02	-9.7788215e-02	-1.9705749e-01
4.6237879e+02	-9.7788213e-02	-2.0739829e-01
4.6255063e+02	-9.7788212e-02	-1.9417226e-01
4.6272247e+02	-9.7788211e-02	-2.0288776e-01
4.6289432e+02	-9.7788209e-02	-2.0327361e-01
4.6306616e+02	-9.7788207e-02	-1.9573613e-01
4.6323800e+02	-9.7788206e-02	-1.9530932e-01
4.6340984e+02	-9.7788203e-02	-1.8980346e-01
4.6358169e+02	-9.7788201e-02	-2.0014426e-01
4.6375353e+02	-9.7788199e-02	-1.9240362e-01
4.6392537e+02	-9.7788196e-02	-1.9217997e-01
4.6409721e+02	-9.7788193e-02	-1.8890890e-01
4.6426906e+02	-9.7788190e-02	-1.9193585e-01
4.6444090e+02	-9.7788187e-02	-1.9719759e-01
4.6461274e+02	-9.7788183e-02	-2.0896053e-01
4.6478458e+02	-9.7788179e-02	-1.9004596e-01
4.6495643e+02	-9.7788175e-02	-1.9591719e-01
4.6512827e+02	-9.7788171e-02	-1.9691252e-01
4.6530011e+02	-9.7788166e-02	-2.0440904e-01
4.6547195e+02	-9.7788160e-02	-1.9687156e-01
4.6564380e+02	-9.7788154e-02	-1.9278784e-01
4.6581564e+02	-9.7788148e-02	-1.9012625e-01
4.6598748e+02	-9.7788141e-02	-1.9518483e-01
4.6615932e+02	-9.7788134e-02	-1.9232008e-01
4.6633116e+02	-9.7788125e-02	-1.9270592e-01
4.6650301e+02	-9.7788117e-02	-1.8496528e-01
4.6667485e+02	-9.7788107e-02	-1.8535113e-01
4.6684669e+02	-9.7788097e-02	-1.9691089e-01
4.6701853e+02	-9.7788086e-02	-1.9384298e-01
4.6719038e+02	-9.7788074e-02	-1.9402567e-01
4.6736222e+02	-9.7788061e-02	-1.9481784e-01
4.6753406e+02	-9.7788047e-02	-1.8362344e-01
4.6770590e+02	-9.7788032e-02	-1.9904329e-01
4.6787775e+02	-9.7788015e-02	-1.9313110e-01
4.6804959e+02	-9.7787998e-02	-1.9859600e-01
4.6822143e+02	-9.7787979e-02	-1.9105852e-01
4.6839327e+02	-9.7787958e-02	-1.9733607e-01
4.6856512e+02	-9.7787936e-02	-1.9365868e-01
4.6873696e+02	-9.7787912e-02	-1.8916863e-01
4.6890880e+02	-9.7787886e-02	-1.9707148e-01
4.6908064e+02	-9.7787858e-02	-1.9115929e-01
4.6925249e+02	-9.7787828e-02	-1.8727873e-01
4.6942433e+02	-9.7787795e-02	-1.9518158e-01
4.6959617e+02	-9.7787760e-02	-1.9434845e-01
4.6976801e+02	-9.7787722e-02	-1.8965524e-01
4.6993986e+02	-9.7787682e-02	-1.9146322e-01
4.7011170e+02	-9.7787638e-02	-1.8941112e-01
4.7028354e+02	-9.7787591e-02	-1.9223492e-01
4.7045538e+02	-9.7787540e-02	-1.8896384e-01
4.7062722e+02	-9.7787485e-02	-1.8162952e-01
4.7079907e+02	-9.7787426e-02	-1.9237664e-01
4.7097091e+02	-9.7787362e-02	-1.9479411e-01
4.7114275e+02	-9.7787294e-02	-2.0046218e-01
4.7131459e+02	-9.7787220e-02	-1.8967410e-01
4.7148644e+02	-9.7787141e-02	-1.9412319e-01
4.7165828e+02	-9.7787056e-02	-1.9349322e-01
4.7183012e+02	-9.7786965e-02	-1.8940950e-01
4.7200196e+02	-9.7786866e-02	-1.9081116e-01
4.7217381e+02	-9.7786761e-02	-1.9505709e-01
4.7234565e+02	-9.7786647e-02	-1.9300498e-01
4.7251749e+02	-9.7786526e-02	-1.9237502e-01
4.7268933e+02	-9.7786395e-02	-1.8890078e-01
4.7286118e+02	-9.7786254e-02	-1.8888030e-01
4.7303302e+02	-9.7786103e-02	-1.8662504e-01
4.7320486e+02	-9.7785941e-02	-1.9310575e-01
4.7337670e+02	-9.7785768e-02	-1.8577144e-01
4.7354855e+02	-9.7785581e-02	-1.9022053e-01
4.7372039e+02	-9.7785381e-02	-1.9527910e-01
4.7389223e+02	-9.7785167e-02	-1.8225624e-01
4.7406407e+02	-9.7784937e-02	-1.9909823e-01
4.7423592e+02	-9.7784691e-02	-1.8587220e-01
4.7440776e+02	-9.7784427e-02	-1.7447464e-01
4.7457960e+02	-9.7784145e-02	-1.9761466e-01
4.7475144e+02	-9.7783842e-02	-1.9170247e-01
4.7492328e+02	-9.7783518e-02	-1.9168200e-01
4.7509513e+02	-9.7783171e-02	-1.9125519e-01
4.7526697e+02	-9.7782799e-02	-1.9021890e-01
4.7543881e+02	-9.7782401e-02	-1.8430672e-01
4.7561065e+02	-9.7781976e-02	-1.8509889e-01
4.7578250e+02	-9.7781521e-02	-1.8589106e-01
4.7595434e+02	-9.7781034e-02	-1.8485477e-01
4.7612618e+02	-9.7780514e-02	-1.9397659e-01
4.7629802e+02	-9.7779958e-02	-1.8522014e-01
4.7646987e+02	-9.7779363e-02	-1.8702812e-01
4.7664171e+02	-9.7778728e-02	-1.8314756e-01
4.7681355e+02	-9.7778050e-02	-1.8068913e-01
4.7698539e+02	-9.7777325e-02	-1.7904336e-01
4.7715724e+02	-9.7776551e-02	-1.8308612e-01
4.7732908e+02	-9.7775725e-02	-1.8367513e-01
4.7750092e+02	-9.7774844e-02	-1.8060722e-01
4.7767276e+02	-9.7773903e-02	-1.8383734e-01
4.7784461e+02	-9.7772899e-02	-1.8605164e-01
4.7801645e+02	-9.7771829e-02	-1.8684381e-01
4.7818829e+02	-9.7770687e-02	-1.8316641e-01
4.7836013e+02	-9.7769470e-02	-1.7562893e-01
4.7853197e+02	-9.7768172e-02	-1.6910726e-01
4.7870382e+02	-9.7766790e-02	-1.8087019e-01
4.7887566e+02	-9.7765317e-02	-1.8105288e-01
4.7904750e+02	-9.7763748e-02	-1.7859445e-01
4.7921934e+02	-9.7762077e-02	-1.8284038e-01
4.7939119e+02	-9.7760298e-02	-1.8911793e-01
4.7956303e+02	-9.7758404e-02	-1.7325080e-01
4.7973487e+02	-9.7756389e-02	-1.8338843e-01
4.7990671e+02	-9.7754244e-02	-1.7605411e-01
4.8007856e+02	-9.7751963e-02	-1.7826842e-01
4.8025040e+02	-9.7749537e-02	-1.7601315e-01
4.8042224e+02	-9.7746957e-02	-1.7477370e-01
4.8059408e+02	-9.7744214e-02	-1.7922279e-01
4.8076593e+02	-9.7741299e-02	-1.7838967e-01
4.8093777e+02	-9.7738202e-02	-1.8101030e-01
4.8110961e+02	-9.7734911e-02	-1.7570760e-01
4.8128145e+02	-9.7731416e-02	-1.7609345e-01
4.8145330e+02	-9.7727705e-02	-1.6855596e-01
4.8162514e+02	-9.7723765e-02	-1.7788095e-01
4.8179698e+02	-9.7719583e-02	-1.7562569e-01
4.8196882e+02	-9.7715145e-02	-1.7844948e-01
4.8214067e+02	-9.7710437e-02	-1.7903849e-01
4.8231251e+02	-9.7705442e-02	-1.6662511e-01
4.8248435e+02	-9.7700146e-02	-1.6802677e-01
4.8265619e+02	-9.7694531e-02	-1.7735175e-01
4.8282803e+02	-9.7688578e-02	-1.7062692e-01
4.8299988e+02	-9.7682270e-02	-1.7121593e-01
4.8317172e+02	-9.7675587e-02	-1.6530375e-01
4.8334356e+02	-9.7668507e-02	-1.7523822e-01
4.8351540e+02	-9.7661009e-02	-1.7521774e-01
4.8368725e+02	-9.7653070e-02	-1.8088580e-01
4.8385909e+02	-9.7644666e-02	-1.6156491e-01
4.8403093e+02	-9.7635772e-02	-1.7414049e-01
4.8420277e+02	-9.7626361e-02	-1.7208839e-01
4.8437462e+02	-9.7616405e-02	-1.8222602e-01
4.8454646e+02	-9.7605875e-02	-1.7103162e-01
4.8471830e+02	-9.7594741e-02	-1.6857320e-01
4.8489014e+02	-9.7582970e-02	-1.7220964e-01
4.8506199e+02	-9.7570530e-02	-1.6914173e-01
4.8523383e+02	-9.7557384e-02	-1.6099476e-01
4.8540567e+02	-9.7543496e-02	-1.6117744e-01
4.8557751e+02	-9.7528828e-02	-1.7111191e-01
4.8574936e+02	-9.7513338e-02	-1.7921792e-01
4.8592120e+02	-9.7496985e-02	-1.7797847e-01
4.8609304e+02	-9.7479724e-02	-1.7165996e-01
4.8626488e+02	-9.7461510e-02	-1.6696675e-01
4.8643673e+02	-9.7442293e-02	-1.7832336e-01
4.8660857e+02	-9.7422023e-02	-1.6570682e-01
4.8678041e+02	-9.7400647e-02	-1.5837250e-01
4.8695225e+02	-9.7378110e-02	-1.6790065e-01
4.8712409e+02	-9.7354355e-02	-1.7031812e-01
4.8729594e+02	-9.7329320e-02	-1.6196799e-01
4.8746778e+02	-9.7302944e-02	-1.6011905e-01
4.8763962e+02	-9.7275160e-02	-1.6152071e-01
4.8781146e+02	-9.7245900e-02	-1.6150023e-01
4.8798331e+02	-9.7215092e-02	-1.5965129e-01
4.8815515e+02	-9.7182662e-02	-1.6917944e-01
4.8832699e+02	-9.7148532e-02	-1.6590836e-01
4.8849883e+02	-9.7112622e-02	-1.6304361e-01
4.8867068e+02	-9.7074846e-02	-1.5997570e-01
4.8884252e+02	-9.7035117e-02	-1.5446984e-01
4.8901436e+02	-9.6993344e-02	-1.6724858e-01
4.8918620e+02	-9.6949431e-02	-1.5930478e-01
4.8935805e+02	-9.6903279e-02	-1.6294122e-01
4.8952989e+02	-9.6854785e-02	-1.5865433e-01
4.8970173e+02	-9.6803841e-02	-1.5883702e-01
4.8987357e+02	-9.6750336e-02	-1.6084816e-01
4.9004542e+02	-9.6694155e-02	-1.6590674e-01
4.9021726e+02	-9.6635176e-02	-1.5816610e-01
4.9038910e+02	-9.6573274e-02	-1.5997408e-01
4.9056094e+02	-9.6508320e-02	-1.5995360e-01
4.9073279e+02	-9.6440177e-02	-1.6277739e-01
4.9090463e+02	-9.6368707e-02	-1.6702332e-01
4.9107647e+02	-9.6293764e-02	-1.6354908e-01
4.9124831e+02	-9.6215196e-02	-1.5052622e-01
4.9142015e+02	-9.6132847e-02	-1.6228915e-01
4.9159200e+02	-9.6046556e-02	-1.6267500e-01
4.9176384e+02	-9.5956153e-02	-1.6062290e-01
4.9193568e+02	-9.5861466e-02	-1.5836763e-01
4.9210752e+02	-9.5762312e-02	-1.5042383e-01
4.9227937e+02	-9.5658506e-02	-1.5629505e-01
4.9245121e+02	-9.5549854e-02	-1.5119552e-01
4.9262305e+02	-9.5436157e-02	-1.5726991e-01
4.9279489e+02	-9.5317205e-02	-1.5156089e-01
4.9296674e+02	-9.5192787e-02	-1.5174357e-01
4.9313858e+02	-9.5062680e-02	-1.5903693e-01
4.9331042e+02	-9.4926656e-02	-1.5028048e-01
4.9348226e+02	-9.4784478e-02	-1.4579043e-01
4.9365411e+02	-9.4635901e-02	-1.5389644e-01
4.9382595e+02	-9.4480675e-02	-1.4615580e-01
4.9399779e+02	-9.4318538e-02	-1.5405865e-01
4.9416963e+02	-9.4149222e-02	-1.4956860e-01
4.9434148e+02	-9.3972450e-02	-1.5036077e-01
4.9451332e+02	-9.3787936e-02	-1.5440354e-01
4.9468516e+02	-9.3595386e-02	-1.4747554e-01
4.9485700e+02	-9.3394496e-02	-1.3973490e-01
4.9502884e+02	-9.3184954e-02	-1.5170099e-01
4.9520069e+02	-9.2966437e-02	-1.6082281e-01
4.9537253e+02	-9.2738614e-02	-1.5145687e-01
4.9554437e+02	-9.2501145e-02	-1.5163956e-01
4.9571621e+02	-9.2253677e-02	-1.5283805e-01
4.9588806e+02	-9.1995850e-02	-1.4814484e-01
4.9605990e+02	-9.1727293e-02	-1.3938839e-01
4.9623174e+02	-9.1447625e-02	-1.3753945e-01
4.9640358e+02	-9.1156453e-02	-1.3873794e-01
4.9657543e+02	-9.0853375e-02	-1.4217122e-01
4.9674727e+02	-9.0537979e-02	-1.4946458e-01
4.9691911e+02	-9.0209840e-02	-1.4172394e-01
4.9709095e+02	-8.9868523e-02	-1.2890424e-01
4.9726280e+02	-8.9513583e-02	-1.4371460e-01
4.9743464e+02	-8.9144561e-02	-1.3475499e-01
4.9760648e+02	-8.8760990e-02	-1.4631476e-01
4.9777832e+02	-8.8362389e-02	-1.3755830e-01
4.9795017e+02	-8.7948267e-02	-1.3875680e-01
4.9812201e+02	-8.7518121e-02	-1.3203196e-01
4.9829385e+02	-8.7071436e-02	-1.3363678e-01
4.9846569e+02	-8.6607686e-02	-1.3930485e-01
4.9863754e+02	-8.6126332e-02	-1.2668831e-01
4.9880938e+02	-8.5626824e-02	-1.4373346e-01
4.9898122e+02	-8.5108600e-02	-1.3721179e-01
4.9915306e+02	-8.4571086e-02	-1.4003558e-01
4.9932490e+02	-8.4013697e-02	-1.2762221e-01
4.9949675e+02	-8.3435835e-02	-1.2943019e-01
4.9966859e+02	-8.2836890e-02	-1.2961287e-01
4.9984043e+02	-8.2216241e-02	-1.3568726e-01
5.0001227e+02	-8.1573254e-02	-1.2794662e-01
5.0018412e+02	-8.0907284e-02	-1.2995776e-01
5.0035596e+02	-8.0217675e-02	-1.2790566e-01
5.0052780e+02	-7.9503758e-02	-1.3072945e-01
5.0069964e+02	-7.8764854e-02	-1.3599119e-01
5.0087149e+02	-7.8000271e-02	-1.4165926e-01
5.0104333e+02	-7.7209306e-02	-1.3148067e-01
5.0121517e+02	-7.6391246e-02	-1.2374002e-01
5.0138701e+02	-7.5545367e-02	-1.1965630e-01
5.0155886e+02	-7.4670933e-02	-1.2532436e-01
5.0173070e+02	-7.3767198e-02	-1.2611653e-01
5.0190254e+02	-7.2833405e-02	-1.1898538e-01
5.0207438e+02	-7.1868790e-02	-1.2546609e-01
5.0224623e+02	-7.0872576e-02	-1.1447485e-01
5.0241807e+02	-6.9843977e-02	-1.2237770e-01
5.0258991e+02	-6.8782199e-02	-1.0976116e-01
5.0276175e+02	-6.7686437e-02	-1.1299128e-01
5.0293360e+02	-6.6555881e-02	-1.1032969e-01
5.0310544e+02	-6.5389710e-02	-1.1924835e-01
5.0327728e+02	-6.4187096e-02	-1.2065001e-01
5.0344912e+02	-6.2947204e-02	-1.1514415e-01
5.0362096e+02	-6.1669192e-02	-1.1085726e-01
5.0379281e+02	-6.0352212e-02	-1.1510319e-01
5.0396465e+02	-5.8995408e-02	-1.0390879e-01
5.0413649e+02	-5.7597922e-02	-1.0876421e-01
5.0430833e+02	-5.6158890e-02	-1.0508681e-01
5.0448018e+02	-5.4677442e-02	-1.0425368e-01
5.0465202e+02	-5.3152706e-02	-1.0971858e-01
5.0482386e+02	-5.1583807e-02	-1.1518348e-01
5.0499570e+02	-4.9969867e-02	-1.0622387e-01
5.0516755e+02	-4.8310006e-02	-1.0437493e-01
5.0533939e+02	-4.6603345e-02	-9.7040610e-02
5.0551123e+02	-4.4849002e-02	-9.7223293e-02
5.0568307e+02	-4.3046098e-02	-8.8873163e-02
5.0585492e+02	-4.1193752e-02	-1.0388669e-01
5.0602676e+02	-3.9291088e-02	-1.0772629e-01
5.0619860e+02	-3.7337232e-02	-9.5922406e-02
5.0637044e+02	-3.5331314e-02	-9.6105089e-02
5.0654229e+02	-3.3272466e-02	-9.7506746e-02
5.0671413e+02	-3.1159829e-02	-9.8908404e-02
5.0688597e+02	-2.8992549e-02	-9.0761436e-02
5.0705781e+02	-2.6769779e-02	-9.2163093e-02
5.0722966e+02	-2.4490681e-02	-1.0311337e-01
5.0740150e+02	-2.2154424e-02	-9.4356920e-02
5.0757334e+02	-1.9760191e-02	-8.4381492e-02
5.0774518e+02	-1.7307173e-02	-8.6189474e-02
5.0791702e+02	-1.4794575e-02	-8.4746860e-02
5.0808887e+02	-1.2221616e-02	-8.1678947e-02
5.0826071e+02	-9.5875282e-03	-9.2426067e-02
5.0843255e+02	-6.8915596e-03	-8.3872775e-02
5.0860439e+02	-4.1329755e-03	-8.3852296e-02
5.0877624e+02	-1.3110588e-03	-8.2612844e-02
5.0894808e+02	1.5748883e-03	-8.1170230e-02
5.0911992e+02	4.5255436e-03	-8.4197185e-02
5.0929176e+02	7.5415635e-03	-7.4831244e-02
5.0946361e+02	1.0623581e-02	-7.1966494e-02
5.0963545e+02	1.3772208e-02	-7.3368151e-02
5.0980729e+02	1.6988026e-02	-6.8471779e-02
5.0997913e+02	2.0271597e-02	-7.2717707e-02
5.1015098e+02	2.3623449e-02	-6.7821335e-02
5.1032282e+02	2.7044087e-02	-6.3737612e-02
5.1049466e+02	3.0533981e-02	-6.2498160e-02
5.1066650e+02	3.4093573e-02	-6.6134602e-02
5.1083835e+02	3.7723271e-02	-6.3879338e-02
5.1101019e+02	4.1423450e-02	-6.0811426e-02
5.1118203e+02	4.5194451e-02	-6.0181461e-02
5.1135387e+02	4.9036575e-02	-6.5443201e-02
5.1152571e+02	5.2950090e-02	-5.0998203e-02
5.1169756e+02	5.6935222e-02	-5.6869430e-02
5.1186940e+02	6.0992159e-02	-4.6487677e-02
5.1204124e+02	6.5121047e-02	-5.0936768e-02
5.1221308e+02	6.9321989e-02	-4.5024584e-02
5.1238493e+02	7.3595046e-02	-4.8051539e-02
5.1255677e+02	7.7940234e-02	-5.0265845e-02
5.1272861e+02	8.2357521e-02	-3.5617686e-02
5.1290045e+02	8.6846830e-02	-3.3362423e-02
5.1307230e+02	9.1408036e-02	-3.9843136e-02
5.1324414e+02	9.6040963e-02	-4.5714362e-02
5.1341598e+02	1.0074539e-01	-3.5738934e-02
5.1358782e+02	1.0552103e-01	-2.2512910e-02
5.1375967e+02	1.1036756e-01	-2.8384137e-02
5.1393151e+02	1.1528461e-01	-2.8363658e-02
5.1410335e+02	1.2027172e-01	-1.5950283e-02
5.1427519e+02	1.2532842e-01	-1.9586725e-02
5.1444704e+02	1.3045414e-01	-1.7128299e-02
5.1461888e+02	1.3564830e-01	-7.7623581e-03
5.1479072e+02	1.4091022e-01	-8.5545285e-03
5.1496256e+02	1.4623918e-01	-1.9098486e-02
5.1513441e+02	1.5163441e-01	-1.2576816e-02
5.1530625e+02	1.5709506e-01	5.5251013e-03
5.1547809e+02	1.6262024e-01	-4.2062074e-03
5.1564993e+02	1.6820897e-01	1.5028137e-03
5.1582177e+02	1.7386025e-01	9.1380558e-04
5.1599362e+02	1.7957299e-01	2.9659065e-03
5.1616546e+02	1.8534603e-01	3.7990340e-03
5.1633730e+02	1.9117818e-01	-2.6816789e-03
5.1650914e+02	1.9706815e-01	1.4810752e-02
5.1668099e+02	2.0301461e-01	2.3973531e-02
5.1685283e+02	2.0901617e-01	1.6477007e-02
5.1702467e+02	2.1507136e-01	1.9951243e-02
5.1719651e+02	2.2117865e-01	2.1393857e-02
5.1736836e+02	2.2733647e-01	2.9743988e-02
5.1754020e+02	2.3354314e-01	2.3669599e-02
5.1771204e+02	2.3979697e-01	3.4254514e-02
5.1788388e+02	2.4609618e-01	3.6916101e-02
5.1805573e+02	2.5243892e-01	4.0999825e-02
5.1822757e+02	2.5882329e-01	4.4270899e-02
5.1839941e+02	2.6524733e-01	4.7541973e-02
5.1857125e+02	2.7170901e-01	3.9029638e-02
5.1874310e+02	2.7820626e-01	6.4851720e-02
5.1891494e+02	2.8473692e-01	5.0041356e-02
5.1908678e+02	2.9129880e-01	5.7781999e-02
5.1925862e+02	2.9788962e-01	5.4755044e-02
5.1943047e+02	3.0450709e-01	7.6920206e-02
5.1960231e+02	3.1114881e-01	6.9830007e-02
5.1977415e+02	3.1781236e-01	7.3913730e-02
5.1994599e+02	3.2449527e-01	7.3527884e-02
5.2011783e+02	3.3119498e-01	8.4722285e-02
5.2028968e+02	3.3790893e-01	9.9573607e-02
5.2046152e+02	3.4463446e-01	8.4560080e-02
5.2063336e+02	3.5136890e-01	9.3926021e-02
5.2080520e+02	3.5810951e-01	1.0979315e-01
5.2097705e+02	3.6485353e-01	1.1245474e-01
5.2114889e+02	3.7159811e-01	1.1613214e-01
5.2132073e+02	3.7834042e-01	1.1696527e-01
5.2149257e+02	3.8507753e-01	1.1698575e-01
5.2166442e+02	3.9180652e-01	1.2147579e-01
5.2183626e+02	3.9852441e-01	1.3734293e-01
5.2200810e+02	4.0522818e-01	1.2903375e-01
5.2217994e+02	4.1191479e-01	1.5119892e-01
5.2235179e+02	4.1858118e-01	1.5000042e-01
5.2252363e+02	4.2522424e-01	1.4941141e-01
5.2269547e+02	4.3184084e-01	1.5024454e-01
5.2286731e+02	4.3842784e-01	1.4640494e-01
5.2303916e+02	4.4498208e-01	1.5333293e-01
5.2321100e+02	4.5150035e-01	1.7427912e-01
5.2338284e+02	4.5797947e-01	1.6759524e-01
5.2355468e+02	4.6441621e-01	1.8590032e-01
5.2372653e+02	4.7080735e-01	1.8774926e-01
5.2389837e+02	4.7714966e-01	1.9894366e-01
5.2407021e+02	4.8343989e-01	1.8839971e-01
5.2424205e+02	4.8967480e-01	2.0690795e-01
5.2441389e+02	4.9585116e-01	2.1322646e-01
5.2458574e+02	5.0196571e-01	2.0979318e-01
5.2475758e+02	5.0801524e-01	2.1408006e-01
5.2492942e+02	5.1399650e-01	2.3461993e-01
5.2510126e+02	5.1990630e-01	2.4114160e-01
5.2527311e+02	5.2574143e-01	2.4055259e-01
5.2544495e+02	5.3149871e-01	2.4809007e-01
5.2561679e+02	5.3717497e-01	2.5197063e-01
5.2578863e+02	5.4276707e-01	2.6113341e-01
5.2596048e+02	5.4827191e-01	2.6034124e-01
5.2613232e+02	5.5368639e-01	2.6584710e-01
5.2630416e+02	5.5900746e-01	2.8313637e-01
5.2647600e+02	5.6423210e-01	2.8965804e-01
5.2664785e+02	5.6935733e-01	2.9699236e-01
5.2681969e+02	5.7438020e-01	3.0290454e-01
5.2699153e+02	5.7929782e-01	3.0983253e-01
5.2716337e+02	5.8410731e-01	3.1676053e-01
5.2733522e+02	5.8880589e-01	3.2632963e-01
5.2750706e+02	5.9339079e-01	3.3853984e-01
5.2767890e+02	5.9785931e-01	3.4993741e-01
5.2785074e+02	6.0220880e-01	3.3776815e-01
5.2802259e+02	6.0643668e-01	3.5688588e-01
5.2819443e+02	6.1054042e-01	3.5548422e-01
5.2836627e+02	6.1451755e-01	3.7297665e-01
5.2853811e+02	6.1836569e-01	3.7218448e-01
5.2870995e+02	6.2208250e-01	3.8744213e-01
5.2888180e+02	6.2566572e-01	3.9315115e-01
5.2905364e+02	6.2911318e-01	4.0028231e-01
5.2922548e+02	6.3242277e-01	4.1818106e-01
5.2939732e+02	6.3559245e-01	4.2470273e-01
5.2956917e+02	6.3862029e-01	4.2411372e-01
5.2974101e+02	6.4150440e-01	4.4445043e-01
5.2991285e+02	6.4424301e-01	4.4792466e-01
5.3008469e+02	6.4683442e-01	4.6013488e-01
5.3025654e+02	6.4927702e-01	4.7011030e-01
5.3042838e+02	6.5156928e-01	4.8028889e-01
5.3060022e+02	6.5370978e-01	5.0143824e-01
5.3077206e+02	6.5569718e-01	4.9597334e-01
5.3094391e+02	6.5753022e-01	5.1468475e-01
5.3111575e+02	6.5920776e-01	5.1490839e-01
5.3128759e+02	6.6072875e-01	5.2143006e-01
5.3145943e+02	6.6209222e-01	5.3668770e-01
5.3163128e+02	6.6329732e-01	5.4341254e-01
5.3180312e+02	6.6434328e-01	5.5379429e-01
5.3197496e+02	6.6522945e-01	5.6519185e-01
5.3214680e+02	6.6595526e-01	5.6947874e-01
5.3231864e+02	6.6652026e-01	5.7986049e-01
5.3249049e+02	6.6692408e-01	5.7764618e-01
5.3266233e+02	6.6716648e-01	5.8721529e-01
5.3283417e+02	6.6724729e-01	5.9759704e-01
5.3300601e+02	6.6716647e-01	5.9985230e-01
5.3317786e+02	6.6692406e-01	6.0678030e-01
5.3334970e+02	6.6652023e-01	6.1573991e-01
5.3352154e+02	6.6595522e-01	6.2246475e-01
5.3369338e+02	6.6522940e-01	6.2004728e-01
5.3386523e+02	6.6434322e-01	6.0767486e-01
5.3403707e+02	6.6329725e-01	6.1500918e-01
5.3420891e+02	6.6209214e-01	6.0507471e-01
5.3438075e+02	6.6072865e-01	6.0692365e-01
5.3455260e+02	6.5920766e-01	6.0653780e-01
5.3472444e+02	6.5753010e-01	5.9640017e-01
5.3489628e+02	6.5569705e-01	5.9438903e-01
5.3506812e+02	6.5370965e-01	5.7754704e-01
5.3523997e+02	6.5156914e-01	5.7289479e-01
5.3541181e+02	6.4927686e-01	5.5747493e-01
5.3558365e+02	6.4683426e-01	5.5444798e-01
5.3575549e+02	6.4424284e-01	5.5162419e-01
5.3592734e+02	6.4150421e-01	5.4067390e-01
5.3609918e+02	6.3862009e-01	5.3195841e-01
5.3627102e+02	6.3559225e-01	5.2466505e-01
5.3644286e+02	6.3242255e-01	5.0802622e-01
5.3661470e+02	6.2911296e-01	5.0073286e-01
5.3678655e+02	6.2566549e-01	4.8206241e-01
5.3695839e+02	6.2208226e-01	4.8309870e-01
5.3713023e+02	6.1836544e-01	4.7092945e-01
5.3730207e+02	6.1451730e-01	4.5916652e-01
5.3747392e+02	6.1054015e-01	4.5349845e-01
5.3764576e+02	6.0643641e-01	4.4051655e-01
5.3781760e+02	6.0220852e-01	4.3078524e-01
5.3798944e+02	5.9785902e-01	4.3060255e-01
5.3816129e+02	5.9339049e-01	4.1823014e-01
5.3833313e+02	5.8880559e-01	4.1154626e-01
5.3850497e+02	5.8410700e-01	3.9186000e-01
5.3867681e+02	5.7929750e-01	4.0386705e-01
5.3884866e+02	5.7437988e-01	3.6975628e-01
5.3902050e+02	5.6935700e-01	3.7282419e-01
5.3919234e+02	5.6423176e-01	3.6796877e-01
5.3936418e+02	5.5900712e-01	3.5803430e-01
5.3953603e+02	5.5368604e-01	3.4444291e-01
5.3970787e+02	5.4827155e-01	3.3430528e-01
5.3987971e+02	5.4276671e-01	3.2599611e-01
5.4005155e+02	5.3717460e-01	3.1849958e-01
5.4022340e+02	5.3149833e-01	3.1201887e-01
5.4039524e+02	5.2574105e-01	3.0472551e-01
5.4056708e+02	5.1990592e-01	2.8097600e-01
5.4073892e+02	5.1399611e-01	2.8180913e-01
5.4091076e+02	5.0801484e-01	2.7410945e-01
5.4108261e+02	5.0196531e-01	2.7128565e-01
5.4125445e+02	4.9585075e-01	2.5911640e-01
5.4142629e+02	4.8967439e-01	2.6543491e-01
5.4159813e+02	4.8343948e-01	2.4981189e-01
5.4176998e+02	4.7714924e-01	2.4089323e-01
5.4194182e+02	4.7080693e-01	2.2242595e-01
5.4211366e+02	4.6441579e-01	2.3118240e-01
5.4228550e+02	4.5797905e-01	2.1718469e-01
5.4245735e+02	4.5149993e-01	2.1273560e-01
5.4262919e+02	4.4498165e-01	1.9955053e-01
5.4280103e+02	4.3842741e-01	1.9896152e-01
5.4297287e+02	4.3184041e-01	1.9695038e-01
5.4314472e+02	4.2522380e-01	1.8986018e-01
5.4331656e+02	4.1858074e-01	1.7484665e-01
5.4348840e+02	4.1191435e-01	1.7303867e-01
5.4366024e+02	4.0522774e-01	1.7163701e-01
5.4383209e+02	3.9852397e-01	1.6739108e-01
5.4400393e+02	3.9180608e-01	1.5136175e-01
5.4417577e+02	3.8507709e-01	1.6418145e-01
5.4434761e+02	3.7833997e-01	1.3616554e-01
5.4451946e+02	3.7159767e-01	1.4837575e-01
5.4469130e+02	3.6485308e-01	1.4067606e-01
5.4486314e+02	3.5810907e-01	1.3541432e-01
5.4503498e+02	3.5136846e-01	1.2669883e-01
5.4520682e+02	3.4463402e-01	1.2001495e-01
5.4537867e+02	3.3790848e-01	1.2166073e-01
5.4555051e+02	3.3119454e-01	1.1518001e-01
5.4572235e+02	3.2449483e-01	1.1520049e-01
5.4589419e+02	3.1781192e-01	1.0039013e-01
5.4606604e+02	3.1114837e-01	9.5534713e-02
5.4623788e+02	3.0450665e-01	9.3320407e-02
5.4640972e+02	2.9788919e-01	9.0496614e-02
5.4658156e+02	2.9129836e-01	9.1939228e-02
5.4675341e+02	2.8473649e-01	8.1395271e-02
5.4692525e+02	2.7820583e-01	7.8165153e-02
5.4709709e+02	2.7170859e-01	7.9201443e-02
5.4726893e+02	2.6524690e-01	8.0644057e-02
5.4744078e+02	2.5882287e-01	6.6036855e-02
5.4761262e+02	2.5243850e-01	6.9714254e-02
5.4778446e+02	2.4609576e-01	5.9170296e-02
5.4795630e+02	2.3979656e-01	5.6346504e-02
5.4812815e+02	2.3354274e-01	5.7585956e-02
5.4829999e+02	2.2733606e-01	5.2527378e-02
5.4847183e+02	2.2117825e-01	4.7062477e-02
5.4864367e+02	2.1507096e-01	4.4035522e-02
5.4881551e+02	2.0901577e-01	3.4913700e-02
5.4898736e+02	2.0301422e-01	4.3466992e-02
5.4915920e+02	1.9706776e-01	4.1252686e-02
5.4933104e+02	1.9117779e-01	2.2582239e-02
5.4950288e+02	1.8534565e-01	4.0074670e-02
5.4967473e+02	1.7957261e-01	1.8559952e-02
5.4984657e+02	1.7385988e-01	2.5081622e-02
5.5001841e+02	1.6820860e-01	1.8194584e-02
5.5019025e+02	1.6261987e-01	2.2887794e-02
5.5036210e+02	1.5709470e-01	1.0718539e-02
5.5053394e+02	1.5163405e-01	5.8090558e-04
5.5070578e+02	1.4623883e-01	1.2587956e-02
5.5087762e+02	1.4090987e-01	1.4345116e-03
5.5104947e+02	1.3564795e-01	1.0800453e-02
5.5122131e+02	1.3045380e-01	1.2723065e-03
5.5139315e+02	1.2532808e-01	-4.1925952e-03
5.5156499e+02	1.2027139e-01	-3.7657922e-03
5.5173684e+02	1.1528428e-01	-7.1990716e-03
5.5190868e+02	1.1036724e-01	-5.3501329e-03
5.5208052e+02	1.0552071e-01	-6.5486278e-03
5.5225236e+02	1.0074508e-01	-1.0185069e-02
5.5242421e+02	9.6040656e-02	-2.0322703e-02
5.5259605e+02	9.1407734e-02	-1.2175735e-02
5.5276789e+02	8.6846533e-02	-3.0236695e-02
5.5293973e+02	8.2357228e-02	-2.3511863e-02
5.5311157e+02	7.7939946e-02	-3.0398900e-02
5.5328342e+02	7.3594763e-02	-3.1597395e-02
5.5345526e+02	6.9321711e-02	-2.7107347e-02
5.5362710e+02	6.5120773e-02	-3.5416520e-02
5.5379894e+02	6.0991890e-02	-2.9707499e-02
5.5397079e+02	5.6934958e-02	-3.4766076e-02
5.5414263e+02	5.2949830e-02	-2.6619108e-02
5.5431447e+02	4.9036320e-02	-3.9804175e-02
5.5448631e+02	4.5194200e-02	-3.1454045e-02
5.5465816e+02	4.1423205e-02	-3.3871513e-02
5.5483000e+02	3.7723030e-02	-5.1119824e-02
5.5500184e+02	3.4093336e-02	-4.5613966e-02
5.5517368e+02	3.0533749e-02	-4.9250407e-02
5.5534553e+02	2.7043859e-02	-4.2322413e-02
5.5551737e+02	2.3623227e-02	-5.4897993e-02
5.5568921e+02	2.0271379e-02	-4.5532051e-02
5.5586105e+02	1.6987813e-02	-4.8762168e-02
5.5603290e+02	1.3771998e-02	-5.6258693e-02
5.5620474e+02	1.0623377e-02	-5.1565483e-02
5.5637658e+02	7.5413629e-03	-5.6624060e-02
5.5654842e+02	4.5253474e-03	-6.0057339e-02
5.5672027e+02	1.5746964e-03	-7.6086677e-02
5.5689211e+02	-1.3112465e-03	-6.0829031e-02
5.5706395e+02	-4.1331590e-03	-6.2027526e-02
5.5723579e+02	-6.8917390e-03	-5.9365938e-02
5.5740763e+02	-9.5877035e-03	-6.5846651e-02
5.5757948e+02	-1.2221787e-02	-6.2372415e-02
5.5775132e+02	-1.4794743e-02	-6.4586721e-02
5.5792316e+02	-1.7307336e-02	-5.5830266e-02
5.5809500e+02	-1.9760350e-02	-6.5155250e-02
5.5826685e+02	-2.2154580e-02	-6.8791692e-02
5.5843869e+02	-2.4490832e-02	-7.2224971e-02
5.5861053e+02	-2.6769927e-02	-7.1595006e-02
5.5878237e+02	-2.8992694e-02	-7.1980852e-02
5.5895422e+02	-3.1159970e-02	-7.2366698e-02
5.5912606e+02	-3.3272603e-02	-7.3768355e-02
5.5929790e+02	-3.5331447e-02	-7.8420608e-02
5.5946974e+02	-3.7337362e-02	-7.9415940e-02
5.5964159e+02	-3.9291215e-02	-8.5084004e-02
5.5981343e+02	-4.1193875e-02	-8.7501473e-02
5.5998527e+02	-4.3046218e-02	-8.3011425e-02
5.6015711e+02	-4.4849119e-02	-8.4819406e-02
5.6032896e+02	-4.6603459e-02	-8.1142008e-02
5.6050080e+02	-4.8310117e-02	-8.6606909e-02
5.6067264e+02	-4.9969974e-02	-9.4712920e-02
5.6084448e+02	-5.1583912e-02	-8.7988088e-02
5.6101633e+02	-5.3152808e-02	-8.4920176e-02
5.6118817e+02	-5.4677541e-02	-9.4854647e-02
5.6136001e+02	-5.6158986e-02	-8.0409650e-02
5.6153185e+02	-5.7598016e-02	-9.2172581e-02
5.6170369e+02	-5.8995499e-02	-9.3777400e-02
5.6187554e+02	-6.0352300e-02	-9.0100001e-02
5.6204738e+02	-6.1669278e-02	-8.8860549e-02
5.6221922e+02	-6.2947287e-02	-9.4325451e-02
5.6239106e+02	-6.4187177e-02	-8.8819592e-02
5.6256291e+02	-6.5389788e-02	-8.9408600e-02
5.6273475e+02	-6.6555957e-02	-9.4873502e-02
5.6290659e+02	-6.7686511e-02	-8.8758156e-02
5.6307843e+02	-6.8782270e-02	-1.0458433e-01
5.6325028e+02	-6.9844046e-02	-9.3186768e-02
5.6342212e+02	-7.0872642e-02	-9.7229535e-02
5.6359396e+02	-7.1868855e-02	-1.0310076e-01
5.6376580e+02	-7.2833468e-02	-9.7594902e-02
5.6393765e+02	-7.3767258e-02	-1.0671672e-01
5.6410949e+02	-7.4670991e-02	-1.0080454e-01
5.6428133e+02	-7.5545424e-02	-1.0525363e-01
5.6445317e+02	-7.6391301e-02	-1.0929640e-01
5.6462502e+02	-7.7209359e-02	-1.0419686e-01
5.6479686e+02	-7.8000322e-02	-1.0620801e-01
5.6496870e+02	-7.8764904e-02	-1.0598437e-01
5.6514054e+02	-7.9503806e-02	-9.8650047e-02
5.6531238e+02	-8.0217721e-02	-9.6597946e-02
5.6548423e+02	-8.0907329e-02	-1.1039250e-01
5.6565607e+02	-8.1573297e-02	-9.4931691e-02
5.6582791e+02	-8.2216282e-02	-1.1299265e-01
5.6599975e+02	-8.2836930e-02	-1.0220457e-01
5.6617160e+02	-8.3435874e-02	-1.0929477e-01
5.6634344e+02	-8.4013735e-02	-1.1110276e-01
5.6651528e+02	-8.4571122e-02	-1.1006647e-01
5.6668712e+02	-8.5108635e-02	-1.0577958e-01
5.6685897e+02	-8.5626857e-02	-1.1754251e-01
5.6703081e+02	-8.6126364e-02	-1.0736392e-01
5.6720265e+02	-8.6607717e-02	-1.1425096e-01
5.6737449e+02	-8.7071466e-02	-1.0671348e-01
5.6754634e+02	-8.7518150e-02	-1.1461633e-01
5.6771818e+02	-8.7948295e-02	-1.1459585e-01
5.6789002e+02	-8.8362416e-02	-1.1051212e-01
5.6806186e+02	-8.8761016e-02	-1.0703789e-01
5.6823371e+02	-8.9144586e-02	-1.1331544e-01
5.6840555e+02	-8.9513606e-02	-1.1756137e-01
5.6857739e+02	-8.9868546e-02	-1.1652508e-01
5.6874923e+02	-9.0209862e-02	-1.1752041e-01
5.6892108e+02	-9.0538000e-02	-1.1343669e-01
5.6909292e+02	-9.0853396e-02	-1.1910475e-01
5.6926476e+02	-9.1156472e-02	-1.2010008e-01
5.6943660e+02	-9.1447643e-02	-1.1601636e-01
5.6960844e+02	-9.1727311e-02	-1.1924648e-01
5.6978029e+02	-9.1995867e-02	-1.2166394e-01
5.6995213e+02	-9.2253693e-02	-1.2062766e-01
5.7012397e+02	-9.2501161e-02	-1.1776291e-01
5.7029581e+02	-9.2738630e-02	-1.1632029e-01
5.7046766e+02	-9.2966452e-02	-1.1183024e-01
5.7063950e+02	-9.3184968e-02	-1.1709198e-01
5.7081134e+02	-9.3394509e-02	-1.2397902e-01
5.7098318e+02	-9.3595399e-02	-1.1745735e-01
5.7115503e+02	-9.3787948e-02	-1.1967166e-01
5.7132687e+02	-9.3972462e-02	-1.0949307e-01
5.7149871e+02	-9.4149233e-02	-1.1739591e-01
5.7167055e+02	-9.4318549e-02	-1.1656279e-01
5.7184240e+02	-9.4480685e-02	-1.1654231e-01
5.7201424e+02	-9.4635911e-02	-1.2708627e-01
5.7218608e+02	-9.4784487e-02	-1.2686263e-01
5.7235792e+02	-9.4926665e-02	-1.3354650e-01
5.7252977e+02	-9.5062689e-02	-1.2418056e-01
5.7270161e+02	-9.5192795e-02	-1.2131581e-01
5.7287345e+02	-9.5317213e-02	-1.1845106e-01
5.7304529e+02	-9.5436164e-02	-1.3488672e-01
5.7321714e+02	-9.5549862e-02	-1.2714608e-01
5.7338898e+02	-9.5658513e-02	-1.2529714e-01
5.7356082e+02	-9.5762319e-02	-1.2588615e-01
5.7373266e+02	-9.5861472e-02	-1.2891310e-01
5.7390450e+02	-9.5956159e-02	-1.2807998e-01
5.7407635e+02	-9.6046561e-02	-1.1668241e-01
5.7424819e+02	-9.6132853e-02	-1.2844534e-01
5.7442003e+02	-9.6215201e-02	-1.3005016e-01
5.7459187e+02	-9.6293768e-02	-1.2291901e-01
5.7476372e+02	-9.6368712e-02	-1.2614912e-01
5.7493556e+02	-9.6440182e-02	-1.2430018e-01
5.7510740e+02	-9.6508324e-02	-1.4093901e-01
5.7527924e+02	-9.6573278e-02	-1.2324342e-01
5.7545109e+02	-9.6635179e-02	-1.2850515e-01
5.7562293e+02	-9.6694158e-02	-1.3315741e-01
5.7579477e+02	-9.6750339e-02	-1.2480728e-01
5.7596661e+02	-9.6803844e-02	-1.2661526e-01
5.7613846e+02	-9.6854787e-02	-1.2293786e-01
5.7631030e+02	-9.6903281e-02	-1.3490395e-01
5.7648214e+02	-9.6949433e-02	-1.2858545e-01
5.7665398e+02	-9.6993346e-02	-1.2409540e-01
5.7682583e+02	-9.7035119e-02	-1.2346543e-01
5.7699767e+02	-9.7074848e-02	-1.2994615e-01
5.7716951e+02	-9.7112623e-02	-1.2383080e-01
5.7734135e+02	-9.7148534e-02	-1.2726408e-01
5.7751320e+02	-9.7182663e-02	-1.2805625e-01
5.7768504e+02	-9.7215093e-02	-1.2966107e-01
5.7785688e+02	-9.7245900e-02	-1.3004692e-01
5.7802872e+02	-9.7275160e-02	-1.2332208e-01
5.7820056e+02	-9.7302944e-02	-1.2695852e-01
5.7837241e+02	-9.7329320e-02	-1.2551591e-01
5.7854425e+02	-9.7354355e-02	-1.3788833e-01
5.7871609e+02	-9.7378110e-02	-1.2994452e-01
5.7888793e+02	-9.7400646e-02	-1.2525131e-01
5.7905978e+02	-9.7422022e-02	-1.3112254e-01
5.7923162e+02	-9.7442291e-02	-1.2886728e-01
5.7940346e+02	-9.7461508e-02	-1.2275193e-01
5.7957530e+02	-9.7479722e-02	-1.2537256e-01
5.7974715e+02	-9.7496982e-02	-1.2474260e-01
5.7991899e+02	-9.7513335e-02	-1.3183279e-01
5.8009083e+02	-9.7528824e-02	-1.3059334e-01
5.8026267e+02	-9.7543492e-02	-1.2671278e-01
5.8043452e+02	-9.7557380e-02	-1.3339666e-01
5.8060636e+02	-9.7570525e-02	-1.3012558e-01
5.8077820e+02	-9.7582965e-02	-1.3437151e-01
5.8095004e+02	-9.7594735e-02	-1.2927198e-01
5.8112189e+02	-9.7605868e-02	-1.2518825e-01
5.8129373e+02	-9.7616397e-02	-1.3634170e-01
5.8146557e+02	-9.7626352e-02	-1.3814968e-01
5.8163741e+02	-9.7635763e-02	-1.3995766e-01
5.8180925e+02	-9.7644656e-02	-1.3242018e-01
5.8198110e+02	-9.7653059e-02	-1.2935227e-01
5.8215294e+02	-9.7660997e-02	-1.2912863e-01
5.8232478e+02	-9.7668494e-02	-1.3378088e-01
5.8249662e+02	-9.7675572e-02	-1.3071297e-01
5.8266847e+02	-9.7682254e-02	-1.3902214e-01
5.8284031e+02	-9.7688561e-02	-1.2701509e-01
5.8301215e+02	-9.7694512e-02	-1.3207367e-01
5.8318399e+02	-9.7700125e-02	-1.3144370e-01
5.8335584e+02	-9.7705420e-02	-1.3122006e-01
5.8352768e+02	-9.7710412e-02	-1.2876164e-01
5.8369952e+02	-9.7715118e-02	-1.4011824e-01
5.8387136e+02	-9.7719553e-02	-1.3217444e-01
5.8404321e+02	-9.7723733e-02	-1.3377926e-01
5.8421505e+02	-9.7727670e-02	-1.3680621e-01
5.8438689e+02	-9.7731378e-02	-1.3028454e-01
5.8455873e+02	-9.7734870e-02	-1.2843560e-01
5.8473058e+02	-9.7738157e-02	-1.4669972e-01
5.8490242e+02	-9.7741250e-02	-1.2555037e-01
5.8507426e+02	-9.7744161e-02	-1.3812595e-01
5.8524610e+02	-9.7746898e-02	-1.4074658e-01
5.8541795e+02	-9.7749473e-02	-1.3422491e-01
5.8558979e+02	-9.7751894e-02	-1.3542341e-01
5.8576163e+02	-9.7754169e-02	-1.2930806e-01
5.8593347e+02	-9.7756307e-02	-1.4289945e-01
5.8610531e+02	-9.7758316e-02	-1.3779992e-01
5.8627716e+02	-9.7760202e-02	-1.3148141e-01
5.8644900e+02	-9.7761973e-02	-1.3024196e-01
5.8662084e+02	-9.7763635e-02	-1.4098908e-01
5.8679268e+02	-9.7765194e-02	-1.3243579e-01
5.8696453e+02	-9.7766657e-02	-1.3343112e-01
5.8713637e+02	-9.7768028e-02	-1.3930235e-01
5.8730821e+02	-9.7769313e-02	-1.3887554e-01
5.8748005e+02	-9.7770517e-02	-1.2869695e-01
5.8765190e+02	-9.7771645e-02	-1.2989545e-01
5.8782374e+02	-9.7772700e-02	-1.4247103e-01
5.8799558e+02	-9.7773687e-02	-1.3879363e-01
5.8816742e+02	-9.7774610e-02	-1.3816366e-01
5.8833927e+02	-9.7775472e-02	-1.3042302e-01
5.8851111e+02	-9.7776277e-02	-1.4096698e-01
5.8868295e+02	-9.7777029e-02	-1.3403898e-01
5.8885479e+02	-9.7777729e-02	-1.3808175e-01
5.8902664e+02	-9.7778381e-02	-1.3501384e-01
5.8919848e+02	-9.7778988e-02	-1.3600917e-01
5.8937032e+02	-9.7779552e-02	-1.3537921e-01
5.8954216e+02	-9.7780075e-02	-1.3048283e-01
5.8971401e+02	-9.7780560e-02	-1.3594773e-01
5.8988585e+02	-9.7781008e-02	-1.3389563e-01
5.9005769e+02	-9.7781422e-02	-1.3346883e-01
5.9022953e+02	-9.7781803e-02	-1.3040092e-01
5.9040137e+02	-9.7782153e-02	-1.3647531e-01
5.9057322e+02	-9.7782473e-02	-1.3015680e-01
5.9074506e+02	-9.7782764e-02	-1.3582486e-01
5.9091690e+02	-9.7783029e-02	-1.3580439e-01
5.9108874e+02	-9.7783267e-02	-1.3679972e-01
5.9126059e+02	-9.7783481e-02	-1.4206146e-01
5.9143243e+02	-9.7783670e-02	-1.4143149e-01
5.9160427e+02	-9.7783836e-02	-1.3186239e-01
5.9177611e+02	-9.7783980e-02	-1.4260951e-01
5.9194796e+02	-9.7784102e-02	-1.3933843e-01
5.9211980e+02	-9.7784202e-02	-1.3769266e-01
5.9229164e+02	-9.7784281e-02	-1.3299945e-01
5.9246348e+02	-9.7784340e-02	-1.3379162e-01
5.9263533e+02	-9.7784379e-02	-1.3824071e-01
5.9280717e+02	-9.7784397e-02	-1.3090639e-01
5.9297901e+02	-9.7784395e-02	-1.4307564e-01
5.9315085e+02	-9.7784374e-02	-1.3289705e-01
5.9332270e+02	-9.7784332e-02	-1.3125128e-01
5.9349454e+02	-9.7784269e-02	-1.4545216e-01
5.9366638e+02	-9.7784186e-02	-1.4238424e-01
5.9383822e+02	-9.7784082e-02	-1.3606574e-01
5.9401007e+02	-9.7783957e-02	-1.3868637e-01
5.9418191e+02	-9.7783809e-02	-1.2667932e-01
5.9435375e+02	-9.7783639e-02	-1.2422089e-01
5.9452559e+02	-9.7783445e-02	-1.3293639e-01
5.9469743e+02	-9.7783228e-02	-1.3718232e-01
5.9486928e+02	-9.7782985e-02	-1.3248911e-01
5.9504112e+02	-9.7782716e-02	-1.3531290e-01
5.9521296e+02	-9.7782419e-02	-1.3447977e-01
5.9538480e+02	-9.7782094e-02	-1.3933519e-01
5.9555665e+02	-9.7781739e-02	-1.4215898e-01
5.9572849e+02	-9.7781352e-02	-1.4010688e-01
5.9590033e+02	-9.7780932e-02	-1.3521051e-01
5.9607217e+02	-9.7780478e-02	-1.3701849e-01
5.9624402e+02	-9.7779986e-02	-1.3395058e-01
5.9641586e+02	-9.7779456e-02	-1.2011507e-01
5.9658770e+02	-9.7778885e-02	-1.3411278e-01
5.9675954e+02	-9.7778270e-02	-1.3307649e-01
5.9693139e+02	-9.7777609e-02	-1.3610345e-01
5.9710323e+02	-9.7776900e-02	-1.2673751e-01
5.9727507e+02	-9.7776139e-02	-1.3443719e-01
5.9744691e+02	-9.7775324e-02	-1.2913449e-01
5.9761876e+02	-9.7774451e-02	-1.2870769e-01
5.9779060e+02	-9.7773517e-02	-1.3193781e-01
5.9796244e+02	-9.7772518e-02	-1.3659006e-01
5.9813428e+02	-9.7771450e-02	-1.3270950e-01
5.9830612e+02	-9.7770309e-02	-1.3614278e-01
5.9847797e+02	-9.7769090e-02	-1.3429384e-01
5.9864981e+02	-9.7767790e-02	-1.2960063e-01
5.9882165e+02	-9.7766402e-02	-1.2754853e-01
5.9899349e+02	-9.7764922e-02	-1.3240395e-01
5.9916534e+02	-9.7763345e-02	-1.3543090e-01
5.9933718e+02	-9.7761663e-02	-1.3520726e-01
5.9950902e+02	-9.7759872e-02	-1.2441918e-01
5.9968086e+02	-9.7757963e-02	-1.2602400e-01
5.9985271e+02	-9.7755932e-02	-1.2864463e-01
6.0002455e+02	-9.7753769e-02	-1.2720202e-01
6.0019639e+02	-9.7751467e-02	-1.3144795e-01
6.0036823e+02	-9.7749019e-02	-1.3345909e-01
6.0054008e+02	-9.7746414e-02	-1.3445442e-01
6.0071192e+02	-9.7743645e-02	-1.1533669e-01
6.0088376e+02	-9.7740701e-02	-1.3400714e-01
6.0105560e+02	-9.7737573e-02	-1.2159377e-01
6.0122745e+02	-9.7734248e-02	-1.2258910e-01
6.0139929e+02	-9.7730717e-02	-1.2947614e-01
6.0157113e+02	-9.7726967e-02	-1.2579874e-01
6.0174297e+02	-9.7722985e-02	-1.2923202e-01
6.0191482e+02	-9.7718758e-02	-1.1377121e-01
6.0208666e+02	-9.7714273e-02	-1.3081636e-01
6.0225850e+02	-9.7709514e-02	-1.3912553e-01
6.0243034e+02	-9.7704466e-02	-1.2589951e-01
6.0260218e+02	-9.7699112e-02	-1.2405057e-01
6.0277403e+02	-9.7693436e-02	-1.2931231e-01
6.0294587e+02	-9.7687419e-02	-1.2522859e-01
6.0311771e+02	-9.7681042e-02	-1.2602076e-01
6.0328955e+02	-9.7674285e-02	-1.3148566e-01
6.0346140e+02	-9.7667128e-02	-1.3532526e-01
6.0363324e+02	-9.7659548e-02	-1.2534983e-01
6.0380508e+02	-9.7651523e-02	-1.3122106e-01
6.0397692e+02	-9.7643027e-02	-1.2652785e-01
6.0414877e+02	-9.7634036e-02	-1.2935164e-01
6.0432061e+02	-9.7624522e-02	-1.2404895e-01
6.0449245e+02	-9.7614458e-02	-1.1915257e-01
6.0466429e+02	-9.7603813e-02	-1.2339850e-01
6.0483614e+02	-9.7592558e-02	-1.2378435e-01
6.0500798e+02	-9.7580660e-02	-1.2518600e-01
6.0517982e+02	-9.7568085e-02	-1.2171177e-01
6.0535166e+02	-9.7554796e-02	-1.3449051e-01
6.0552351e+02	-9.7540758e-02	-1.1618543e-01
6.0569535e+02	-9.7525931e-02	-1.1555547e-01
6.0586719e+02	-9.7510275e-02	-1.2305199e-01
6.0603903e+02	-9.7493745e-02	-1.1592083e-01
6.0621088e+02	-9.7476299e-02	-1.1955727e-01
6.0638272e+02	-9.7457889e-02	-1.1872415e-01
6.0655456e+02	-9.7438466e-02	-1.2540802e-01
6.0672640e+02	-9.7417979e-02	-1.1665157e-01
6.0689824e+02	-9.7396375e-02	-1.1947536e-01
6.0707009e+02	-9.7373598e-02	-1.2026753e-01
6.0724193e+02	-9.7349590e-02	-1.2065338e-01
6.0741377e+02	-9.7324289e-02	-1.1128744e-01
6.0758561e+02	-9.7297633e-02	-1.2183139e-01
6.0775746e+02	-9.7269554e-02	-1.1327810e-01
6.0792930e+02	-9.7239985e-02	-1.1610189e-01
6.0810114e+02	-9.7208852e-02	-1.2278577e-01
6.0827298e+02	-9.7176080e-02	-1.2134315e-01
6.0844483e+02	-9.7141591e-02	-1.1664994e-01
6.0861667e+02	-9.7105304e-02	-1.1236306e-01
6.0878851e+02	-9.7067132e-02	-1.2514180e-01
6.0896035e+02	-9.7026987e-02	-1.1435372e-01
6.0913220e+02	-9.6984778e-02	-1.1169214e-01
6.0930404e+02	-9.6940407e-02	-1.1350012e-01
6.0947588e+02	-9.6893774e-02	-1.1226067e-01
6.0964772e+02	-9.6844776e-02	-1.0594216e-01
6.0981957e+02	-9.6793304e-02	-1.1547030e-01
6.0999141e+02	-9.6739246e-02	-1.1443401e-01
6.1016325e+02	-9.6682483e-02	-1.1502302e-01
6.1033509e+02	-9.6622896e-02	-1.1439306e-01
6.1050694e+02	-9.6560357e-02	-1.1274728e-01
6.1067878e+02	-9.6494735e-02	-1.1191415e-01
6.1085062e+02	-9.6425893e-02	-1.1290949e-01
6.1102246e+02	-9.6353691e-02	-1.0801311e-01
6.1119430e+02	-9.6277981e-02	-1.1043058e-01
6.1136615e+02	-9.6198611e-02	-1.0980062e-01
6.1153799e+02	-9.6115424e-02	-1.0388843e-01
6.1170983e+02	-9.6028254e-02	-1.0630590e-01
6.1188167e+02	-9.5936934e-02	-1.0283167e-01
6.1205352e+02	-9.5841287e-02	-1.1053135e-01
6.1222536e+02	-9.5741130e-02	-1.1396463e-01
6.1239720e+02	-9.5636276e-02	-1.0155126e-01
6.1256904e+02	-9.5526529e-02	-1.0437505e-01
6.1274089e+02	-9.5411687e-02	-1.0272927e-01
6.1291273e+02	-9.5291541e-02	-1.0738153e-01
6.1308457e+02	-9.5165875e-02	-1.0675156e-01
6.1325641e+02	-9.5034466e-02	-1.0510578e-01
6.1342826e+02	-9.4897082e-02	-9.7974627e-02
6.1360010e+02	-9.4753486e-02	-9.4500391e-02
6.1377194e+02	-9.4603430e-02	-1.1032657e-01
6.1394378e+02	-9.4446661e-02	-1.0807130e-01
6.1411563e+02	-9.4282915e-02	-1.1252039e-01
6.1428747e+02	-9.4111922e-02	-1.0721770e-01
6.1445931e+02	-9.3933403e-02	-1.0313397e-01
6.1463115e+02	-9.3747068e-02	-1.0494196e-01
6.1480299e+02	-9.3552621e-02	-9.9232934e-02
6.1497484e+02	-9.3349756e-02	-1.0124408e-01
6.1514668e+02	-9.3138156e-02	-1.0508368e-01
6.1531852e+02	-9.2917498e-02	-9.4701930e-02
6.1549036e+02	-9.2687447e-02	-9.4681451e-02
6.1566221e+02	-9.2447659e-02	-9.3238837e-02
6.1583405e+02	-9.2197779e-02	-9.9110063e-02
6.1600589e+02	-9.1937443e-02	-1.0294967e-01
6.1617773e+02	-9.1666278e-02	-9.7443808e-02
6.1634958e+02	-9.1383898e-02	-9.5188545e-02
6.1652142e+02	-9.1089908e-02	-8.9479524e-02
6.1669326e+02	-9.0783903e-02	-9.0678019e-02
6.1686510e+02	-9.0465465e-02	-9.6346083e-02
6.1703695e+02	-9.0134167e-02	-9.0230737e-02
6.1720879e+02	-8.9789570e-02	-8.6350176e-02
6.1738063e+02	-8.9431224e-02	-8.8767644e-02
6.1755247e+02	-8.9058669e-02	-9.1591437e-02
6.1772432e+02	-8.8671431e-02	-8.8726687e-02
6.1789616e+02	-8.8269027e-02	-8.0376557e-02
6.1806800e+02	-8.7850960e-02	-8.8685730e-02
6.1823984e+02	-8.7416724e-02	-9.2525334e-02
6.1841169e+02	-8.6965799e-02	-8.7222637e-02
6.1858353e+02	-8.6497655e-02	-8.6592672e-02
6.1875537e+02	-8.6011748e-02	-8.0680489e-02
6.1892721e+02	-8.5507524e-02	-8.9395986e-02
6.1909905e+02	-8.4984416e-02	-8.2264830e-02
6.1927090e+02	-8.4441846e-02	-8.7729731e-02
6.1944274e+02	-8.3879222e-02	-7.3487896e-02
6.1961458e+02	-8.3295943e-02	-8.0578096e-02
6.1978642e+02	-8.2691392e-02	-8.5230349e-02
6.1995827e+02	-8.2064945e-02	-7.9521328e-02
6.2013011e+02	-8.1415962e-02	-7.1374360e-02
6.2030195e+02	-8.0743793e-02	-7.2369692e-02
6.2047379e+02	-8.0047777e-02	-7.8850405e-02
6.2064564e+02	-7.9327238e-02	-7.0297113e-02
6.2081748e+02	-7.8581492e-02	-7.3730392e-02
6.2098932e+02	-7.7809842e-02	-7.8585807e-02
6.2116116e+02	-7.7011579e-02	-7.2064137e-02
6.2133301e+02	-7.6185985e-02	-5.8634951e-02
6.2150485e+02	-7.5332329e-02	-7.1210531e-02
6.2167669e+02	-7.4449869e-02	-7.0377404e-02
6.2184853e+02	-7.3537855e-02	-6.7918978e-02
6.2202038e+02	-7.2595524e-02	-7.2571231e-02
6.2219222e+02	-7.1622103e-02	-7.4785537e-02
6.2236406e+02	-7.0616811e-02	-6.5419596e-02
6.2253590e+02	-6.9578855e-02	-6.1132710e-02
6.2270775e+02	-6.8507436e-02	-6.1721719e-02
6.2287959e+02	-6.7401743e-02	-6.1701240e-02
6.2305143e+02	-6.6260958e-02	-6.7978791e-02
6.2322327e+02	-6.5084255e-02	-5.9019174e-02
6.2339511e+02	-6.3870799e-02	-5.1684855e-02
6.2356696e+02	-6.2619748e-02	-5.8368730e-02
6.2373880e+02	-6.1330255e-02	-5.4894494e-02
6.2391064e+02	-6.0001465e-02	-5.3451879e-02
6.2408248e+02	-5.8632516e-02	-4.7946021e-02
6.2425433e+02	-5.7222543e-02	-6.0115276e-02
6.2442617e+02	-5.5770676e-02	-4.9124037e-02
6.2459801e+02	-5.4276038e-02	-5.2557316e-02
6.2476985e+02	-5.2737751e-02	-4.6035646e-02
6.2494170e+02	-5.1154933e-02	-5.4344819e-02
6.2511354e+02	-4.9526701e-02	-5.1276907e-02
6.2528538e+02	-4.7852168e-02	-5.1053266e-02
6.2545722e+02	-4.6130448e-02	-5.0626463e-02
6.2562907e+02	-4.4360653e-02	-5.1418634e-02
6.2580091e+02	-4.2541897e-02	-3.5957825e-02
6.2597275e+02	-4.0673295e-02	-4.9549216e-02
6.2614459e+02	-3.8753963e-02	-3.7542166e-02
6.2631644e+02	-3.6783022e-02	-3.6302714e-02
6.2648828e+02	-3.4759594e-02	-4.6237185e-02
6.2666012e+02	-3.2682808e-02	-4.3372435e-02
6.2683196e+02	-3.0551798e-02	-3.6241278e-02
6.2700381e+02	-2.8365703e-02	-3.0532257e-02
6.2717565e+02	-2.6123671e-02	-3.1933914e-02
6.2734749e+02	-2.3824859e-02	-2.8053353e-02
6.2751933e+02	-2.1468431e-02	-2.4985441e-02
6.2769117e+02	-1.9053564e-02	-1.7854285e-02
6.2786302e+02	-1.6579444e-02	-2.1897051e-02
6.2803486e+02	-1.4045271e-02	-2.0048112e-02
6.2820670e+02	-1.1450259e-02	-1.9621309e-02
6.2837854e+02	-8.7936354e-03	-1.7569208e-02
6.2855039e+02	-6.0746443e-03	-2.0596163e-02
6.2872223e+02	-3.2925463e-03	-1.2246033e-02
6.2889407e+02	-4.4662036e-04	-8.5686343e-03
6.2906591e+02	2.4638355e-03	-4.4849110e-03
6.2923776e+02	5.4395028e-03	-2.1326898e-02
6.2940960e+02	8.4810412e-03	-2.0060071e-03
6.2958144e+02	1.1589088e-02	-7.8772333e-03
6.2975328e+02	1.4764256e-02	8.3962239e-03
6.2992513e+02	1.8007132e-02	-4.5856805e-03
6.3009697e+02	2.1318278e-02	7.4213699e-03
6.3026881e+02	2.4698227e-02	3.3117027e-04
6.3044065e+02	2.8147484e-02	6.4465158e-03
6.3061250e+02	3.1666522e-02	1.2561861e-02
6.3078434e+02	3.5255784e-02	2.8305527e-03
6.3095618e+02	3.8915679e-02	1.4228116e-02
6.3112802e+02	4.2646584e-02	1.5061244e-02
6.3129986e+02	4.6448838e-02	1.6097534e-02
6.3147171e+02	5.0322745e-02	2.6682448e-02
6.3164355e+02	5.4268571e-02	1.3497382e-02
6.3181539e+02	5.8286543e-02	1.6768456e-02
6.3198723e+02	6.2376847e-02	2.8166020e-02
6.3215908e+02	6.6539628e-02	2.7170687e-02
6.3233092e+02	7.0774989e-02	3.1863897e-02
6.3250276e+02	7.5082987e-02	2.9243266e-02
6.3267460e+02	7.9463637e-02	3.7593397e-02
6.3284645e+02	8.3916904e-02	3.3144306e-02
6.3301829e+02	8.8442708e-02	3.2961622e-02
6.3319013e+02	9.3040921e-02	3.9280130e-02
6.3336197e+02	9.7711363e-02	3.3612066e-02
6.3353382e+02	1.0245380e-01	5.1713983e-02
6.3370566e+02	1.0726796e-01	3.9747890e-02
6.3387750e+02	1.1215351e-01	5.2770752e-02
6.3404934e+02	1.1711005e-01	5.8276611e-02
6.3422119e+02	1.2213715e-01	6.7439390e-02
6.3439303e+02	1.2723430e-01	6.0146028e-02
6.3456487e+02	1.3240095e-01	6.3823427e-02
6.3473671e+02	1.3763650e-01	6.6281852e-02
6.3490856e+02	1.4294026e-01	7.9711038e-02
6.3508040e+02	1.4831151e-01	7.5668272e-02
6.3525224e+02	1.5374946e-01	7.4876101e-02
6.3542408e+02	1.5925327e-01	7.9569311e-02
6.3559592e+02	1.6482202e-01	7.8980303e-02
6.3576777e+02	1.7045474e-01	9.4237949e-02
6.3593961e+02	1.7615040e-01	1.0035329e-01
6.3611145e+02	1.8190790e-01	1.0179591e-01
6.3628329e+02	1.8772608e-01	9.7549981e-02
6.3645514e+02	1.9360373e-01	9.9805244e-02
6.3662698e+02	1.9953956e-01	1.1140597e-01
6.3679882e+02	2.0553223e-01	1.0594107e-01
6.3697066e+02	2.1158031e-01	1.1510385e-01
6.3714251e+02	2.1768233e-01	1.1309270e-01
6.3731435e+02	2.2383676e-01	1.1880172e-01
6.3748619e+02	2.3004199e-01	1.2898031e-01
6.3765803e+02	2.3629635e-01	1.3326720e-01
6.3782988e+02	2.4259812e-01	1.3308452e-01
6.3800172e+02	2.4894550e-01	1.4204413e-01
6.3817356e+02	2.5533663e-01	1.4511205e-01
6.3834540e+02	2.6176960e-01	1.5691593e-01
6.3851725e+02	2.6824243e-01	1.4637198e-01
6.3868909e+02	2.7475307e-01	1.5675373e-01
6.3886093e+02	2.8129943e-01	1.6083745e-01
6.3903277e+02	2.8787933e-01	1.7101604e-01
6.3920462e+02	2.9449056e-01	1.6677011e-01
6.3937646e+02	3.0113084e-01	1.7837084e-01
6.3954830e+02	3.0779783e-01	1.8489251e-01
6.3972014e+02	3.1448914e-01	1.7902128e-01
6.3989198e+02	3.2120231e-01	1.9874850e-01
6.4006383e+02	3.2793485e-01	2.0181641e-01
6.4023567e+02	3.3468419e-01	2.0671278e-01
6.4040751e+02	3.4144774e-01	1.9149609e-01
6.4057935e+02	3.4822283e-01	2.0817588e-01
6.4075120e+02	3.5500676e-01	2.1144695e-01
6.4092304e+02	3.6179677e-01	2.2162554e-01
6.4109488e+02	3.6859007e-01	2.2956935e-01
6.4126672e+02	3.7538381e-01	2.2430761e-01
6.4143857e+02	3.8217510e-01	2.4952020e-01
6.4161041e+02	3.8896103e-01	2.5055649e-01
6.4178225e+02	3.9573862e-01	2.5829713e-01
6.4195409e+02	4.0250489e-01	2.4531523e-01
6.4212594e+02	4.0925679e-01	2.6341715e-01
6.4229778e+02	4.1599127e-01	2.7197044e-01
6.4246962e+02	4.2270521e-01	2.8418065e-01
6.4264146e+02	4.2939551e-01	2.7566832e-01
6.4281331e+02	4.3605902e-01	2.9133229e-01
6.4298515e+02	4.4269255e-01	3.0171404e-01
6.4315699e+02	4.4929293e-01	3.0559460e-01
6.4332883e+02	4.5585693e-01	3.0805303e-01
6.4350068e+02	4.6238134e-01	3.2432648e-01
6.4367252e+02	4.6886290e-01	3.2617542e-01
6.4384436e+02	4.7529839e-01	3.3594769e-01
6.4401620e+02	4.8168452e-01	3.4287568e-01
6.4418804e+02	4.8801806e-01	3.4695941e-01
6.4435989e+02	4.9429571e-01	3.6038859e-01
6.4453173e+02	5.0051423e-01	3.5878377e-01
6.4470357e+02	5.0667035e-01	3.7058766e-01
6.4487541e+02	5.1276082e-01	3.8787693e-01
6.4504726e+02	5.1878238e-01	3.8810057e-01
6.4521910e+02	5.2473180e-01	4.0173292e-01
6.4539094e+02	5.3060586e-01	4.0215972e-01
6.4556278e+02	5.3640135e-01	4.1985531e-01
6.4573463e+02	5.4211509e-01	4.1703152e-01
6.4590647e+02	5.4774392e-01	4.3472711e-01
6.4607831e+02	5.5328470e-01	4.5242271e-01
6.4625015e+02	5.5873433e-01	4.5670959e-01
6.4642200e+02	5.6408973e-01	4.6038699e-01
6.4659384e+02	5.6934785e-01	4.7015926e-01
6.4676568e+02	5.7450571e-01	4.7830622e-01
6.4693752e+02	5.7956033e-01	4.8909430e-01
6.4710937e+02	5.8450880e-01	4.9744443e-01
6.4728121e+02	5.8934823e-01	5.1006097e-01
6.4745305e+02	5.9407582e-01	5.1841110e-01
6.4762489e+02	5.9868877e-01	5.3163712e-01
6.4779673e+02	6.0318438e-01	5.4648844e-01
6.4796858e+02	6.0755997e-01	5.5361960e-01
6.4814042e+02	6.1181295e-01	5.4957684e-01
6.4831226e+02	6.1594078e-01	5.8108746e-01
6.4848410e+02	6.1994097e-01	5.8192059e-01
6.4865595e+02	6.2381112e-01	5.7889363e-01
6.4882779e+02	6.2754889e-01	5.9516709e-01
6.4899963e+02	6.3115200e-01	6.1773858e-01
6.4917147e+02	6.3461827e-01	6.2588554e-01
6.4934332e+02	6.3794557e-01	6.3382935e-01
6.4951516e+02	6.4113187e-01	6.4725854e-01
6.4968700e+02	6.4417519e-01	6.5885926e-01
6.4985884e+02	6.4707368e-01	6.6944418e-01
6.5003069e+02	6.4982552e-01	6.7637217e-01
6.5020253e+02	6.5242903e-01	6.9548990e-01
6.5037437e+02	6.5488257e-01	7.0505900e-01
6.5054621e+02	6.5718462e-01	7.1483127e-01
6.5071806e+02	6.5933375e-01	7.2927627e-01
6.5088990e+02	6.6132860e-01	7.3559477e-01
6.5106174e+02	6.6316793e-01	7.3703739e-01
6.5123358e+02	6.6485058e-01	7.5229503e-01
6.5140543e+02	6.6637550e-01	7.5962935e-01
6.5157727e+02	6.6774172e-01	7.7752811e-01
6.5174911e+02	6.6894838e-01	7.9034781e-01
6.5192095e+02	6.6999473e-01	8.0052640e-01
6.5209279e+02	6.7088009e-01	8.0379747e-01
6.5226464e+02	6.7160391e-01	8.0544325e-01
6.5243648e+02	6.7216574e-01	8.1805979e-01
6.5260832e+02	6.7256521e-01	8.2478462e-01
6.5278016e+02	6.7280207e-01	8.3740115e-01
6.5295201e+02	6.7287618e-01	8.3681215e-01
6.5312385e+02	6.7278748e-01	8.3784844e-01
6.5329569e+02	6.7253603e-01	8.3664994e-01
6.5346753e+02	6.7212199e-01	8.4439058e-01
6.5363938e+02	6.7154563e-01	8.4258260e-01
6.5381122e+02	6.7080730e-01	8.4219676e-01
6.5398306e+02	6.6990748e-01	8.3591921e-01
6.5415490e+02	6.6884673e-01	8.3025114e-01
6.5432675e+02	6.6762573e-01	8.2275462e-01
6.5449859e+02	6.6624524e-01	8.2013399e-01
6.5467043e+02	6.6470614e-01	8.1812284e-01
6.5484227e+02	6.6300939e-01	8.0900102e-01
6.5501412e+02	6.6115606e-01	8.0780253e-01
6.5518596e+02	6.5914732e-01	7.8161508e-01
6.5535780e+02	6.5698442e-01	7.7777547e-01
6.5552964e+02	6.5466871e-01	7.6398092e-01
6.5570149e+02	6.5220165e-01	7.5628123e-01
6.5587333e+02	6.4958477e-01	7.3436019e-01
6.5604517e+02	6.4681969e-01	7.3478699e-01
6.5621701e+02	6.4390813e-01	7.1286595e-01
6.5638885e+02	6.4085189e-01	7.0455678e-01
6.5656070e+02	6.3765286e-01	6.9543496e-01
6.5673254e+02	6.3431299e-01	6.7696767e-01
6.5690438e+02	6.3083435e-01	6.6134466e-01
6.5707622e+02	6.2721905e-01	6.4876908e-01
6.5724807e+02	6.2346929e-01	6.5346229e-01
6.5741991e+02	6.1958736e-01	6.2808749e-01
6.5759175e+02	6.1557560e-01	6.2323207e-01
6.5776359e+02	6.1143642e-01	6.1492290e-01
6.5793544e+02	6.0717231e-01	5.8832913e-01
6.5810728e+02	6.0278581e-01	5.8509901e-01
6.5827912e+02	5.9827954e-01	5.6683489e-01
6.5845096e+02	5.9365615e-01	5.6319844e-01
6.5862281e+02	5.8891839e-01	5.3111929e-01
6.5879465e+02	5.8406902e-01	5.3703147e-01
6.5896649e+02	5.7911087e-01	5.1937684e-01
6.5913833e+02	5.7404683e-01	5.1492775e-01
6.5931018e+02	5.6887982e-01	5.0255533e-01
6.5948202e+02	5.6361279e-01	4.9018291e-01
6.5965386e+02	5.5824877e-01	4.6927768e-01
6.5982570e+02	5.5279079e-01	4.7072030e-01
6.5999755e+02	5.4724193e-01	4.5184669e-01
6.6016939e+02	5.4160530e-01	4.5105452e-01
6.6034123e+02	5.3588404e-01	4.3055561e-01
6.6051307e+02	5.3008131e-01	4.2854446e-01
6.6068491e+02	5.2420030e-01	4.1800051e-01
6.6085676e+02	5.1824422e-01	3.8998460e-01
6.6102860e+02	5.1221628e-01	3.8675448e-01
6.6120044e+02	5.0611973e-01	3.8311804e-01
6.6137228e+02	4.9995781e-01	3.6566657e-01
6.6154413e+02	4.9373378e-01	3.5634158e-01
6.6171597e+02	4.8745090e-01	3.5534625e-01
6.6188781e+02	4.8111245e-01	3.4784972e-01
6.6205965e+02	4.7472168e-01	3.3263304e-01
6.6223150e+02	4.6828185e-01	3.1985429e-01
6.6240334e+02	4.6179623e-01	3.2312537e-01
6.6257518e+02	4.5526806e-01	3.0486125e-01
6.6274702e+02	4.4870058e-01	3.0183429e-01
6.6291887e+02	4.4209702e-01	2.8539863e-01
6.6309071e+02	4.3546059e-01	2.8176219e-01
6.6326255e+02	4.2879447e-01	2.7710993e-01
6.6343439e+02	4.2210183e-01	2.7245768e-01
6.6360624e+02	4.1538583e-01	2.5866313e-01
6.6377808e+02	4.0864958e-01	2.5522985e-01
6.6394992e+02	4.0189618e-01	2.5667246e-01
6.6412176e+02	3.9512868e-01	2.4186210e-01
6.6429361e+02	3.8835013e-01	2.3720984e-01
6.6446545e+02	3.8156351e-01	2.3885562e-01
6.6463729e+02	3.7477179e-01	2.2059150e-01
6.6480913e+02	3.6797789e-01	2.2691001e-01
6.6498097e+02	3.6118468e-01	2.0844272e-01
6.6515282e+02	3.5439501e-01	2.0988534e-01
6.6532466e+02	3.4761168e-01	2.0320146e-01
6.6549650e+02	3.4083742e-01	1.9265750e-01
6.6566834e+02	3.3407495e-01	1.9064636e-01
6.6584019e+02	3.2732692e-01	1.8193086e-01
6.6601203e+02	3.2059593e-01	1.7402801e-01
6.6618387e+02	3.1388453e-01	1.6348406e-01
6.6635571e+02	3.0719522e-01	1.6126975e-01
6.6652756e+02	3.0053044e-01	1.6575980e-01
6.6669940e+02	2.9389259e-01	1.6070122e-01
6.6687124e+02	2.8728399e-01	1.5543948e-01
6.6704308e+02	2.8070692e-01	1.4205125e-01
6.6721493e+02	2.7416360e-01	1.3739900e-01
6.6738677e+02	2.6765619e-01	1.2929299e-01
6.6755861e+02	2.6118677e-01	1.3093876e-01
6.6773045e+02	2.5475740e-01	1.2689600e-01
6.6790230e+02	2.4837003e-01	1.3341767e-01
6.6807414e+02	2.4202659e-01	1.2206106e-01
6.6824598e+02	2.3572893e-01	1.2431633e-01
6.6841782e+02	2.2947883e-01	1.1255339e-01
6.6858966e+02	2.2327802e-01	1.0444738e-01
6.6876151e+02	2.1712816e-01	1.0081094e-01
6.6893335e+02	2.1103085e-01	9.8596636e-02
6.6910519e+02	2.0498762e-01	9.4147545e-02
6.6927703e+02	1.9899993e-01	8.6447859e-02
6.6944888e+02	1.9306921e-01	8.3217742e-02
6.6962072e+02	1.8719678e-01	8.3644545e-02
6.6979256e+02	1.8138393e-01	8.3665023e-02
6.6996440e+02	1.7563187e-01	7.2105255e-02
6.7013625e+02	1.6994177e-01	6.9078300e-02
6.7030809e+02	1.6431469e-01	7.6615781e-02
6.7047993e+02	1.5875168e-01	6.8509770e-02
6.7065177e+02	1.5325370e-01	6.0810084e-02
6.7082362e+02	1.4782166e-01	6.4284320e-02
6.7099546e+02	1.4245639e-01	5.4146687e-02
6.7116730e+02	1.3715868e-01	6.0668357e-02
6.7133914e+02	1.3192925e-01	5.1952860e-02
6.7151099e+02	1.2676878e-01	4.7706931e-02
6.7168283e+02	1.2167786e-01	4.6102112e-02
6.7185467e+02	1.1665704e-01	4.6325753e-02
6.7202651e+02	1.1170682e-01	4.0860851e-02
6.7219836e+02	1.0682764e-01	4.1897141e-02
6.7237020e+02	1.0201988e-01	3.5010104e-02
6.7254204e+02	9.7283872e-02	3.4217933e-02
6.7271388e+02	9.2619885e-02	2.6315085e-02
6.7288572e+02	8.8028148e-02	3.1008295e-02
6.7305757e+02	8.3508835e-02	3.0419286e-02
6.7322941e+02	7.9062071e-02	2.2922762e-02
6.7340125e+02	7.4687933e-02	2.2943241e-02
6.7357309e+02	7.0386448e-02	7.7265520e-03
6.7374494e+02	6.6157600e-02	1.9530440e-02
6.7391678e+02	6.2001327e-02	8.5801580e-03
6.7408862e+02	5.7917522e-02	1.3476530e-02
6.7426046e+02	5.3906037e-02	9.6369263e-03
6.7443231e+02	4.9966681e-02	4.9846735e-03
6.7460415e+02	4.6099224e-02	1.1506344e-02
6.7477599e+02	4.2303397e-02	6.0414418e-03
6.7494783e+02	3.8578892e-02	-2.8772179e-03
6.7511968e+02	3.4925367e-02	2.0191543e-03
6.7529152e+02	3.1342442e-02	-1.4213346e-02
6.7546336e+02	2.7829704e-02	-9.5201359e-03
6.7563520e+02	2.4386709e-02	-1.9454607e-02
6.7580705e+02	2.1012979e-02	-9.4791788e-03
6.7597889e+02	1.7708007e-02	-2.2461083e-02
6.7615073e+02	1.4471258e-02	-4.9686526e-03
6.7632257e+02	1.1302168e-02	-2.0185342e-02
6.7649442e+02	8.2001472e-03	-1.3460509e-02
6.7666626e+02	5.1645799e-03	-1.7300113e-02
6.7683810e+02	2.1948273e-03	-1.0372119e-02
6.7700994e+02	-7.0977247e-04	-2.1525563e-02
6.7718178e+02	-3.5499029e-03	-2.3130382e-02
6.7735363e+02	-6.3262676e-03	-2.4125715e-02
6.7752547e+02	-9.0395895e-03	-2.8981130e-02
6.7769731e+02	-1.1690610e-02	-2.5710056e-02
6.7786915e+02	-1.4280085e-02	-3.1174957e-02
6.7804100e+02	-1.6808790e-02	-2.2012178e-02
6.7821284e+02	-1.9277513e-02	-1.7928455e-02
6.7838468e+02	-2.1687054e-02	-3.2941982e-02
6.7855652e+02	-2.4038227e-02	-3.9016370e-02
6.7872837e+02	-2.6331859e-02	-4.4684434e-02
6.7890021e+02	-2.8568784e-02	-4.1819684e-02
6.7907205e+02	-3.0749847e-02	-3.8954934e-02
6.7924389e+02	-3.2875902e-02	-3.1823778e-02
6.7941574e+02	-3.4947809e-02	-4.6634142e-02
6.7958758e+02	-3.6966434e-02	-3.7268201e-02
6.7975942e+02	-3.8932652e-02	-4.0498318e-02
6.7993126e+02	-4.0847337e-02	-5.2464411e-02
6.8010311e+02	-4.2711372e-02	-3.8222576e-02
6.8027495e+02	-4.4525639e-02	-4.6328587e-02
6.8044679e+02	-4.6291024e-02	-5.1387164e-02
6.8061863e+02	-4.8008414e-02	-5.3804633e-02
6.8079048e+02	-4.9678695e-02	-5.0127234e-02
6.8096232e+02	-5.1302755e-02	-5.5592136e-02
6.8113416e+02	-5.2881479e-02	-5.7400117e-02
6.8130600e+02	-5.4415751e-02	-5.0472123e-02
6.8147784e+02	-5.5906453e-02	-5.1670618e-02
6.8164969e+02	-5.7354463e-02	-5.0228003e-02
6.8182153e+02	-5.8760657e-02	-6.1381448e-02
6.8199337e+02	-6.0125904e-02	-5.9938833e-02
6.8216521e+02	-6.1451071e-02	-5.9512030e-02
6.8233706e+02	-6.2737017e-02	-6.1726336e-02
6.8250890e+02	-6.3984596e-02	-6.6988076e-02
6.8268074e+02	-6.5194658e-02	-6.7373922e-02
6.8285258e+02	-6.6368042e-02	-7.2635661e-02
6.8302443e+02	-6.7505582e-02	-6.6926640e-02
6.8319627e+02	-6.8608104e-02	-6.6499837e-02
6.8336811e+02	-6.9676426e-02	-7.5012172e-02
6.8353995e+02	-7.0711356e-02	-7.1334774e-02
6.8371180e+02	-7.1713695e-02	-7.4361729e-02
6.8388364e+02	-7.2684234e-02	-6.9871681e-02
6.8405548e+02	-7.3623753e-02	-7.5133420e-02
6.8422732e+02	-7.4533024e-02	-7.7347727e-02
6.8439917e+02	-7.5412809e-02	-7.1435543e-02
6.8457101e+02	-7.6263857e-02	-7.4462498e-02
6.8474285e+02	-7.7086911e-02	-8.2771671e-02
6.8491469e+02	-7.7882698e-02	-7.6859488e-02
6.8508653e+02	-7.8651937e-02	-7.7245334e-02
6.8525838e+02	-7.9395336e-02	-7.2552124e-02
6.8543022e+02	-8.0113590e-02	-7.4766430e-02
6.8560206e+02	-8.0807384e-02	-7.4745951e-02
6.8577390e+02	-8.1477390e-02	-8.6915207e-02
6.8594575e+02	-8.2124270e-02	-8.3440970e-02
6.8611759e+02	-8.2748673e-02	-8.0779383e-02
6.8628943e+02	-8.3351236e-02	-7.6695659e-02
6.8646127e+02	-8.3932585e-02	-8.5004832e-02
6.8663312e+02	-8.4493333e-02	-8.1124271e-02
6.8680496e+02	-8.5034082e-02	-8.5776524e-02
6.8697680e+02	-8.5555422e-02	-7.7832718e-02
6.8714864e+02	-8.6057930e-02	-9.0611461e-02
6.8732049e+02	-8.6542171e-02	-8.5918251e-02
6.8749233e+02	-8.7008701e-02	-8.4272474e-02
6.8766417e+02	-8.7458060e-02	-8.9534214e-02
6.8783601e+02	-8.7890777e-02	-9.2561169e-02
6.8800786e+02	-8.8307373e-02	-9.5791286e-02
6.8817970e+02	-8.8708351e-02	-8.2971587e-02
6.8835154e+02	-8.9094208e-02	-8.9858624e-02
6.8852338e+02	-8.9465426e-02	-9.4714039e-02
6.8869523e+02	-8.9822477e-02	-8.7786045e-02
6.8886707e+02	-9.0165821e-02	-9.2031973e-02
6.8903891e+02	-9.0495907e-02	-8.9573548e-02
6.8921075e+02	-9.0813172e-02	-9.5444774e-02
6.8938259e+02	-9.1118044e-02	-9.0142077e-02
6.8955444e+02	-9.1410937e-02	-9.3575357e-02
6.8972628e+02	-9.1692258e-02	-9.5992825e-02
6.8989812e+02	-9.1962399e-02	-1.0084824e-01
6.9006996e+02	-9.2221745e-02	-1.0326571e-01
6.9024181e+02	-9.2470670e-02	-1.0263574e-01
6.9041365e+02	-9.2709536e-02	-9.6114073e-02
6.9058549e+02	-9.2938697e-02	-9.4468296e-02
6.9075733e+02	-9.3158496e-02	-1.0948182e-01
6.9092918e+02	-9.3369267e-02	-9.1583068e-02
6.9110102e+02	-9.3571333e-02	-1.0720608e-01
6.9127286e+02	-9.3765010e-02	-9.1542111e-02
6.9144470e+02	-9.3950602e-02	-1.0127342e-01
6.9161655e+02	-9.4128406e-02	-9.1094829e-02
6.9178839e+02	-9.4298709e-02	-1.0387357e-01
6.9196023e+02	-9.4461790e-02	-1.0283728e-01
6.9213207e+02	-9.4617920e-02	-1.1216227e-01
6.9230392e+02	-9.4767360e-02	-1.0096786e-01
6.9247576e+02	-9.4910364e-02	-9.9728412e-02
6.9264760e+02	-9.5047177e-02	-1.0397434e-01
6.9281944e+02	-9.5178038e-02	-9.8874806e-02
6.9299129e+02	-9.5303176e-02	-1.0332390e-01
6.9316313e+02	-9.5422815e-02	-1.0614769e-01
6.9333497e+02	-9.5537170e-02	-1.0714302e-01
6.9350681e+02	-9.5646448e-02	-1.0549725e-01
6.9367865e+02	-9.5750853e-02	-1.1604120e-01
6.9385050e+02	-9.5850577e-02	-1.1216064e-01
6.9402234e+02	-9.5945809e-02	-1.0360735e-01
6.9419418e+02	-9.6036731e-02	-1.1171336e-01
6.9436602e+02	-9.6123518e-02	-9.9909473e-02
6.9453787e+02	-9.6206339e-02	-9.4809938e-02
6.9470971e+02	-9.6285357e-02	-1.1774679e-01
6.9488155e+02	-9.6360729e-02	-1.1041247e-01
6.9505339e+02	-9.6432608e-02	-1.1404891e-01
6.9522524e+02	-9.6501139e-02	-1.1443476e-01
6.9539708e+02	-9.6566464e-02	-1.1725855e-01
6.9556892e+02	-9.6628719e-02	-1.0931475e-01
6.9574076e+02	-9.6688034e-02	-1.2168717e-01
6.9591261e+02	-9.6744535e-02	-1.1861925e-01
6.9608445e+02	-9.6798344e-02	-1.0539323e-01
6.9625629e+02	-9.6849577e-02	-1.1146762e-01
6.9642813e+02	-9.6898346e-02	-1.0718073e-01
6.9659998e+02	-9.6944759e-02	-1.1691204e-01
6.9677182e+02	-9.6988921e-02	-1.1831370e-01
6.9694366e+02	-9.7030930e-02	-1.1280784e-01
6.9711550e+02	-9.7070884e-02	-1.2680556e-01
6.9728735e+02	-9.7108873e-02	-1.2008072e-01
6.9745919e+02	-9.7144986e-02	-1.2107606e-01
6.9763103e+02	-9.7179307e-02	-1.1110063e-01
6.9780287e+02	-9.7211920e-02	-1.2205091e-01
6.9797471e+02	-9.7242901e-02	-1.1512291e-01
6.9814656e+02	-9.7272325e-02	-1.2404157e-01
6.9831840e+02	-9.7300265e-02	-1.1731674e-01
6.9849024e+02	-9.7326790e-02	-1.2562592e-01
6.9866208e+02	-9.7351964e-02	-1.1443151e-01
6.9883393e+02	-9.7375853e-02	-1.1176993e-01
6.9900577e+02	-9.7398515e-02	-1.2190756e-01
6.9917761e+02	-9.7420010e-02	-1.1721435e-01
6.9934945e+02	-9.7440393e-02	-1.1516225e-01
6.9952130e+02	-9.7459717e-02	-1.1737655e-01
6.9969314e+02	-9.7478033e-02	-1.1959086e-01
6.9986498e+02	-9.7495390e-02	-1.2729055e-01
7.0003682e+02	-9.7511834e-02	-1.2422263e-01
7.0020867e+02	-9.7527410e-02	-1.2135789e-01
7.0038051e+02	-9.7542160e-02	-1.2458800e-01
7.0055235e+02	-9.7556124e-02	-1.1969163e-01
7.0072419e+02	-9.7569343e-02	-1.2393756e-01
7.0089604e+02	-9.7581852e-02	-1.2554238e-01
7.0106788e+02	-9.7593688e-02	-1.2308395e-01
7.0123972e+02	-9.7604883e-02	-1.2631407e-01
7.0141156e+02	-9.7615471e-02	-1.2446513e-01
7.0158340e+02	-9.7625482e-02	-1.2647627e-01
7.0175525e+02	-9.7634945e-02	-1.2970639e-01
7.0192709e+02	-9.7643888e-02	-1.2927959e-01
7.0209893e+02	-9.7652338e-02	-1.2864962e-01
7.0227077e+02	-9.7660321e-02	-1.2842598e-01
7.0244262e+02	-9.7667860e-02	-1.2434226e-01
7.0261446e+02	-9.7674978e-02	-1.2675973e-01
7.0278630e+02	-9.7681698e-02	-1.3263095e-01
7.0295814e+02	-9.7688041e-02	-1.2671877e-01
7.0312999e+02	-9.7694026e-02	-1.2019710e-01
7.0330183e+02	-9.7699672e-02	-1.2931892e-01
7.0347367e+02	-9.7704997e-02	-1.1731187e-01
7.0364551e+02	-9.7710019e-02	-1.2277677e-01
7.0381736e+02	-9.7714753e-02	-1.2397527e-01
7.0398920e+02	-9.7719215e-02	-1.3065914e-01
7.0416104e+02	-9.7723420e-02	-1.2555961e-01
7.0433288e+02	-9.7727381e-02	-1.3508776e-01
7.0450473e+02	-9.7731112e-02	-1.3039455e-01
7.0467657e+02	-9.7734626e-02	-1.2692031e-01
7.0484841e+02	-9.7737935e-02	-1.2669667e-01
7.0502025e+02	-9.7741049e-02	-1.3866276e-01
7.0519210e+02	-9.7743979e-02	-1.2787469e-01
7.0536394e+02	-9.7746737e-02	-1.3598070e-01
7.0553578e+02	-9.7749331e-02	-1.3474124e-01
7.0570762e+02	-9.7751770e-02	-1.3695555e-01
7.0587946e+02	-9.7754064e-02	-1.2901174e-01
7.0605131e+02	-9.7756220e-02	-1.2370905e-01
7.0622315e+02	-9.7758246e-02	-1.2815814e-01
7.0639499e+02	-9.7760150e-02	-1.3951474e-01
7.0656683e+02	-9.7761938e-02	-1.3157094e-01
7.0673868e+02	-9.7763618e-02	-1.3256627e-01
7.0691052e+02	-9.7765196e-02	-1.3640588e-01
7.0708236e+02	-9.7766677e-02	-1.3577591e-01
7.0725420e+02	-9.7768067e-02	-1.3575543e-01
7.0742605e+02	-9.7769371e-02	-1.2964009e-01
7.0759789e+02	-9.7770594e-02	-1.2880696e-01
7.0776973e+02	-9.7771742e-02	-1.3366237e-01
7.0794157e+02	-9.7772818e-02	-1.3790830e-01
7.0811342e+02	-9.7773827e-02	-1.3463723e-01
7.0828526e+02	-9.7774773e-02	-1.2872504e-01
7.0845710e+02	-9.7775660e-02	-1.3154884e-01
7.0862894e+02	-9.7776490e-02	-1.4128015e-01
7.0880079e+02	-9.7777268e-02	-1.3618061e-01
7.0897263e+02	-9.7777996e-02	-1.3290954e-01
7.0914447e+02	-9.7778678e-02	-1.3593649e-01
7.0931631e+02	-9.7779317e-02	-1.2433577e-01
7.0948816e+02	-9.7779915e-02	-1.2837853e-01
7.0966000e+02	-9.7780474e-02	-1.3140549e-01
7.0983184e+02	-9.7780997e-02	-1.3097868e-01
7.1000368e+02	-9.7781486e-02	-1.3481829e-01
7.1017552e+02	-9.7781943e-02	-1.3317251e-01
7.1034737e+02	-9.7782371e-02	-1.3355836e-01
7.1051921e+02	-9.7782771e-02	-1.3760112e-01
7.1069105e+02	-9.7783144e-02	-1.2539091e-01
7.1086289e+02	-9.7783493e-02	-1.3268427e-01
7.1103474e+02	-9.7783819e-02	-1.3489858e-01
7.1120658e+02	-9.7784123e-02	-1.3812870e-01
7.1137842e+02	-9.7784408e-02	-1.3221651e-01
7.1155026e+02	-9.7784673e-02	-1.3747825e-01
7.1172211e+02	-9.7784920e-02	-1.3827042e-01
7.1189395e+02	-9.7785151e-02	-1.3784362e-01
7.1206579e+02	-9.7785367e-02	-1.3640101e-01
7.1223763e+02	-9.7785568e-02	-1.3719318e-01
7.1240948e+02	-9.7785755e-02	-1.2498296e-01
7.1258132e+02	-9.7785930e-02	-1.3491743e-01
7.1275316e+02	-9.7786092e-02	-1.3428747e-01
7.1292500e+02	-9.7786244e-02	-1.4137767e-01
7.1309685e+02	-9.7786385e-02	-1.3810659e-01
7.1326869e+02	-9.7786517e-02	-1.4133671e-01
7.1344053e+02	-9.7786639e-02	-1.3156445e-01
7.1361237e+02	-9.7786753e-02	-1.3987362e-01
7.1378422e+02	-9.7786860e-02	-1.3538357e-01
7.1395606e+02	-9.7786958e-02	-1.3455044e-01
7.1412790e+02	-9.7787050e-02	-1.2945091e-01
7.1429974e+02	-9.7787136e-02	-1.3064940e-01
7.1447158e+02	-9.7787215e-02	-1.3489533e-01
7.1464343e+02	-9.7787289e-02	-1.2146615e-01
7.1481527e+02	-9.7787358e-02	-1.4562197e-01
7.1498711e+02	-9.7787422e-02	-1.4641414e-01
7.1515895e+02	-9.7787481e-02	-1.3542290e-01
7.1533080e+02	-9.7787536e-02	-1.3418345e-01
7.1550264e+02	-9.7787587e-02	-1.3903887e-01
7.1567448e+02	-9.7787635e-02	-1.3779942e-01
7.1584632e+02	-9.7787679e-02	-1.4163902e-01
7.1601817e+02	-9.7787720e-02	-1.3613316e-01
7.1619001e+02	-9.7787758e-02	-1.3164311e-01
7.1636185e+02	-9.7787793e-02	-1.3324793e-01
7.1653369e+02	-9.7787826e-02	-1.3688437e-01
7.1670554e+02	-9.7787856e-02	-1.3137852e-01
7.1687738e+02	-9.7787884e-02	-1.3704658e-01
7.1704922e+02	-9.7787910e-02	-1.3885456e-01
7.1722106e+02	-9.7787934e-02	-1.3802143e-01
7.1739291e+02	-9.7787957e-02	-1.3332822e-01
7.1756475e+02	-9.7787977e-02	-1.3147928e-01
7.1773659e+02	-9.7787997e-02	-1.4019478e-01
7.1790843e+02	-9.7788014e-02	-1.3143833e-01
7.1808027e+02	-9.7788031e-02	-1.3690323e-01
7.1825212e+02	-9.7788046e-02	-1.3038156e-01
7.1842396e+02	-9.7788060e-02	-1.3645595e-01
7.1859580e+02	-9.7788073e-02	-1.3155958e-01
7.1876764e+02	-9.7788085e-02	-1.3621183e-01
7.1893949e+02	-9.7788096e-02	-1.4187989e-01
7.1911133e+02	-9.7788107e-02	-1.4531317e-01
7.1928317e+02	-9.7788116e-02	-1.3289980e-01
7.1945501e+02	-9.7788125e-02	-1.3552043e-01
7.1962686e+02	-9.7788133e-02	-1.4078217e-01
7.1979870e+02	-9.7788141e-02	-1.3913639e-01
7.1997054e+02	-9.7788148e-02	-1.3850643e-01
7.2014238e+02	-9.7788154e-02	-1.4965987e-01
7.2031423e+02	-9.7788160e-02	-1.2830736e-01
7.2048607e+02	-9.7788165e-02	-1.3539756e-01
7.2065791e+02	-9.7788170e-02	-1.3354862e-01
7.2082975e+02	-9.7788175e-02	-1.3068387e-01
7.2100160e+02	-9.7788179e-02	-1.3411715e-01
7.2117344e+02	-9.7788183e-02	-1.3328402e-01
7.2134528e+02	-9.7788187e-02	-1.3854576e-01
7.2151712e+02	-9.7788190e-02	-1.3161776e-01
7.2168897e+02	-9.7788193e-02	-1.3566053e-01
7.2186081e+02	-9.7788196e-02	-1.3889065e-01
7.2203265e+02	-9.7788199e-02	-1.4171444e-01
7.2220449e+02	-9.7788201e-02	-1.2869158e-01
7.2237633e+02	-9.7788203e-02	-1.3801656e-01
7.2254818e+02	-9.7788205e-02	-1.3941822e-01
7.2272002e+02	-9.7788207e-02	-1.3309971e-01
7.2289186e+02	-9.7788209e-02	-1.3328240e-01
7.2306370e+02	-9.7788211e-02	-1.2615124e-01
7.2323555e+02	-9.7788212e-02	-1.3080349e-01
7.2340739e+02	-9.7788213e-02	-1.3403361e-01
7.2357923e+02	-9.7788215e-02	-1.3055937e-01
7.2375107e+02	-9.7788216e-02	-1.3622744e-01
7.2392292e+02	-9.7788217e-02	-1.3966072e-01
7.2409476e+02	-9.7788218e-02	-1.3395170e-01
7.2426660e+02	-9.7788219e-02	-1.3758814e-01
7.2443844e+02	-9.7788219e-02	-1.3919296e-01
7.2461029e+02	-9.7788220e-02	-1.4221991e-01
7.2478213e+02	-9.7788221e-02	-1.3508875e-01
7.2495397e+02	-9.7788222e-02	-1.3506828e-01
7.2512581e+02	-9.7788222e-02	-1.3789207e-01
7.2529766e+02	-9.7788223e-02	-1.2690083e-01
7.2546950e+02	-9.7788223e-02	-1.3988273e-01
7.2564134e+02	-9.7788224e-02	-1.2970414e-01
7.2581318e+02	-9.7788224e-02	-1.3821648e-01
7.2598503e+02	-9.7788224e-02	-1.3189797e-01
7.2615687e+02	-9.7788225e-02	-1.2192254e-01
7.2632871e+02	-9.7788225e-02	-1.2860642e-01
7.2650055e+02	-9.7788225e-02	-1.3041440e-01
7.2667239e+02	-9.7788226e-02	-1.2511170e-01
7.2684424e+02	-9.7788226e-02	-1.3017028e-01
7.2701608e+02	-9.7788226e-02	-1.4132372e-01
7.2718792e+02	-9.7788226e-02	-1.3561470e-01
7.2735976e+02	-9.7788226e-02	-1.3010884e-01
7.2753161e+02	-9.7788227e-02	-1.2846307e-01
7.2770345e+02	-9.7788227e-02	-1.3149002e-01
7.2787529e+02	-9.7788227e-02	-1.3309484e-01
7.2804713e+02	-9.7788227e-02	-1.3307436e-01
7.2821898e+02	-9.7788227e-02	-1.3000645e-01
7.2839082e+02	-9.7788227e-02	-1.3689349e-01
7.2856266e+02	-9.7788227e-02	-1.2976233e-01
7.2873450e+02	-9.7788227e-02	-1.3360194e-01
7.2890635e+02	-9.7788227e-02	-1.3744154e-01
7.2907819e+02	-9.7788228e-02	-1.2766927e-01
7.2925003e+02	-9.7788228e-02	-1.3679110e-01
7.2942187e+02	-9.7788228e-02	-1.3412951e-01
7.2959372e+02	-9.7788228e-02	-1.3532800e-01
7.2976556e+02	-9.7788228e-02	-1.3388539e-01
7.2993740e+02	-9.7788228e-02	-1.3325542e-01
7.3010924e+02	-9.7788228e-02	-1.2571794e-01
7.3028109e+02	-9.7788228e-02	-1.3910617e-01
7.3045293e+02	-9.7788228e-02	-1.3502245e-01
7.3062477e+02	-9.7788228e-02	-1.3012608e-01
7.3079661e+02	-9.7788228e-02	-1.2665184e-01
7.3096845e+02	-9.7788228e-02	-1.3557050e-01
7.3114030e+02	-9.7788228e-02	-1.3595635e-01
7.3131214e+02	-9.7788228e-02	-1.3573270e-01
7.3148398e+02	-9.7788228e-02	-1.3652487e-01
7.3165582e+02	-9.7788228e-02	-1.3406645e-01
7.3182767e+02	-9.7788228e-02	-1.2734162e-01
7.3199951e+02	-9.7788228e-02	-1.3036857e-01
7.3217135e+02	-9.7788228e-02	-1.2669117e-01
7.3234319e+02	-9.7788228e-02	-1.3825094e-01
7.3251504e+02	-9.7788228e-02	-1.2644705e-01
7.3268688e+02	-9.7788228e-02	-1.2520760e-01
7.3285872e+02	-9.7788228e-02	-1.3615788e-01
7.3303056e+02	-9.7788228e-02	-1.2496348e-01
7.3320241e+02	-9.7788228e-02	-1.3002206e-01
7.3337425e+02	-9.7788228e-02	-1.2695415e-01
7.3354609e+02	-9.7788228e-02	-1.2916845e-01
7.3371793e+02	-9.7788228e-02	-1.3117960e-01
7.3388978e+02	-9.7788228e-02	-1.2912750e-01
7.3406162e+02	-9.7788228e-02	-1.3337343e-01
7.3423346e+02	-9.7788228e-02	-1.3782252e-01
7.3440530e+02	-9.7788228e-02	-1.1951744e-01
7.3457714e+02	-9.7788228e-02	-1.2884242e-01
7.3474899e+02	-9.7788228e-02	-1.2760297e-01
7.3492083e+02	-9.7788228e-02	-1.3672479e-01
7.3509267e+02	-9.7788228e-02	-1.2654620e-01
7.3526451e+02	-9.7788228e-02	-1.3302691e-01
7.3543636e+02	-9.7788227e-02	-1.3178746e-01
7.3560820e+02	-9.7788227e-02	-1.2668793e-01
7.3578004e+02	-9.7788227e-02	-1.3073069e-01
7.3595188e+02	-9.7788227e-02	-1.2867859e-01
7.3612373e+02	-9.7788227e-02	-1.2682965e-01
7.3629557e+02	-9.7788227e-02	-1.3310720e-01
7.3646741e+02	-9.7788227e-02	-1.2963297e-01
7.3663925e+02	-9.7788227e-02	-1.2819035e-01
7.3681110e+02	-9.7788227e-02	-1.2044971e-01
7.3698294e+02	-9.7788226e-02	-1.3058734e-01
7.3715478e+02	-9.7788226e-02	-1.2447200e-01
7.3732662e+02	-9.7788226e-02	-1.2953057e-01
7.3749847e+02	-9.7788226e-02	-1.2625950e-01
7.3767031e+02	-9.7788225e-02	-1.1506510e-01
7.3784215e+02	-9.7788225e-02	-1.2581222e-01
7.3801399e+02	-9.7788225e-02	-1.3188661e-01
7.3818584e+02	-9.7788225e-02	-1.2231750e-01
7.3835768e+02	-9.7788224e-02	-1.2900138e-01
7.3852952e+02	-9.7788224e-02	-1.3670107e-01
7.3870136e+02	-9.7788223e-02	-1.2835094e-01
7.3887320e+02	-9.7788223e-02	-1.3158105e-01
7.3904505e+02	-9.7788222e-02	-1.2891946e-01
7.3921689e+02	-9.7788222e-02	-1.2930531e-01
7.3938873e+02	-9.7788221e-02	-1.2948799e-01
7.3956057e+02	-9.7788221e-02	-1.2845170e-01
7.3973242e+02	-9.7788220e-02	-1.2924387e-01
7.3990426e+02	-9.7788219e-02	-1.2617596e-01
7.4007610e+02	-9.7788218e-02	-1.3001557e-01
7.4024794e+02	-9.7788217e-02	-1.2918244e-01
7.4041979e+02	-9.7788216e-02	-1.3119358e-01
7.4059163e+02	-9.7788215e-02	-1.3361105e-01
7.4076347e+02	-9.7788214e-02	-1.2099451e-01
7.4093531e+02	-9.7788213e-02	-1.2259933e-01
7.4110716e+02	-9.7788212e-02	-1.2786107e-01
7.4127900e+02	-9.7788210e-02	-1.3190384e-01
7.4145084e+02	-9.7788208e-02	-1.2050628e-01
7.4162268e+02	-9.7788207e-02	-1.3572296e-01
7.4179453e+02	-9.7788205e-02	-1.3326454e-01
7.4196637e+02	-9.7788203e-02	-1.2613338e-01
7.4213821e+02	-9.7788200e-02	-1.2469077e-01
7.4231005e+02	-9.7788198e-02	-1.2974935e-01
7.4248190e+02	-9.7788195e-02	-1.2627511e-01
7.4265374e+02	-9.7788192e-02	-1.2686412e-01
7.4282558e+02	-9.7788189e-02	-1.1749818e-01
7.4299742e+02	-9.7788186e-02	-1.2804213e-01
7.4316926e+02	-9.7788182e-02	-1.2700584e-01
7.4334111e+02	-9.7788178e-02	-1.1438931e-01
7.4351295e+02	-9.7788173e-02	-1.2798070e-01
7.4368479e+02	-9.7788169e-02	-1.2328749e-01
[truncated: 6,147 more rows]
