# Supplementary material for: Increased Crystal Field Drives Intermediate Coupling and Minimizes Decoherence in Tetravalent Praseodymium Qubits
Source: J Am Chem Soc. 2023 Aug 1;145(32):17603–12. doi: 10.1021/jacs.3c02820 (PMC10436280; doi:10.1021/jacs.3c02820)
Supplement: Supplementary file 6 — ja3c02820_si_006.txt [file ja3c02820_si_006.txt]

	TempX	X
0	-0.8999615234375	-0.002826560432833755
1	-0.799957958984375	-0.002512477050663819
2	-0.6999642578125	-0.0021984234074116653
3	-0.599971875	-0.0018843728207956244
4	-0.499984375	-0.0015703366407781936
5	-0.4000005859375	-0.0012563113417216152
6	-0.29997236328125	-0.0009421458675815502
7	-0.199966369628906	-0.0006280497448283033
8	-0.0999887329101562	-0.00031404237515459776
9	2.46590469032526e-06	7.7448704600823e-09
10	0.0999813354492188	0.00031401914137575823
11	0.199954040527344	0.00062801102192223
12	0.299967431640625	0.0009421303784433848
13	0.399970971679687	0.0012562183303077169
14	0.49995107421875	0.0015702320510831644
15	0.599965673828125	0.001884353344482919
16	0.699979052734375	0.0021984698744316414
17	0.79998759765625	0.0025125701377074617
18	0.89995654296875	0.0028265447905826365
19	0.99997978515625	0.0031406885806817358
20	1.09996611328125	0.003454714885870207
21	1.19996591796875	0.003768781813262185
22	1.299979296875	0.004082889513972332
23	1.39995458984375	0.004396875587071548
24	1.4999654296875	0.004710971131709617
25	1.59997646484375	0.005025064966171705
26	1.6999638671875	0.005339082102026268
27	1.7999587890625	0.005653120221090818
28	1.89995859375	0.005967170887350046
29	1.9999572265625	0.0062812149310387325
30	2.0999744140625	0.006595314147396493
31	2.199966796875	0.006909332213912936
32	2.2999689453125	0.0072233775417756855
33	2.3999626953125	0.007537392933985375
34	2.4999513671875	0.0078513886635027
35	2.5999599609375	0.008165443082488982
36	2.6999734375	0.008479508807965407
37	2.7999732421875	0.008793527419620202
38	2.899975390625	0.00910754905553029
39	2.99997890625	0.00942157049414156
40	3.0999701171875	0.009735548650434267
41	3.1999650390625	0.010049533660268917
42	3.299955078125	0.010363498384631568
43	3.39995859375	0.01067750031588968
44	3.4999734375	0.010991532551573984
45	3.599976953125	0.011305523799561797
46	3.699962890625	0.011619454283917875
47	3.7999703125	0.011933446495912664
48	3.899962890625	0.012247386221441364
49	3.9999640625	0.012561346891529448
50	4.09996953125	0.01287531486002103
51	4.19995703125	0.013189220070611822
52	4.299964453125	0.013503181324026956
53	4.399965625	0.013817116300929277
54	4.499977734375	0.014131078803230562
55	4.5999703125	0.014444973028492116
56	4.69996875	0.014758878529265648
57	4.7999796875	0.015072815994675588
58	4.899951171875	0.015386622190799094
59	4.9999609375	0.015700540968247436
60	5.0999703125	0.016014450781815126
61	5.199965625	0.016328308565442068
62	5.2999703125	0.016642187729202444
63	5.39996796875	0.016956036625023704
64	5.49997109375	0.01726989433085208
65	5.599958203125	0.017583693265413425
66	5.6999796875	0.017897591417664612
67	5.799979296875	0.01821141210195702
68	5.899964453125	0.018525178460331804
69	5.9999703125	0.018839000662557406
70	6.09997265625	0.01915280255272255
71	6.199963671875	0.019466559463573396
72	6.299952734375	0.01978030066017505
73	6.399976953125	0.020094142423753413
74	6.499959765625	0.020407844374198836
75	6.59995078125	0.020721562014712192
76	6.69996875	0.021035354013286833
77	6.7999515625	0.021349025357895166
78	6.89996484375	0.02166278177749036
79	6.99996484375	0.02197648586511879
