# Supplementary material for: Increased Crystal Field Drives Intermediate Coupling and Minimizes Decoherence in Tetravalent Praseodymium Qubits
Source: J Am Chem Soc. 2023 Aug 1;145(32):17603–12. doi: 10.1021/jacs.3c02820 (PMC10436280; doi:10.1021/jacs.3c02820)
Supplement: Supplementary file 7 — ja3c02820_si_007.txt [file ja3c02820_si_007.txt]

Var1	mag_50K	mag_50K_err
-0.99995400390625	-0.00274062238246256	0.000135994721360276
-0.8999615234375	-0.00248019171469552	0.000123215882420125
-0.799957958984375	-0.00220483829991842	0.000109542544379748
-0.6999642578125	-0.00193098331548659	9.59770193702854e-05
-0.599971875	-0.00166156896989775	8.27251659843919e-05
-0.499984375	-0.0013901591237376	6.93342406879287e-05
-0.4000005859375	-0.00111559676128754	5.5805095375909e-05
-0.29997236328125	-0.000840787539104993	4.22173897121564e-05
-0.199966369628906	-0.000566197220441775	2.87302983082717e-05
-0.0999887329101562	-0.000274219215569624	1.36983493025979e-05
2.46590469032526e-06	-8.20220007563519e-06	3.661216355041e-06
0.0999813354492188	0.000276728168759015	1.40017308519779e-05
0.199954040527344	0.000550373048937575	2.73566149288176e-05
0.299967431640625	0.000826343727095013	4.10122270852909e-05
0.399970971679687	0.00109452837691513	5.43178062899051e-05
0.49995107421875	0.001363241755571	6.76867619252794e-05
0.599965673828125	0.00163352534759411	8.11029672161828e-05
0.699979052734375	0.00190556755545657	9.46038087351716e-05
0.79998759765625	0.00217938858586941	0.000108171495319195
0.89995654296875	0.00245352501420768	0.00012175958509377
0.99997978515625	0.00273053380847905	0.000135480356423629
1.09996611328125	0.00300446213656322	0.000149073159191286
1.19996591796875	0.00329516928071229	0.000163526650169636
1.299979296875	0.0035575081655687	0.00017650567961203
1.39995458984375	0.0038303394237473	0.000190043583359701
1.4999654296875	0.00410492983337912	0.000203668536016864
1.59997646484375	0.00438064727006308	0.000217350849105178
1.6999638671875	0.00465558066900883	0.00023099917447855
1.7999587890625	0.00493098193470248	0.000244669443969753
1.89995859375	0.00520594378280728	0.000258319070663695
1.9999572265625	0.00548040277600129	0.000271942223792697
2.0999744140625	0.00575702596648275	0.000285677814624569
2.199966796875	0.00603240172141084	0.00029934930442288
2.2999689453125	0.00630592687225062	0.000312921572396293
2.3999626953125	0.00658287856845592	0.000326665855647079
2.4999513671875	0.00685846915233142	0.000340367171829488
2.5999599609375	0.00713046524670603	0.000353857813107184
2.6999734375	0.00740601782376618	0.000367538779320279
2.7999732421875	0.00768107543200231	0.000381196068033187
2.899975390625	0.00795663464670982	0.000394872314438036
2.99997890625	0.00823111982736694	0.000408500011757651
3.0999701171875	0.00850614993899889	0.000422151851690507
3.1999650390625	0.0087806549145289	0.000435779938658051
3.299955078125	0.00905517864361626	0.000449408600779611
3.39995859375	0.00933020749470705	0.000463055029523637
3.4999734375	0.00960627491323059	0.000476764919406872
3.599976953125	0.0098806981700247	0.000490385856727086
3.699962890625	0.0101554771336904	0.00050402617611553
3.7999703125	0.0104303052803076	0.00051767703974785
3.899962890625	0.0107068293346502	0.000531403779205447
3.9999640625	0.0109828872443291	0.000545110700271935
4.09996953125	0.011255538524744	0.000558645812557289
4.19995703125	0.0115306054983237	0.000572307213015287
4.299964453125	0.0118077635593449	0.000586067816541573
4.399965625	0.012084000085181	0.000599784157412065
4.499977734375	0.0123586312578454	0.000613423592599287
4.5999703125	0.0126348300701166	0.000627141334716003
4.69996875	0.0129086725070336	0.000640732492621578
4.7999796875	0.0131829813740032	0.000654358050929707
4.899951171875	0.0134591466228904	0.000668067347329937
4.9999609375	0.0137350860085968	0.000681771854721737
5.0999703125	0.0140119359050333	0.000695519286420163
5.199965625	0.0142851936004308	0.000709085734260113
5.2999703125	0.014562292041392	0.000722856375766144
5.39996796875	0.0148383114056073	0.000736566056498639
5.49997109375	0.0151100356389995	0.000750039703890072
5.599958203125	0.015387109822659	0.000763821705803363
5.6999796875	0.0156606013174414	0.000777389091286391
5.799979296875	0.0159360092426351	0.000791063388917474
5.899964453125	0.0162107162951354	0.000804709342466173
5.9999703125	0.0164832771993867	0.000818234698314422
6.09997265625	0.016760889666083	0.000832024932222032
6.199963671875	0.0170370499471807	0.000845757530461687
6.299952734375	0.0173140566311939	0.000859503598289769
6.399976953125	0.0175861198370065	0.000873018473419744
6.499959765625	0.017861992038535	0.000886723618932072
6.59995078125	0.0181407132143013	0.000900569175126227
6.69996875	0.0184099374797004	0.000913939781237631
6.7999515625	0.0186822332444709	0.000927462200852773
6.89996484375	0.0189594155342122	0.000941245852504442
6.99996484375	0.0192330335181165	0.000954842383271359
