# Supplementary material for: Increased Crystal Field Drives Intermediate Coupling and Minimizes Decoherence in Tetravalent Praseodymium Qubits
Source: J Am Chem Soc. 2023 Aug 1;145(32):17603–12. doi: 10.1021/jacs.3c02820 (PMC10436280; doi:10.1021/jacs.3c02820)
Supplement: Supplementary file 8 — ja3c02820_si_008.txt [file ja3c02820_si_008.txt]

	TempX	X
0	294.600296020508	1179.558323569881
1	290.107330322266	1176.243768323169
2	284.915390014648	1172.3062580045912
3	279.918914794922	1168.4038633103978
4	274.791625976562	1164.2788977200505
5	269.798568725586	1160.139559968562
6	264.801864624023	1155.8709214457988
7	259.804077148438	1151.4692938608323
8	254.810043334961	1146.932988431742
9	249.820854187012	1142.2569228789573
10	244.822975158691	1137.421379977584
11	239.824928283691	1132.4268719121203
12	234.829902648926	1127.2688992686262
13	229.83171081543	1121.9327001417553
14	224.842063903809	1116.4221362274836
15	219.841423034668	1110.7059094616252
16	214.846862792969	1104.7929877629017
17	209.855476379395	1098.6694941814915
18	204.862991333008	1092.318505850515
19	199.86483001709	1085.7210019026688
20	194.870544433594	1078.875746703002
21	189.88045501709	1071.769026044714
22	184.884460449219	1064.3703483783156
23	179.885704040527	1056.6663291726477
24	174.890670776367	1048.648316842648
25	169.901657104492	1040.3006614379194
26	164.902244567871	1031.5733578557586
27	159.912780761719	1022.4778886231321
28	154.920204162598	1012.9650697289931
29	149.92992401123	1003.0165450018105
30	144.934005737305	992.5847243190145
31	139.939498901367	981.6493470943216
32	134.947341918945	970.175263728549
33	129.95580291748	958.1173761446682
34	124.964202880859	945.4281945123707
35	119.974185943604	932.0613316035212
36	114.95389175415	917.8684533230888
37	109.973163604736	902.9860931964197
38	104.973262786865	887.17312948441
39	99.9928398132324	870.4733650015157
40	94.9907035827637	852.6592461588957
41	90.0253868103027	833.8448852039178
42	85.0299644470215	813.666121801509
43	80.0214920043945	792.0463409540536
44	75.0050735473633	768.8501557183389
45	69.9864997863769	743.9285449437774
46	64.9734001159668	717.1239242399249
47	59.9723033905029	688.2537463590431
48	54.976001739502	657.0230505878019
49	49.9764881134033	623.073323416177
50	44.9765930175781	586.0552416149919
51	39.9768486022949	545.5376614615357
52	34.9799785614014	501.0251949890608
53	29.9873094558716	451.91014197327
54	29.9999580383301	452.04104232696034
55	28.120156288147	432.20004918914503
56	26.240062713623	411.54501334789774
57	24.3599882125854	390.0284209699312
58	22.4800872802734	367.5971017752844
59	20.6002225875854	344.1897118467611
60	18.7203407287598	319.7404169187712
61	16.8403301239014	294.1765182624453
62	14.9604449272156	267.42372318620113
63	13.0804905891418	239.39415534749156
64	11.2004475593567	209.99387627420077
65	9.32188129425049	179.14618773549205
66	7.44160485267639	146.6851455169916
67	5.56192064285278	112.52386973115088
68	3.68021082878113	76.47399213862766
69	1.80120313167572	38.4744826454931
