# Supplementary material for: Increased Crystal Field Drives Intermediate Coupling and Minimizes Decoherence in Tetravalent Praseodymium Qubits
Source: J Am Chem Soc. 2023 Aug 1;145(32):17603–12. doi: 10.1021/jacs.3c02820 (PMC10436280; doi:10.1021/jacs.3c02820)
Supplement: Supplementary file 9 — ja3c02820_si_009.txt [file ja3c02820_si_009.txt]

Var1	Var2	Var3
299.996200561523	0.00082959968283824	59.9486209357894
294.600296020508	0.000829819401319195	59.9380304364948
290.107330322266	0.000834729902336216	59.5852581930844
284.915390014648	0.000840029979379116	59.21321055627
279.918914794922	0.00084291268267903	59.0179034315174
274.791625976562	0.000846072075846469	58.7933894423862
269.798568725586	0.000849284674031338	58.582070664659
264.801864624023	0.000853043701607333	58.3117469505765
259.804077148438	0.000857151530464662	58.0377106949521
254.810043334961	0.000861464585678764	57.7407046712811
249.820854187012	0.000865262178086115	57.4895703594221
244.822975158691	0.000869923286181919	57.1823130640499
239.824928283691	0.000874762540645271	56.8739784525092
234.829902648926	0.000879565165118734	56.5577507907426
229.83171081543	0.000885034253438722	56.2084480731747
224.842063903809	0.000889982687292463	55.8927146472965
219.841423034668	0.000895830490523434	55.5274026969464
214.846862792969	0.000901328570813674	55.1911133502137
209.855476379395	0.000907375729272375	54.8192939183481
204.862991333008	0.000913760248214346	54.4414557276794
199.86483001709	0.000920197251881583	54.0633702407483
194.870544433594	0.00092757969316514	53.633846791326
189.88045501709	0.000935012282635591	53.200848624277
184.884460449219	0.000942511710908907	52.7777373724927
179.885704040527	0.000950414657652178	52.3390964023311
174.890670776367	0.000959041974869811	51.864245783724
169.901657104492	0.000968263737622902	51.3731142654285
164.902244567871	0.000977275894806764	50.8929337343462
159.912780761719	0.000987813687189612	50.3526001333312
154.920204162598	0.000998542515924295	49.8092410447611
149.92992401123	0.00100918184783525	49.2766858498689
144.934005737305	0.00102142927712199	48.6902960099271
139.939498901367	0.0010339442498615	48.0954116058469
134.947341918945	0.00104766634864802	47.4620682139103
129.95580291748	0.00106254360104457	46.7914885845368
124.964202880859	0.00107775539258336	46.1268142182122
119.974185943604	0.00109432028292525	45.4260205723528
114.95389175415	0.00111178334068446	44.7043057885747
109.973163604736	0.00113128474724692	43.9279116968096
104.973262786865	0.00115140277408327	43.1579429483038
99.9928398132324	0.00117381671320915	42.3258694845144
94.9907035827637	0.00119794701565778	41.4706972297687
90.0253868103027	0.00122444959205342	40.5659964013274
85.0299644470215	0.00125384895198278	39.6124813395722
80.0214920043945	0.00128654077411546	38.599473404512
75.0050735473633	0.0013217109415165	37.567677981015
69.9864997863769	0.00136149804735805	36.4662105215518
64.9734001159668	0.00140697490826008	35.2838567606936
59.9723033905029	0.00145638418860462	34.0833940672711
54.976001739502	0.00151312675674177	32.802939055789
49.9764881134033	0.00157771361676805	31.4569306187633
44.9765930175781	0.00165155093870257	30.0459557171314
39.9768486022949	0.00173762606003268	28.5552349989082
34.9799785614014	0.00183780623478798	26.9969452198499
29.9873094558716	0.00195888215557178	25.3276062212195
29.9999580383301	0.00195818291619962	25.3328946171353
28.120156288147	0.00200815639589037	24.70196457017
26.240062713623	0.00206235040885564	24.0541208976586
24.3599882125854	0.00212113291908839	23.3868257205155
22.4800872802734	0.00218435606982455	22.7090722244463
20.6002225875854	0.00225289301650346	22.0177592722129
18.7203407287598	0.00232787136455159	21.3076616804685
16.8403301239014	0.002410557769659	20.5763028564867
14.9604449272156	0.00251024649270755	19.7585427586239
13.0804905891418	0.00266360807174682	18.6200358658743
11.2004475593567	0.0204359282984006	2.42543495785086
9.32188129425049	0.0281766691815711	1.75907958867612
7.44160485267639	0.0310981983641352	1.59382946088958
5.56192064285278	0.0325241592582187	1.52406625038022
3.68021082878113	0.0340586291926665	1.45540389509141
1.80120313167572	0.042108264318229	1.17718249567437
