# Supplementary material for: Increased Crystal Field Drives Intermediate Coupling and Minimizes Decoherence in Tetravalent Praseodymium Qubits
Source: J Am Chem Soc. 2023 Aug 1;145(32):17603–12. doi: 10.1021/jacs.3c02820 (PMC10436280; doi:10.1021/jacs.3c02820)
Supplement: Supplementary file 10 — ja3c02820_si_010.txt [file ja3c02820_si_010.txt]

Var1	Var2	Var3
1.80005067586899	0.0418942455512615	1.1832188827391
3.68041825294495	0.0338868345456002	1.46279874691977
5.56140613555908	0.0324105965529894	1.52941181489106
7.44160509109497	0.0309945101937263	1.59928123919793
9.32132577896118	0.0280729432699249	1.76572041454296
11.2010402679443	0.0200991239872734	2.46629019772365
13.0807948112488	0.00255786349219064	19.3930020768462
14.9606628417969	0.00241182912319978	20.5679766127378
16.840443611145	0.00231749114504325	21.4059157812203
18.7205123901367	0.00223736412726783	22.172502449474
20.6003932952881	0.00216571608100922	22.9066914329841
22.4803476333618	0.002100048054564	23.6239032174466
24.3601856231689	0.00203923164299542	24.328623015365
26.2401809692383	0.00198254012469931	25.0256036395757
28.1202611923218	0.00193018026333681	25.7061230522076
30.0001287460327	0.00188110999086017	26.3777807912773
30.0001564025879	0.0018809127276187	26.3803967826115
35.0001888275146	0.00176553118121535	28.1083096929152
39.9990329742432	0.00166846362229052	29.7445951790396
44.9973602294922	0.00158539164154858	31.3079235915806
49.9949645996094	0.00151438719048158	32.7781302387951
54.9921817779541	0.00145317292064613	34.1644959202709
59.9891624450684	0.00139965861207927	35.4751882702173
64.985424041748	0.00135155364531471	36.7416727523759
69.9825057983398	0.00130777716588055	37.9762086043109
74.9775352478027	0.00126874404682179	39.1500041746295
79.973934173584	0.00123386641351997	40.2623939867418
84.969367980957	0.00120247578881446	41.3196377549096
89.9650840759277	0.00117425354188951	42.3195618653646
94.9598960876465	0.00114852231570176	43.2744027966551
99.9553413391113	0.00112485572116888	44.1928908103223
104.954772949219	0.00110315947715032	45.0638185618621
109.951942443848	0.00108313369153534	45.9040372209498
114.952121734619	0.00106437374008729	46.7217208657499
119.947738647461	0.00104738719648295	47.4813464639169
124.947006225586	0.00103140841015525	48.2200943521704
129.946357727051	0.00101661297455056	48.9317448684878
134.943016052246	0.0010025259753941	49.623178984402
139.941299438477	0.000989618762511907	50.2724387811131
144.940208435059	0.00097758261235363	50.9024823489842
149.93896484375	0.000966004441179717	51.5173373614377
154.937927246094	0.000955117141725766	52.1073866285749
159.935684204102	0.000946337794137706	52.5983729941097
164.93701171875	0.00093549624580946	53.2088176925853
169.933662414551	0.000926336077683256	53.7336402756986
174.935028076172	0.000918105203194351	54.2189588730236
179.934371948242	0.000910230268790646	54.6826961324054
184.933479309082	0.000902406720777513	55.1528727488431
189.931816101074	0.000895435953801752	55.5789461715763
194.931434631348	0.000888009613834056	56.0433037395538
199.930572509766	0.000882104801685771	56.415416733646
204.930541992187	0.000874721011032733	56.8989647730049
209.929191589355	0.000869137210353619	57.2719890132455
214.930885314941	0.000863881138034409	57.6109465155593
219.927871704102	0.000858131526201297	57.9884572644736
224.927749633789	0.000853588704422381	58.3072059158554
229.926910400391	0.000848270215501836	58.6798592482157
234.929870605469	0.000842325716958589	59.104000038944
239.92790222168	0.00083702148419423	59.4829191696041
244.927230834961	0.000832766931519254	59.7850582696068
249.926231384277	0.000827726868605651	60.1510395205726
254.927024841309	0.000823628868730302	60.4365856793551
259.92805480957	0.000819728677262796	60.7241059206393
264.925338745117	0.000815250679902403	61.0523766794732
269.926620483398	0.000811803324615143	61.3105918145603
