# Supplementary material for: Increased Crystal Field Drives Intermediate Coupling and Minimizes Decoherence in Tetravalent Praseodymium Qubits
Source: J Am Chem Soc. 2023 Aug 1;145(32):17603–12. doi: 10.1021/jacs.3c02820 (PMC10436280; doi:10.1021/jacs.3c02820)
Supplement: Supplementary file 11 — ja3c02820_si_011.txt [file ja3c02820_si_011.txt]

4.0000000e-03	8.5276547e+00	7.5503345e+00
8.0000000e-03	6.6716089e+00	6.4553369e+00
1.2000000e-02	5.0291621e+00	4.9397885e+00
1.6000000e-02	3.1205257e+00	3.1444597e+00
2.0000000e-02	1.1277442e+00	1.2225591e+00
2.4000000e-02	-8.7555550e-01	-6.7263059e-01
2.8000000e-02	-2.6142837e+00	-2.3993569e+00
3.2000000e-02	-4.0075316e+00	-3.8374083e+00
3.6000000e-02	-5.1305445e+00	-4.8958745e+00
4.0000000e-02	-5.7988505e+00	-5.5182081e+00
4.4000000e-02	-5.8829955e+00	-5.6843716e+00
4.8000000e-02	-5.4064432e+00	-5.4100894e+00
5.2000000e-02	-4.5682290e+00	-4.7434388e+00
5.6000000e-02	-3.3513620e+00	-3.7592054e+00
6.0000000e-02	-2.0082774e+00	-2.5515672e+00
6.4000000e-02	-5.6810240e-01	-1.2257652e+00
6.8000000e-02	7.2967330e-01	1.1054662e-01
7.2000000e-02	1.7580230e+00	1.3555973e+00
7.6000000e-02	2.6286007e+00	2.4208347e+00
8.0000000e-02	3.2329888e+00	3.2368063e+00
8.4000000e-02	3.5833235e+00	3.7572304e+00
8.8000000e-02	3.6779867e+00	3.9610599e+00
9.2000000e-02	3.4765240e+00	3.8525106e+00
9.6000000e-02	3.0930167e+00	3.4591743e+00
1.0000000e-01	2.4724469e+00	2.8284814e+00
1.0400000e-01	1.8704861e+00	2.0228805e+00
1.0800000e-01	1.1067079e+00	1.1141818e+00
1.1200000e-01	3.4131150e-01	1.7754246e-01
1.1600000e-01	-3.5612158e-01	-7.1442857e-01
1.2000000e-01	-1.0260457e+00	-1.4970065e+00
1.2400000e-01	-1.5729886e+00	-2.1177594e+00
1.2800000e-01	-1.9670140e+00	-2.5397534e+00
1.3200000e-01	-2.1320678e+00	-2.7433857e+00
1.3600000e-01	-2.1822312e+00	-2.7267932e+00
1.4000000e-01	-1.9532595e+00	-2.5048927e+00
1.4400000e-01	-1.6320519e+00	-2.1072115e+00
1.4800000e-01	-1.2420720e+00	-1.5747465e+00
1.5200000e-01	-6.8218368e-01	-9.5615068e-01
1.5600000e-01	-1.3685898e-01	-3.0357628e-01
1.6000000e-01	4.1817477e-01	3.3148835e-01
1.6400000e-01	9.4408138e-01	9.0207387e-01
1.6800000e-01	1.3591431e+00	1.3690038e+00
1.7200000e-01	1.6471781e+00	1.7033755e+00
1.7600000e-01	1.8543044e+00	1.8881100e+00
1.8000000e-01	1.9303586e+00	1.9185109e+00
1.8400000e-01	1.8534953e+00	1.8018517e+00
1.8800000e-01	1.6754961e+00	1.5560826e+00
1.9200000e-01	1.3834157e+00	1.2078102e+00
1.9600000e-01	1.0088083e+00	7.8974693e-01
2.0000000e-01	6.1559202e-01	3.3785724e-01
2.0400000e-01	1.3580337e-01	-1.1156591e-01
2.0800000e-01	-2.7521287e-01	-5.2466754e-01
2.1200000e-01	-6.4658385e-01	-8.7244128e-01
2.1600000e-01	-9.3785520e-01	-1.1326235e+00
2.2000000e-01	-1.1724905e+00	-1.2909598e+00
2.2400000e-01	-1.2315538e+00	-1.3417866e+00
2.2800000e-01	-1.3132716e+00	-1.2879270e+00
2.3200000e-01	-1.1757268e+00	-1.1399507e+00
2.3600000e-01	-9.7992773e-01	-9.1489350e-01
2.4000000e-01	-6.7813825e-01	-6.3456711e-01
2.4400000e-01	-3.5854884e-01	-3.2361247e-01
2.4800000e-01	-3.3596077e-03	-7.4595746e-03
2.5200000e-01	4.2464747e-01	2.8964572e-01
2.5600000e-01	7.1591882e-01	5.4640295e-01
2.6000000e-01	9.9829022e-01	7.4588615e-01
2.6400000e-01	1.1512077e+00	8.7655329e-01
2.6800000e-01	1.3186887e+00	9.3278564e-01
2.7200000e-01	1.2741889e+00	9.1494553e-01
2.7600000e-01	1.2531527e+00	8.2897791e-01
2.8000000e-01	1.0719171e+00	6.8561415e-01
2.8400000e-01	8.8501802e-01	4.9926311e-01
2.8800000e-01	6.1801928e-01	2.8669270e-01
2.9200000e-01	3.4373876e-01	6.5614650e-02
2.9600000e-01	5.9749186e-02	-1.4671424e-01
3.0000000e-01	-1.4575894e-01	-3.3476971e-01
3.0400000e-01	-4.6939377e-01	-4.8582732e-01
3.0800000e-01	-6.4172933e-01	-5.9075160e-01
3.1200000e-01	-7.4610156e-01	-6.4446470e-01
3.1600000e-01	-7.8736500e-01	-6.4607896e-01
3.2000000e-01	-7.4043795e-01	-5.9870410e-01
3.2400000e-01	-7.0564721e-01	-5.0896394e-01
3.2800000e-01	-5.4302070e-01	-3.8627723e-01
3.3200000e-01	-3.1971266e-01	-2.4197149e-01
3.3600000e-01	-7.7795621e-02	-8.8307481e-02
3.4000000e-01	1.3013976e-01	6.2506462e-02
3.4400000e-01	3.7448407e-01	1.9923501e-01
3.4800000e-01	5.5976501e-01	3.1240563e-01
3.5200000e-01	6.7384629e-01	3.9491605e-01
3.5600000e-01	8.5589089e-01	4.4242465e-01
3.6000000e-01	8.5427271e-01	4.5350772e-01
3.6400000e-01	8.6479085e-01	4.2958620e-01
3.6800000e-01	7.8226396e-01	3.7464170e-01
3.7200000e-01	7.2077334e-01	2.9475636e-01
3.7600000e-01	5.5571958e-01	1.9752227e-01
3.8000000e-01	3.8823855e-01	9.1373390e-02
3.8400000e-01	1.7059412e-01	-1.5104957e-02
3.8800000e-01	-2.7632221e-02	-1.1383508e-01
3.9200000e-01	-1.7569516e-01	-1.9782670e-01
3.9600000e-01	-2.9382188e-01	-2.6163842e-01
4.0000000e-01	-3.4479436e-01	-3.0169341e-01
4.0400000e-01	-4.1113950e-01	-3.1643443e-01
4.0800000e-01	-4.0628498e-01	-3.0631631e-01
4.1200000e-01	-4.3217577e-01	-2.7364682e-01
4.1600000e-01	-4.0790316e-01	-2.2229699e-01
4.2000000e-01	-4.5483021e-01	-1.5731129e-01
4.2400000e-01	-4.0062137e-01	-8.4453088e-02
4.2800000e-01	-2.1938586e-01	-9.7239455e-03
4.3200000e-01	1.2690341e-01	6.1105301e-02
4.3600000e-01	4.9908348e-01	1.2291691e-01
4.4000000e-01	8.3242736e-01	1.7159296e-01
4.4400000e-01	1.0047629e+00	2.0426498e-01
4.4800000e-01	9.6026312e-01	2.1945345e-01
4.5200000e-01	6.8840986e-01	2.1709361e-01
4.5600000e-01	3.0813892e-01	1.9845263e-01
4.6000000e-01	-7.4050432e-03	1.6595104e-01
4.6400000e-01	-1.4090441e-01	1.2290807e-01
4.6800000e-01	-1.2229541e-01	7.3234722e-02
4.7200000e-01	5.8940099e-02	2.1101089e-02
4.7600000e-01	2.9519353e-01	-2.9395237e-02
4.8000000e-01	4.0361120e-01	-7.4534753e-02
4.8400000e-01	4.1493842e-01	-1.1123404e-01
4.8800000e-01	2.3693926e-01	-1.3723963e-01
4.9200000e-01	4.5994705e-02	-1.5124704e-01
4.9600000e-01	-2.4204030e-01	-1.5294061e-01
5.0000000e-01	-4.9609365e-01	-1.4295606e-01
5.0400000e-01	-6.6600194e-01	-1.2277336e-01
5.0800000e-01	-6.8784729e-01	-9.4552364e-02
5.1200000e-01	-5.4382979e-01	-6.0927212e-02
5.1600000e-01	-3.6178519e-01	-2.4777565e-02
5.2000000e-01	-1.0449549e-01	1.1004518e-02
5.2400000e-01	2.1347573e-01	4.3734198e-02
5.2800000e-01	4.2141112e-01	7.1124162e-02
5.3200000e-01	6.3096468e-01	9.1433044e-02
5.3600000e-01	7.8226396e-01	1.0356333e-01
5.4000000e-01	8.2838193e-01	1.0710446e-01
5.4400000e-01	7.4423687e-01	1.0232130e-01
5.4800000e-01	5.5086505e-01	9.0092171e-02
5.5200000e-01	4.0361120e-01	7.1804355e-02
5.5600000e-01	2.0376669e-01	4.9217540e-02
5.6000000e-01	2.6576615e-02	2.4307558e-02
5.6400000e-01	-1.8621329e-01	-8.9653086e-04
5.6800000e-01	-2.5013117e-01	-2.4469281e-02
5.7200000e-01	-3.7715785e-01	-4.4728134e-02
5.7600000e-01	-3.9657594e-01	-6.0345667e-02
5.8000000e-01	-3.2618536e-01	-7.0428016e-02
5.8400000e-01	-2.2100404e-01	-7.4555612e-02
5.8800000e-01	-1.7326790e-01	-7.2785514e-02
5.9200000e-01	-6.8895663e-02	-6.5617519e-02
5.9600000e-01	2.7385702e-02	-5.3928883e-02
6.0000000e-01	8.4021799e-02	-3.8884519e-02
6.0400000e-01	1.6816686e-01	-2.1831007e-02
6.0800000e-01	2.1994843e-01	-4.1834245e-03
6.1200000e-01	2.7334818e-01	1.2685977e-02
6.1600000e-01	2.7982088e-01	2.7548960e-02
6.2000000e-01	2.7739361e-01	3.9405301e-02
6.2400000e-01	2.4098470e-01	4.7544341e-02
6.2800000e-01	2.4664830e-01	5.1580794e-02
6.3200000e-01	2.1185756e-01	5.1463717e-02
6.3600000e-01	1.8677586e-01	4.7459628e-02
6.4000000e-01	1.4955785e-01	4.0112642e-02
6.4400000e-01	1.0586715e-01	3.0186080e-02
6.4800000e-01	9.2112670e-02	1.8591108e-02
6.5200000e-01	6.5412795e-02	6.3086177e-03
6.5600000e-01	5.5403503e-03	-5.6893218e-03
6.6000000e-01	-2.2777698e-02	-1.6512474e-02
6.6400000e-01	-2.9250395e-02	-2.5414725e-02
6.6800000e-01	-7.0513837e-02	-3.1841598e-02
6.7200000e-01	-1.1501363e-01	-3.5460327e-02
6.7600000e-01	-1.2310450e-01	-3.6171279e-02
6.8000000e-01	-9.8831885e-02	-3.4101037e-02
6.8400000e-01	-1.0449549e-01	-2.9578784e-02
6.8800000e-01	-1.2229541e-01	-2.3098827e-02
6.9200000e-01	-8.0222882e-02	-1.5272949e-02
6.9600000e-01	-2.4395872e-02	-6.7768284e-03
7.0000000e-01	2.4958441e-02	1.7050523e-03
7.0400000e-01	1.2447615e-01	9.5317505e-03
7.0800000e-01	1.3580337e-01	1.6151661e-02
7.1200000e-01	1.9972125e-01	2.1138714e-02
7.1600000e-01	2.1428482e-01	2.4216830e-02
7.2000000e-01	2.2884839e-01	2.5271505e-02
7.2400000e-01	2.6768457e-01	2.4348452e-02
7.2800000e-01	2.5069374e-01	2.1640205e-02
7.3200000e-01	2.3127565e-01	1.7462439e-02
7.3600000e-01	2.0053034e-01	1.2222447e-02
7.4000000e-01	1.3580337e-01	6.3826333e-03
7.4400000e-01	1.0263080e-01	4.2210810e-04
7.4800000e-01	6.8582773e-04	-5.2006060e-03
7.5200000e-01	-3.6532179e-02	-1.0080992e-02
7.5600000e-01	-1.3038628e-01	-1.3895799e-02
7.6000000e-01	-1.8702238e-01	-1.6422461e-02
7.6400000e-01	-1.8540420e-01	-1.7549692e-02
7.6800000e-01	-2.3152217e-01	-1.7279007e-02
7.7200000e-01	-1.9996777e-01	-1.5717606e-02
7.7600000e-01	-1.7974059e-01	-1.3063709e-02
7.8000000e-01	-1.0125915e-01	-9.5859065e-03
7.8400000e-01	-7.0513837e-02	-5.5984763e-03
7.8800000e-01	-1.0641392e-02	-1.4347620e-03
7.9200000e-01	4.3567444e-02	2.5792315e-03
7.9600000e-01	1.4065790e-01	6.1490517e-03
8.0000000e-01	1.8758495e-01	9.0321228e-03
8.0400000e-01	2.3855743e-01	1.1052884e-02
8.0800000e-01	2.3046656e-01	1.2111914e-02
8.1200000e-01	2.2965748e-01	1.2188738e-02
8.1600000e-01	2.5554826e-01	1.1338470e-02
8.2000000e-01	2.2318478e-01	9.6829619e-03
8.2400000e-01	1.5764872e-01	7.3974382e-03
8.2800000e-01	1.1557620e-01	4.6939271e-03
8.3200000e-01	4.0331095e-02	1.8029334e-03
8.3600000e-01	-4.0577614e-02	-1.0451503e-03
8.4000000e-01	-8.9122840e-02	-3.6374706e-03
8.4400000e-01	-1.4090441e-01	-5.7937317e-03
8.4800000e-01	-1.5951342e-01	-7.3778190e-03
8.5200000e-01	-2.3880395e-01	-8.3053581e-03
8.5600000e-01	-2.3394943e-01	-8.5468897e-03
8.6000000e-01	-2.1129499e-01	-8.1266925e-03
8.6400000e-01	-1.7974059e-01	-7.1176125e-03
8.6800000e-01	-1.2148632e-01	-5.6325373e-03
8.7200000e-01	-6.7277488e-02	-3.8133707e-03
8.7600000e-01	-9.3234646e-04	-1.8184945e-03
8.8000000e-01	6.9458231e-02	1.9023854e-04
8.8400000e-01	1.0343989e-01	2.0599675e-03
8.8800000e-01	1.5764872e-01	3.6578322e-03
8.9200000e-01	2.1428482e-01	4.8797865e-03
8.9600000e-01	2.6768457e-01	5.6566839e-03
9.0000000e-01	2.0376669e-01	5.9573446e-03
9.0400000e-01	1.9486673e-01	5.7885602e-03
9.0800000e-01	1.5198511e-01	5.1922241e-03
9.1200000e-01	1.3013976e-01	4.2399836e-03
9.1600000e-01	9.0494495e-02	3.0259731e-03
9.2000000e-01	-5.7868690e-03	1.6582956e-03
9.2400000e-01	-5.1095746e-02	2.4997620e-04
9.2800000e-01	-9.2359188e-02	-1.0898960e-03
9.3200000e-01	-1.3200446e-01	-2.2641784e-03
9.3600000e-01	-1.7488607e-01	-3.1942850e-03
9.4000000e-01	-1.3766807e-01	-3.8249813e-03
9.4400000e-01	-1.3443172e-01	-4.1271158e-03
9.4800000e-01	-1.6517703e-01	-4.0982078e-03
9.5200000e-01	-1.1258637e-01	-3.7609804e-03
9.5600000e-01	-8.7504666e-02	-3.1600779e-03
9.6000000e-01	-6.0804792e-02	-2.3573275e-03
9.6400000e-01	-2.6014046e-02	-1.4259948e-03
9.6800000e-01	1.9294831e-02	-4.4453044e-04
9.7200000e-01	6.6221882e-02	5.0968797e-04
9.7600000e-01	1.1557620e-01	1.3661446e-03
9.8000000e-01	1.3984881e-01	2.0660957e-03
9.8400000e-01	1.3742155e-01	2.5662843e-03
9.8800000e-01	1.8273042e-01	2.8412529e-03
9.9200000e-01	1.0505806e-01	2.8841659e-03
9.9600000e-01	1.0829441e-01	2.7061710e-03
1.0000000e+00	5.2467402e-02	2.3344411e-03
1.0040000e+00	2.9003876e-02	1.8091230e-03
1.0080000e+00	-9.8323045e-03	1.1794953e-03
1.0120000e+00	-7.5368359e-02	4.9967294e-04
1.0160000e+00	-1.0611367e-01	-1.7578812e-04
1.0200000e+00	-1.2148632e-01	-7.9604602e-04
1.0240000e+00	-1.5789524e-01	-1.3175901e-03
1.0280000e+00	-1.8216786e-01	-1.7070786e-03
1.0320000e+00	-1.5142255e-01	-1.9432305e-03
1.0360000e+00	-1.5789524e-01	-2.0176883e-03
1.0400000e+00	-1.0854093e-01	-1.9348482e-03
1.0440000e+00	-6.9704750e-02	-1.7107364e-03
1.0480000e+00	-4.6241224e-02	-1.3710750e-03
1.0520000e+00	-4.5432137e-02	-9.4873444e-04
1.0560000e+00	-1.3877740e-02	-4.8080209e-04
1.0600000e+00	5.5703750e-02	-5.5147815e-06
1.0640000e+00	6.0558273e-02	4.4070610e-04
1.0680000e+00	8.9685408e-02	8.2589797e-04
1.0720000e+00	8.1594537e-02	1.1246991e-03
1.0760000e+00	1.0101263e-01	1.3198582e-03
1.0800000e+00	5.8940099e-02	1.4030369e-03
1.0840000e+00	6.2176447e-02	1.3748875e-03
1.0880000e+00	4.6803792e-02	1.2444461e-03
1.0920000e+00	-9.0232174e-03	1.0279289e-03
1.0960000e+00	-2.7632221e-02	7.4705927e-04
1.1000000e+00	-6.8086575e-02	4.2708280e-04
1.1040000e+00	-6.4041140e-02	9.4638099e-05
1.1080000e+00	-1.0773184e-01	-2.2434518e-04
1.1120000e+00	-1.2472267e-01	-5.0656455e-04
1.1160000e+00	-1.3847715e-01	-7.3294497e-04
1.1200000e+00	-1.1177728e-01	-8.8982006e-04
1.1240000e+00	-1.3928624e-01	-9.6963068e-04
1.1280000e+00	-1.0287732e-01	-9.7111813e-04
1.1320000e+00	-1.1905906e-01	-8.9902851e-04
1.1360000e+00	-9.8831885e-02	-7.6338111e-04
1.1400000e+00	-6.8895663e-02	-5.7838311e-04
1.1440000e+00	-1.3068653e-02	-3.6109476e-04
1.1480000e+00	2.3340266e-02	-1.2996142e-04
1.1520000e+00	2.8194789e-02	9.6668134e-05
1.1560000e+00	2.5767528e-02	3.0192415e-04
1.1600000e+00	9.0494495e-02	4.7160073e-04
1.1640000e+00	3.4667486e-02	5.9506551e-04
1.1680000e+00	5.4894663e-02	6.6584256e-04
1.1720000e+00	-2.1159524e-02	6.8184454e-04
1.1760000e+00	5.8940099e-02	6.4525849e-04
1.1800000e+00	-2.1159524e-02	5.6211510e-04
1.1840000e+00	2.3040019e-03	4.4159397e-04
1.1880000e+00	-3.5723092e-02	2.9513363e-04
1.1920000e+00	-8.1841056e-02	1.3542589e-04
1.1960000e+00	-1.0854093e-01	-2.4622333e-05
1.2000000e+00	-1.2957719e-01	-1.7287903e-04
1.2040000e+00	-8.9122840e-02	-2.9885703e-04
1.2080000e+00	-1.1582271e-01	-3.9440558e-04
1.2120000e+00	-1.2714993e-01	-4.5418213e-04
1.2160000e+00	-1.2148632e-01	-4.7588244e-04
1.2200000e+00	-7.5368359e-02	-4.6022643e-04
1.2240000e+00	-7.2132011e-02	-4.1071614e-04
1.2280000e+00	-6.9704750e-02	-3.3319814e-04
1.2320000e+00	-2.9250395e-02	-2.3527565e-04
1.2360000e+00	-4.3813963e-02	-1.2562426e-04
1.2400000e+00	3.3858399e-02	-1.3268897e-05
1.2440000e+00	2.7385702e-02	9.3120729e-05
1.2480000e+00	-6.5959561e-03	1.8586416e-04
1.2520000e+00	4.2758357e-02	2.5879000e-04
1.2560000e+00	4.1949270e-02	3.0760927e-04
1.2600000e+00	2.3040019e-03	3.3012323e-04
1.2640000e+00	1.4440308e-02	3.2626005e-04
1.2680000e+00	-2.4395872e-02	2.9794831e-04
1.2720000e+00	-1.5495914e-02	2.4884702e-04
1.2760000e+00	-5.4332095e-02	1.8396132e-04
1.2800000e+00	-6.4850227e-02	1.0918030e-04
1.2840000e+00	-6.8086575e-02	3.0776504e-05
1.2880000e+00	-3.4914004e-02	-4.5092499e-05
1.2920000e+00	-1.2148632e-01	-1.1284292e-04
1.2960000e+00	-1.3766807e-01	-1.6785169e-04
1.3000000e+00	-9.5595537e-02	-2.0674668e-04
1.3040000e+00	-1.2795902e-01	-2.2758430e-04
1.3080000e+00	-8.5886492e-02	-2.2990791e-04
1.3120000e+00	-8.0222882e-02	-2.1469019e-04
1.3160000e+00	-4.3004875e-02	-1.8417080e-04
1.3200000e+00	-7.6177446e-02	-1.4160837e-04
1.3240000e+00	-8.5077404e-02	-9.0970699e-05
1.3280000e+00	-5.1095746e-02	-3.6590476e-05
1.3320000e+00	-3.9768527e-02	1.7185164e-05
1.3360000e+00	-4.3813963e-02	6.6324506e-05
1.3400000e+00	-2.0350437e-02	1.0739677e-04
1.3440000e+00	-4.1686948e-03	1.3779443e-04
1.3480000e+00	2.6576615e-02	1.5587947e-04
1.3520000e+00	-3.0868569e-02	1.6104719e-04
1.3560000e+00	-4.9477572e-02	1.5370784e-04
1.3600000e+00	-4.8668485e-02	1.3519267e-04
1.3640000e+00	-7.4559272e-02	1.0759598e-04
1.3680000e+00	-3.0059482e-02	7.3569395e-05
1.3720000e+00	-5.9186617e-02	3.6086579e-05
1.3760000e+00	-5.3523008e-02	-1.8017290e-06
1.3800000e+00	-6.4041140e-02	-3.7203355e-05
1.3840000e+00	-9.7213711e-02	-6.7593706e-05
1.3880000e+00	-1.3281354e-01	-9.0984001e-05
1.3920000e+00	-1.1663180e-01	-1.0603853e-04
1.3960000e+00	-6.4850227e-02	-1.1213520e-04
1.4000000e+00	-9.1550101e-02	-1.0936837e-04
1.4040000e+00	-7.5368359e-02	-9.8497245e-05
1.4080000e+00	-7.2941098e-02	-8.0847174e-05
1.4120000e+00	-5.0286659e-02	-5.8174268e-05
1.4160000e+00	-6.0804792e-02	-3.2505778e-05
1.4200000e+00	-1.6305001e-02	-5.9698728e-06
1.4240000e+00	-4.2195788e-02	1.9371660e-05
1.4280000e+00	-4.9777819e-03	4.1675309e-05
1.4320000e+00	-5.5950269e-02	5.9441802e-05
1.4360000e+00	-5.1095746e-02	7.1608198e-05
1.4400000e+00	-1.3877740e-02	7.7601257e-05
1.4440000e+00	-1.3877740e-02	7.7350434e-05
1.4480000e+00	-5.4332095e-02	7.1262041e-05
1.4520000e+00	-2.6823134e-02	6.0158912e-05
1.4560000e+00	-7.6177446e-02	4.5192306e-05
1.4600000e+00	-7.1322924e-02	2.7734416e-05
1.4640000e+00	-1.0045006e-01	9.2608278e-06
1.4680000e+00	-6.4850227e-02	-8.7675483e-06
1.4720000e+00	-8.1031969e-02	-2.5014118e-05
1.4760000e+00	-1.1501363e-01	-3.8360031e-05
1.4800000e+00	-9.8831885e-02	-4.7975335e-05
1.4840000e+00	-1.0611367e-01	-5.3363860e-05
1.4880000e+00	-1.0125915e-01	-5.4380057e-05
1.4920000e+00	-8.1841056e-02	-5.1218260e-05
1.4960000e+00	-9.5595537e-02	-4.4376900e-05
1.5000000e+00	-8.9122840e-02	-3.4601919e-05
1.5040000e+00	-4.3813963e-02	-2.2814978e-05
1.5080000e+00	-7.9413795e-02	-1.0032806e-05
1.5120000e+00	-3.9768527e-02	2.7156294e-06
1.5160000e+00	-5.5950269e-02	1.4467742e-05
1.5200000e+00	-7.7795621e-02	2.4396051e-05
1.5240000e+00	-5.9186617e-02	3.1862417e-05
1.5280000e+00	-3.2486743e-02	3.6454578e-05
1.5320000e+00	-7.8604708e-02	3.8003344e-05
1.5360000e+00	-8.9931927e-02	3.6580309e-05
1.5400000e+00	-7.6986533e-02	3.2477507e-05
1.5440000e+00	-6.4041140e-02	2.6171634e-05
1.5480000e+00	-1.1177728e-01	1.8276521e-05
1.5520000e+00	-5.0286659e-02	9.4881794e-06
1.5560000e+00	-1.1905906e-01	5.2703609e-07
1.5600000e+00	-1.0449549e-01	-7.9180971e-06
1.5640000e+00	-1.0692276e-01	-1.5240184e-05
1.5680000e+00	-9.5595537e-02	-2.0954828e-05
1.5720000e+00	-1.2957719e-01	-2.4729314e-05
1.5760000e+00	-1.6113159e-01	-2.6398380e-05
1.5800000e+00	-1.0206823e-01	-2.5966336e-05
1.5840000e+00	-6.4850227e-02	-2.3596212e-05
1.5880000e+00	-8.9122840e-02	-1.9587583e-05
1.5920000e+00	-1.1258637e-01	-1.4345425e-05
1.5960000e+00	-8.5077404e-02	-8.3429336e-06
1.6000000e+00	-7.1322924e-02	-2.0814856e-06
1.6040000e+00	-5.9995704e-02	3.9490495e-06
1.6080000e+00	-2.4395872e-02	9.3066637e-06
1.6120000e+00	-6.9704750e-02	1.3627688e-05
1.6160000e+00	-6.0804792e-02	1.6649453e-05
1.6200000e+00	-7.9413795e-02	1.8223899e-05
1.6240000e+00	-6.0804792e-02	1.8321668e-05
1.6280000e+00	-6.7277488e-02	1.7026966e-05
1.6320000e+00	-1.0449549e-01	1.4524143e-05
1.6360000e+00	-1.0045006e-01	1.1077533e-05
1.6400000e+00	-7.6986533e-02	7.0064881e-06
1.6440000e+00	-1.1986815e-01	2.6578012e-06
1.6480000e+00	-1.3362263e-01	-1.6222381e-06
1.6520000e+00	-1.0935002e-01	-5.5140163e-06
1.6560000e+00	-1.0530458e-01	-8.7471266e-06
1.6600000e+00	-1.0449549e-01	-1.1117778e-05
1.6640000e+00	-1.3604989e-01	-1.2500084e-05
1.6680000e+00	-1.1905906e-01	-1.2850756e-05
1.6720000e+00	-6.5659314e-02	-1.2207254e-05
1.6760000e+00	-1.0206823e-01	-1.0679944e-05
1.6800000e+00	-1.0368641e-01	-8.4392234e-06
1.6840000e+00	-5.6759356e-02	-5.6989043e-06
1.6880000e+00	-4.2195788e-02	-2.6973391e-06
1.6920000e+00	-6.3232053e-02	3.2213706e-07
1.6960000e+00	-1.0045006e-01	3.1299283e-06
1.7000000e+00	-7.8604708e-02	5.5266998e-06
1.7040000e+00	-6.9704750e-02	7.3565842e-06
1.7080000e+00	-8.2650143e-02	8.5162795e-06
1.7120000e+00	-8.1841056e-02	8.9596055e-06
1.7160000e+00	-1.1582271e-01	8.6974543e-06
1.7200000e+00	-1.1905906e-01	7.7934264e-06
1.7240000e+00	-1.2229541e-01	6.3557475e-06
1.7280000e+00	-1.1905906e-01	4.5263116e-06
1.7320000e+00	-1.4494985e-01	2.4678547e-06
1.7360000e+00	-1.1582271e-01	3.5034769e-07
1.7400000e+00	-1.1501363e-01	-1.6623138e-06
1.7440000e+00	-1.1582271e-01	-3.4243351e-06
1.7480000e+00	-1.5627707e-01	-4.8179316e-06
1.7520000e+00	-1.4656802e-01	-5.7605041e-06
1.7560000e+00	-1.4494985e-01	-6.2087065e-06
1.7600000e+00	-1.2714993e-01	-6.1592906e-06
1.7640000e+00	-1.0611367e-01	-5.6468648e-06
1.7680000e+00	-1.3362263e-01	-4.7389266e-06
1.7720000e+00	-8.2650143e-02	-3.5287150e-06
1.7760000e+00	-1.2310450e-01	-2.1265582e-06
1.7800000e+00	-8.5886492e-02	-6.5046472e-07
1.7840000e+00	-8.5886492e-02	7.8328234e-07
1.7880000e+00	-1.1096819e-01	2.0688179e-06
1.7920000e+00	-1.2148632e-01	3.1180590e-06
1.7960000e+00	-8.5886492e-02	3.8662677e-06
1.8000000e+00	-1.0125915e-01	4.2755007e-06
1.8040000e+00	-1.2634085e-01	4.3358191e-06
1.8080000e+00	-1.2472267e-01	4.0643030e-06
1.8120000e+00	-1.3604989e-01	3.5020830e-06
1.8160000e+00	-1.1582271e-01	2.7097358e-06
1.8200000e+00	-1.4009533e-01	1.7614942e-06
1.8240000e+00	-1.3281354e-01	7.3878250e-07
1.8280000e+00	-1.4009533e-01	-2.7639070e-07
1.8320000e+00	-1.8054968e-01	-1.2076746e-06
1.8360000e+00	-1.6355885e-01	-1.9898026e-06
1.8400000e+00	-1.0935002e-01	-2.5728435e-06
1.8440000e+00	-1.3524080e-01	-2.9250285e-06
1.8480000e+00	-1.5384981e-01	-3.0340284e-06
1.8520000e+00	-1.4414076e-01	-2.9066809e-06
1.8560000e+00	-1.4333168e-01	-2.5672838e-06
1.8600000e+00	-1.3766807e-01	-2.0546735e-06
1.8640000e+00	-1.1824998e-01	-1.4183845e-06
1.8680000e+00	-8.1841056e-02	-7.1423710e-07
1.8720000e+00	-7.2941098e-02	2.7607181e-10
1.8760000e+00	-1.3928624e-01	6.7044460e-07
1.8800000e+00	-7.4559272e-02	1.2483075e-06
1.8840000e+00	-8.7504666e-02	1.6958637e-06
1.8880000e+00	-9.1550101e-02	1.9873300e-06
1.8920000e+00	-1.0935002e-01	2.1103337e-06
1.8960000e+00	-1.2148632e-01	2.0660175e-06
1.9000000e+00	-1.3281354e-01	1.8681142e-06
1.9040000e+00	-1.1096819e-01	1.5411268e-06
1.9080000e+00	-1.0611367e-01	1.1178060e-06
1.9120000e+00	-1.3766807e-01	6.3616060e-07
1.9160000e+00	-1.4090441e-01	1.3625488e-07
1.9200000e+00	-1.1824998e-01	-3.4295039e-07
1.9240000e+00	-1.3604989e-01	-7.6647772e-07
1.9280000e+00	-1.3928624e-01	-1.1057326e-06
1.9320000e+00	-1.8702238e-01	-1.3402711e-06
1.9360000e+00	-1.2148632e-01	-1.4588417e-06
1.9400000e+00	-1.0854093e-01	-1.4596660e-06
1.9440000e+00	-1.2553176e-01	-1.3499858e-06
1.9480000e+00	-1.2553176e-01	-1.1449556e-06
1.9520000e+00	-8.9122840e-02	-8.6600497e-07
1.9560000e+00	-1.3362263e-01	-5.3882779e-07
1.9600000e+00	-1.2795902e-01	-1.9117331e-07
1.9640000e+00	-1.0125915e-01	1.4938110e-07
1.9680000e+00	-1.4818620e-01	4.5750601e-07
1.9720000e+00	-1.2795902e-01	7.1189723e-07
1.9760000e+00	-9.3977362e-02	8.9663821e-07
1.9800000e+00	-9.0741014e-02	1.0020702e-06
1.9840000e+00	-1.1420454e-01	1.0251349e-06
1.9880000e+00	-1.1258637e-01	9.6919653e-07
1.9920000e+00	-1.6679520e-01	8.4338884e-07
1.9960000e+00	-1.2876811e-01	6.6156596e-07
2.0000000e+00	-1.6355885e-01	4.4096130e-07
2.0040000e+00	-1.2229541e-01	2.0067384e-07
2.0080000e+00	-1.4009533e-01	-3.9892800e-08
2.0120000e+00	-1.6274977e-01	-2.6251755e-07
2.0160000e+00	-1.5546798e-01	-4.5146732e-07
2.0200000e+00	-1.4899528e-01	-5.9453321e-07
2.0240000e+00	-1.5546798e-01	-6.8373572e-07
2.0280000e+00	-1.2310450e-01	-7.1566619e-07
2.0320000e+00	-1.3685898e-01	-6.9146124e-07
2.0360000e+00	-1.5546798e-01	-6.1643472e-07
2.0400000e+00	-1.5304072e-01	-4.9941656e-07
2.0440000e+00	-1.3766807e-01	-3.5186645e-07
2.0480000e+00	-1.2310450e-01	-1.8684354e-07
