# Supplementary material for: Increased Crystal Field Drives Intermediate Coupling and Minimizes Decoherence in Tetravalent Praseodymium Qubits
Source: J Am Chem Soc. 2023 Aug 1;145(32):17603–12. doi: 10.1021/jacs.3c02820 (PMC10436280; doi:10.1021/jacs.3c02820)
Supplement: Supplementary file 12 — ja3c02820_si_012.txt [file ja3c02820_si_012.txt]

4.0000000e-03	7.7827197e+00	6.9080434e+00
8.0000000e-03	6.5012716e+00	6.2805837e+00
1.2000000e-02	5.5850819e+00	5.4107623e+00
1.6000000e-02	4.5897529e+00	4.3489296e+00
2.0000000e-02	3.4371599e+00	3.1512567e+00
2.4000000e-02	1.9690243e+00	1.8769849e+00
2.8000000e-02	3.9739878e-01	5.8568170e-01
3.2000000e-02	-8.6984476e-01	-6.6537805e-01
3.6000000e-02	-1.9392400e+00	-1.8235972e+00
4.0000000e-02	-2.9883432e+00	-2.8431152e+00
4.4000000e-02	-3.8974306e+00	-3.6864683e+00
4.8000000e-02	-4.5833046e+00	-4.3257975e+00
5.2000000e-02	-4.9729135e+00	-4.7435763e+00
5.6000000e-02	-5.0540821e+00	-4.9328494e+00
6.0000000e-02	-4.8562338e+00	-4.8969975e+00
6.4000000e-02	-4.4970631e+00	-4.6490630e+00
6.8000000e-02	-3.9704823e+00	-4.2106876e+00
7.2000000e-02	-3.1953229e+00	-3.6107284e+00
7.6000000e-02	-2.3592871e+00	-2.8836300e+00
8.0000000e-02	-1.4806379e+00	-2.0676346e+00
8.4000000e-02	-6.0097403e-01	-1.2029182e+00
8.8000000e-02	1.7215614e-01	-3.2973690e-01
9.2000000e-02	9.9906045e-01	5.1333553e-01
9.6000000e-02	1.7052266e+00	1.2910069e+00
1.0000000e-01	2.2439827e+00	1.9726411e+00
1.0400000e-01	2.6001095e+00	2.5333587e+00
1.0800000e-01	2.9268128e+00	2.9548304e+00
1.1200000e-01	3.0668285e+00	3.2257440e+00
1.1600000e-01	3.0992960e+00	3.3419405e+00
1.2000000e-01	2.9349297e+00	3.3062313e+00
1.2400000e-01	2.8294106e+00	3.1279198e+00
1.2800000e-01	2.5341601e+00	2.8220647e+00
1.3200000e-01	2.1607849e+00	2.4085280e+00
1.3600000e-01	1.7711760e+00	1.9108632e+00
1.4000000e-01	1.2801065e+00	1.3550978e+00
1.4400000e-01	8.0324139e-01	7.6847058e-01
1.4800000e-01	3.9131114e-01	1.7817973e-01
1.5200000e-01	-4.9028086e-02	-3.8980293e-01
1.5600000e-01	-5.0965945e-01	-9.1180404e-01
1.6000000e-01	-9.0332678e-01	-1.3673656e+00
1.6400000e-01	-1.2148110e+00	-1.7399747e+00
1.6800000e-01	-1.5009300e+00	-2.0175838e+00
1.7200000e-01	-1.6267412e+00	-2.1929092e+00
1.7600000e-01	-1.7068951e+00	-2.2635065e+00
1.8000000e-01	-1.7129828e+00	-2.2316307e+00
1.8400000e-01	-1.5739817e+00	-2.1038979e+00
1.8800000e-01	-1.4674480e+00	-1.8907742e+00
1.9200000e-01	-1.2482930e+00	-1.6059224e+00
1.9600000e-01	-9.7029081e-01	-1.2654418e+00
2.0000000e-01	-6.2025156e-01	-8.8704102e-01
2.0400000e-01	-3.4123476e-01	-4.8918245e-01
2.0800000e-01	2.9096616e-02	-9.0237198e-02
2.1200000e-01	2.9390892e-01	2.9231264e-01
2.1600000e-01	7.0380995e-01	6.4259235e-01
2.2000000e-01	9.7166608e-01	9.4694609e-01
2.2400000e-01	1.1725582e+00	1.1944203e+00
2.2800000e-01	1.3866401e+00	1.3771043e+00
2.3200000e-01	1.5611525e+00	1.4903211e+00
2.3600000e-01	1.6392772e+00	1.5326663e+00
2.4000000e-01	1.5824592e+00	1.5059031e+00
2.4400000e-01	1.5702839e+00	1.4147234e+00
2.4800000e-01	1.4779547e+00	1.2663940e+00
2.5200000e-01	1.2587997e+00	1.0703075e+00
2.5600000e-01	1.0609514e+00	8.3746389e-01
2.6000000e-01	8.6513239e-01	5.7990797e-01
2.6400000e-01	5.2219539e-01	3.1015007e-01
2.6800000e-01	2.6955836e-01	4.0595742e-02
2.7200000e-01	4.3301108e-02	-2.1699074e-01
2.7600000e-01	-2.5194939e-01	-4.5196759e-01
2.8000000e-01	-5.3096618e-01	-6.5522315e-01
2.8400000e-01	-6.9228862e-01	-8.1949589e-01
2.8800000e-01	-8.4650881e-01	-9.3959730e-01
2.9200000e-01	-9.7536384e-01	-1.0125329e+00
2.9600000e-01	-1.0514593e+00	-1.0375210e+00
3.0000000e-01	-1.0930582e+00	-1.0159144e+00
3.0400000e-01	-1.0484155e+00	-9.5103211e-01
3.0800000e-01	-9.4289643e-01	-8.4791448e-01
3.1200000e-01	-7.5925265e-01	-7.1301497e-01
3.1600000e-01	-6.4460211e-01	-5.5384641e-01
3.2000000e-01	-4.0008194e-01	-3.7859875e-01
3.2400000e-01	-1.2613818e-01	-1.9574683e-01
3.2800000e-01	4.5330321e-02	-1.3665602e-02
3.3200000e-01	3.4362464e-01	1.5973056e-01
3.3600000e-01	4.5117293e-01	3.1731012e-01
3.4000000e-01	6.7032794e-01	4.5299598e-01
3.4400000e-01	8.4484026e-01	5.6197722e-01
3.4800000e-01	9.1281890e-01	6.4085465e-01
3.5200000e-01	1.0294986e+00	6.8771736e-01
3.5600000e-01	1.0528346e+00	7.0215032e-01
3.6000000e-01	1.0792144e+00	6.8517626e-01
3.6400000e-01	1.0010897e+00	6.3913767e-01
3.6800000e-01	9.5238855e-01	5.6752725e-01
3.7200000e-01	8.5498633e-01	4.7477666e-01
3.7600000e-01	7.2917512e-01	3.6601508e-01
3.8000000e-01	5.5364819e-01	2.4680964e-01
3.8400000e-01	2.9492353e-01	1.2289984e-01
3.8800000e-01	1.1330896e-01	-6.1871188e-05
3.9200000e-01	-6.0188758e-02	-1.1675263e-01
3.9600000e-01	-2.3368647e-01	-2.2239483e-01
4.0000000e-01	-3.1586960e-01	-3.1293704e-01
4.0400000e-01	-3.4630780e-01	-3.8519397e-01
4.0800000e-01	-3.6558532e-01	-4.3694142e-01
4.1200000e-01	-2.3064265e-01	-4.6696450e-01
4.1600000e-01	-2.7934377e-01	-4.7505917e-01
4.2000000e-01	-3.5645386e-01	-4.6198970e-01
4.2400000e-01	-5.2995158e-01	-4.2940588e-01
4.2800000e-01	-7.6331108e-01	-3.7972583e-01
4.3200000e-01	-9.8246609e-01	-3.1599117e-01
4.3600000e-01	-1.0829121e+00	-2.4170244e-01
4.4000000e-01	-9.5101328e-01	-1.6064272e-01
4.4400000e-01	-5.8981336e-01	-7.6698017e-02
4.4800000e-01	-1.6367862e-01	6.3177266e-03
4.5200000e-01	4.0044260e-01	8.4825583e-02
4.5600000e-01	8.7629306e-01	1.5562598e-01
4.6000000e-01	1.1664705e+00	2.1601912e-01
4.6400000e-01	1.2374930e+00	2.6389746e-01
4.6800000e-01	1.1055941e+00	2.9780754e-01
4.7200000e-01	9.1383350e-01	3.1698017e-01
4.7600000e-01	6.8047400e-01	3.2132913e-01
4.8000000e-01	4.3189541e-01	3.1142012e-01
4.8400000e-01	2.0462354e-01	2.8841282e-01
4.8800000e-01	7.7898794e-03	2.5397994e-01
4.9200000e-01	-4.3955053e-02	2.1020803e-01
4.9600000e-01	-3.8882021e-02	1.5948520e-01
5.0000000e-01	3.2140436e-02	1.0438146e-01
5.0400000e-01	1.7012692e-01	4.7527179e-02
5.0800000e-01	2.0360894e-01	-8.5049040e-03
5.1200000e-01	2.2187186e-01	-6.1309113e-02
5.1600000e-01	2.5332466e-01	-1.0874341e-01
5.2000000e-01	2.5028084e-01	-1.4900951e-01
5.2400000e-01	1.6708310e-01	-1.8071393e-01
5.2800000e-01	1.2446963e-01	-2.0290822e-01
5.3200000e-01	-3.5838201e-02	-2.1510769e-01
5.3600000e-01	-1.7281008e-01	-2.1728894e-01
5.4000000e-01	-2.6716849e-01	-2.0986740e-01
5.4400000e-01	-3.8993588e-01	-1.9365678e-01
5.4800000e-01	-4.7820664e-01	-1.6981323e-01
5.5200000e-01	-5.0255720e-01	-1.3976740e-01
5.5600000e-01	-4.8835271e-01	-1.0514791e-01
5.6000000e-01	-4.9241114e-01	-6.7700166e-02
5.6400000e-01	-4.0921340e-01	-2.9204135e-02
5.6800000e-01	-3.0876736e-01	8.6051662e-03
5.7200000e-01	-1.3729885e-01	4.4111162e-02
5.7600000e-01	6.7752728e-03	7.5880298e-02
5.8000000e-01	1.3664491e-01	1.0271533e-01
5.8400000e-01	3.1825948e-01	1.2369559e-01
5.8800000e-01	4.8668416e-01	1.3820307e-01
5.9200000e-01	5.6988189e-01	1.4593402e-01
5.9600000e-01	6.4800659e-01	1.4689619e-01
6.0000000e-01	7.1699984e-01	1.4139260e-01
6.0400000e-01	6.6119648e-01	1.2999328e-01
6.0800000e-01	6.6119648e-01	1.1349670e-01
6.1200000e-01	5.8205717e-01	9.2883321e-02
6.1600000e-01	5.0088865e-01	6.9263435e-02
6.2000000e-01	3.6696059e-01	4.3822066e-02
6.2400000e-01	2.5129544e-01	1.7763397e-02
6.2800000e-01	1.8230220e-01	-7.7428105e-03
6.3200000e-01	2.1994371e-02	-3.1610560e-02
6.3600000e-01	-1.8295615e-01	-5.2880787e-02
6.4000000e-01	-2.6818309e-01	-7.0756782e-02
6.4400000e-01	-3.7776060e-01	-8.4630715e-02
6.4800000e-01	-4.0616958e-01	-9.4100560e-02
6.5200000e-01	-4.4878306e-01	-9.8977166e-02
6.5600000e-01	-5.0357181e-01	-9.9281663e-02
6.6000000e-01	-4.2341789e-01	-9.5233825e-02
6.6400000e-01	-4.2544711e-01	-8.7232338e-02
6.6800000e-01	-3.4427858e-01	-7.5828269e-02
6.7200000e-01	-2.2962805e-01	-6.1693225e-02
6.7600000e-01	-1.7483929e-01	-4.5583868e-02
6.8000000e-01	-5.4101118e-02	-2.8304532e-02
6.8400000e-01	-4.4969660e-02	-1.0669653e-02
6.8800000e-01	9.0987614e-02	6.5323184e-03
6.9200000e-01	2.2593028e-01	2.2572036e-02
6.9600000e-01	2.4317859e-01	3.6808102e-02
7.0000000e-01	3.4159543e-01	4.8710604e-02
7.0400000e-01	3.6290216e-01	5.7878577e-02
7.0800000e-01	3.8420890e-01	6.4050943e-02
7.1200000e-01	3.9029654e-01	6.7110792e-02
7.1600000e-01	3.6391677e-01	6.7083129e-02
7.2000000e-01	3.6696059e-01	6.4126557e-02
7.2400000e-01	3.1420105e-01	5.8519532e-02
7.2800000e-01	2.6752915e-01	5.0642092e-02
7.3200000e-01	1.6403928e-01	4.0954079e-02
7.3600000e-01	8.1856155e-02	2.9970983e-02
7.4000000e-01	5.2432566e-02	1.8238584e-02
7.4400000e-01	-2.5692136e-02	6.3075750e-03
7.4800000e-01	-7.4393249e-02	-5.2907506e-03
7.5200000e-01	-1.1091908e-01	-1.6066715e-02
7.5600000e-01	-1.6875166e-01	-2.5591525e-02
7.6000000e-01	-2.0730670e-01	-3.3512899e-02
7.6400000e-01	-2.2354041e-01	-3.9566556e-02
7.6800000e-01	-2.4281793e-01	-4.3583270e-02
7.7200000e-01	-2.3470108e-01	-4.5491423e-02
7.7600000e-01	-2.3673029e-01	-4.5315150e-02
7.8000000e-01	-2.1440895e-01	-4.3168411e-02
7.8400000e-01	-1.6875166e-01	-3.9245427e-02
7.8800000e-01	-1.2816739e-01	-3.3808112e-02
7.9200000e-01	-9.2656166e-02	-2.7171172e-02
7.9600000e-01	-5.2071905e-02	-1.9685677e-02
8.0000000e-01	2.8082010e-02	-1.1721864e-02
8.0400000e-01	3.0111223e-02	-3.6519910e-03
8.0800000e-01	7.5768516e-02	4.1660278e-03
8.1200000e-01	1.3157188e-01	1.1403525e-02
8.1600000e-01	1.8230220e-01	1.7773947e-02
8.2000000e-01	2.0157973e-01	2.3043221e-02
8.2400000e-01	2.0462354e-01	2.7037311e-02
8.2800000e-01	2.0462354e-01	2.9646751e-02
8.3200000e-01	2.1781343e-01	3.0828141e-02
8.3600000e-01	1.9549209e-01	3.0602676e-02
8.4000000e-01	2.0157973e-01	2.9051920e-02
8.4400000e-01	1.0417750e-01	2.6311175e-02
8.4800000e-01	1.2244042e-01	2.2560822e-02
8.5200000e-01	8.0841549e-02	1.8016152e-02
8.5600000e-01	1.0417750e-01	1.2916177e-02
8.6000000e-01	2.5038190e-02	7.5119818e-03
8.6400000e-01	-1.6560677e-02	2.0551398e-03
8.6800000e-01	-5.4000054e-03	-3.2132997e-03
8.7200000e-01	-6.8305610e-02	-8.0728054e-03
8.7600000e-01	-1.3831346e-01	-1.2331951e-02
8.8000000e-01	-1.7281008e-01	-1.5835294e-02
8.8400000e-01	-1.4744492e-01	-1.8468330e-02
8.8800000e-01	-1.3121121e-01	-2.0160408e-02
8.9200000e-01	-1.5657638e-01	-2.0885584e-02
8.9600000e-01	-1.1193369e-01	-2.0661470e-02
9.0000000e-01	-1.2715279e-01	-1.9546249e-02
9.0400000e-01	-1.2106515e-01	-1.7634060e-02
9.0800000e-01	-9.8743805e-02	-1.5049060e-02
9.1200000e-01	-7.7437068e-02	-1.1938465e-02
9.1600000e-01	-5.5115725e-02	-8.4649439e-03
9.2000000e-01	6.8763372e-04	-4.7987288e-03
9.2400000e-01	1.8950551e-02	-1.1097897e-03
9.2800000e-01	3.5184255e-02	2.4395750e-03
9.3200000e-01	8.3885369e-02	5.7014375e-03
9.3600000e-01	1.2244042e-01	8.5479693e-03
9.4000000e-01	1.0214829e-01	1.0876001e-02
9.4400000e-01	1.2345502e-01	1.2610271e-02
9.4800000e-01	1.9549209e-01	1.3705293e-02
9.5200000e-01	1.1229435e-01	1.4145819e-02
9.5600000e-01	1.6505389e-01	1.3945972e-02
9.6000000e-01	1.3968873e-01	1.3147126e-02
9.6400000e-01	1.4983479e-01	1.1814712e-02
9.6800000e-01	1.1229435e-01	1.0034131e-02
9.7200000e-01	5.9534812e-02	7.9060086e-03
9.7600000e-01	2.8082010e-02	5.5410229e-03
9.8000000e-01	4.7359534e-02	3.0545552e-03
9.8400000e-01	1.0833699e-02	5.6141212e-04
9.8800000e-01	-7.2364036e-02	-1.8291609e-03
9.9200000e-01	-3.9896627e-02	-4.0179677e-03
9.9600000e-01	-1.0077302e-01	-5.9196826e-03
1.0000000e+00	-1.3425503e-01	-7.4658702e-03
1.0040000e+00	-1.4744492e-01	-8.6071137e-03
1.0080000e+00	-1.5556177e-01	-9.3142046e-03
1.0120000e+00	-1.5556177e-01	-9.5783875e-03
1.0160000e+00	-1.7179548e-01	-9.4107008e-03
1.0200000e+00	-1.8092693e-01	-8.8404849e-03
1.0240000e+00	-1.5962020e-01	-7.9131677e-03
1.0280000e+00	-9.7729199e-02	-6.6874602e-03
1.0320000e+00	-1.1903594e-01	-5.2321149e-03
1.0360000e+00	-6.5261790e-02	-3.6224104e-03
1.0400000e+00	-4.0911234e-02	-1.9365303e-03
1.0440000e+00	-5.3086512e-02	-2.5200054e-04
1.0480000e+00	-8.4438250e-03	1.3576644e-03
1.0520000e+00	4.8374140e-02	2.8259676e-03
1.0560000e+00	7.3739303e-02	4.0959770e-03
1.0600000e+00	1.0113368e-01	5.1223246e-03
1.0640000e+00	1.0011907e-01	5.8725989e-03
1.0680000e+00	1.1026514e-01	6.3280999e-03
1.0720000e+00	1.2041120e-01	6.4839571e-03
1.0760000e+00	1.0620671e-01	6.3486374e-03
1.0800000e+00	7.9826942e-02	5.9428954e-03
1.0840000e+00	3.0111223e-02	5.2982399e-03
1.0880000e+00	7.3739303e-02	4.4550099e-03
1.0920000e+00	5.9534812e-02	3.4601621e-03
1.0960000e+00	2.7067403e-02	2.3648824e-03
1.1000000e+00	-6.7291003e-02	1.2221345e-03
1.1040000e+00	-6.0188758e-02	8.4255610e-05
1.1080000e+00	-4.1925840e-02	-9.9929775e-04
1.1120000e+00	-7.4393249e-02	-1.9839633e-03
1.1160000e+00	-1.0990448e-01	-2.8317699e-03
1.1200000e+00	-1.2918200e-01	-3.5126605e-03
1.1240000e+00	-1.1903594e-01	-4.0054014e-03
1.1280000e+00	-1.2816739e-01	-4.2980601e-03
1.1320000e+00	-1.5353256e-01	-4.3880523e-03
1.1360000e+00	-1.3831346e-01	-4.2817785e-03
1.1400000e+00	-1.5962020e-01	-3.9938859e-03
1.1440000e+00	-1.3526964e-01	-3.5462087e-03
1.1480000e+00	-1.3324043e-01	-2.9664477e-03
1.1520000e+00	-1.1091908e-01	-2.2866611e-03
1.1560000e+00	-7.6422462e-02	-1.5416426e-03
1.1600000e+00	-6.8305610e-02	-7.6726109e-04
1.1640000e+00	-1.0473038e-02	1.1599540e-06
1.1680000e+00	1.5906732e-02	7.3035831e-04
1.1720000e+00	1.3877519e-02	1.3904807e-03
1.1760000e+00	2.6052797e-02	1.9562129e-03
1.1800000e+00	1.1848305e-02	2.4076545e-03
1.1840000e+00	9.7075253e-02	2.7309119e-03
1.1880000e+00	2.8082010e-02	2.9183991e-03
1.1920000e+00	5.9534812e-02	2.9688474e-03
1.1960000e+00	6.3593238e-02	2.8870390e-03
1.2000000e+00	4.9388747e-02	2.6832896e-03
1.2040000e+00	1.3877519e-02	2.3727155e-03
1.2080000e+00	5.5476386e-02	1.9743289e-03
1.2120000e+00	5.8520205e-02	1.5100085e-03
1.2160000e+00	-1.5546071e-02	1.0033979e-03
1.2200000e+00	-8.1495495e-02	4.7878248e-04
1.2240000e+00	-4.8013479e-02	-4.0003574e-05
1.2280000e+00	-8.7583134e-02	-5.3059589e-04
1.2320000e+00	-1.1396290e-01	-9.7300170e-04
1.2360000e+00	-1.0990448e-01	-1.3503523e-03
1.2400000e+00	-1.2005054e-01	-1.6494806e-03
1.2440000e+00	-1.8701457e-01	-1.8613077e-03
1.2480000e+00	-1.2410897e-01	-1.9810309e-03
1.2520000e+00	-1.4643031e-01	-2.0081157e-03
1.2560000e+00	-1.5048874e-01	-1.9461015e-03
1.2600000e+00	-1.2410897e-01	-1.8022391e-03
1.2640000e+00	-1.5657638e-01	-1.5869852e-03
1.2680000e+00	-1.0381684e-01	-1.3133818e-03
1.2720000e+00	-1.0077302e-01	-9.9635494e-04
1.2760000e+00	-9.2656166e-02	-6.5196653e-04
1.2800000e+00	2.1994371e-02	-2.9665496e-04
1.2840000e+00	-7.2364036e-02	5.3502245e-05
1.2880000e+00	1.1848305e-02	3.8347231e-04
1.2920000e+00	-3.0765168e-02	6.7987059e-04
1.2960000e+00	2.4023584e-02	9.3146125e-04
1.3000000e+00	3.7213469e-02	1.1295385e-03
1.3040000e+00	-3.2697280e-04	1.2681779e-03
1.3080000e+00	4.2286501e-02	1.3443533e-03
1.3120000e+00	6.7752728e-03	1.3579217e-03
1.3160000e+00	2.0979764e-02	1.3114817e-03
1.3200000e+00	-1.3415793e-03	1.2101211e-03
1.3240000e+00	1.5906732e-02	1.0610672e-03
1.3280000e+00	-1.1487645e-02	8.7326214e-04
1.3320000e+00	-2.2648316e-02	6.5688514e-04
1.3360000e+00	-3.3808988e-02	4.2284445e-04
1.3400000e+00	-8.9612347e-02	1.8226387e-04
1.3440000e+00	-3.8882021e-02	-5.4014213e-05
1.3480000e+00	-7.4393249e-02	-2.7588803e-04
1.3520000e+00	-1.2207976e-01	-4.7440001e-04
1.3560000e+00	-1.1497751e-01	-6.4206968e-04
1.3600000e+00	-1.3932807e-01	-7.7314518e-04
1.3640000e+00	-1.0483144e-01	-8.6376634e-04
1.3680000e+00	-1.7889772e-01	-9.1203690e-04
1.3720000e+00	-1.5556177e-01	-9.1800725e-04
1.3760000e+00	-1.5353256e-01	-8.8357292e-04
1.3800000e+00	-1.6875166e-01	-8.1229781e-04
1.3840000e+00	-1.7788311e-01	-7.0917338e-04
1.3880000e+00	-1.5556177e-01	-5.8032790e-04
1.3920000e+00	-1.0077302e-01	-4.3270078e-04
1.3960000e+00	-9.7729199e-02	-2.7369809e-04
1.4000000e+00	-1.1802133e-01	-1.1084526e-04
1.4040000e+00	-5.3086512e-02	4.8547703e-05
1.4080000e+00	-5.1057299e-02	1.9769459e-04
1.4120000e+00	1.3877519e-02	3.3060270e-04
1.4160000e+00	-3.9896627e-02	4.4229415e-04
1.4200000e+00	2.0979764e-02	5.2897162e-04
1.4240000e+00	3.0111223e-02	5.8812401e-04
1.4280000e+00	6.6637058e-02	6.1857059e-04
1.4320000e+00	-6.4146119e-03	6.2044473e-04
1.4360000e+00	2.6052797e-02	5.9512113e-04
1.4400000e+00	8.8044859e-03	5.4509241e-04
1.4440000e+00	-7.0334823e-02	4.7380335e-04
1.4480000e+00	-1.0473038e-02	3.8545177e-04
1.4520000e+00	-4.1925840e-02	2.8476684e-04
1.4560000e+00	-2.2648316e-02	1.7677539e-04
1.4600000e+00	-8.5553921e-02	6.6567165e-05
1.4640000e+00	-6.5261790e-02	-4.0930726e-05
1.4680000e+00	-1.2309436e-01	-1.4116073e-04
1.4720000e+00	-1.3222582e-01	-2.3011512e-04
1.4760000e+00	-1.3019661e-01	-3.0448298e-04
1.4800000e+00	-1.9716064e-01	-3.6175937e-04
1.4840000e+00	-1.4845953e-01	-4.0031362e-04
1.4880000e+00	-1.1700672e-01	-4.1941601e-04
1.4920000e+00	-1.9614603e-01	-4.1922372e-04
1.4960000e+00	-1.8498536e-01	-4.0072874e-04
1.5000000e+00	-1.2005054e-01	-3.6567198e-04
1.5040000e+00	-1.4541571e-01	-3.1642907e-04
1.5080000e+00	-1.5048874e-01	-2.5587419e-04
1.5120000e+00	-1.2918200e-01	-1.8722917e-04
1.5160000e+00	-1.1802133e-01	-1.1390495e-04
1.5200000e+00	-3.5838201e-02	-3.9343017e-05
1.5240000e+00	-3.2794382e-02	3.3136532e-05
1.5280000e+00	6.7752728e-03	1.0047380e-04
1.5320000e+00	-2.3561858e-03	1.5998951e-04
1.5360000e+00	-5.1057299e-02	2.0948263e-04
1.5400000e+00	-2.0619103e-02	2.4730211e-04
1.5440000e+00	4.7460598e-03	2.7239103e-04
1.5480000e+00	3.8228075e-02	2.8430243e-04
1.5520000e+00	2.4023584e-02	2.8318774e-04
1.5560000e+00	-3.2794382e-02	2.6975968e-04
1.5600000e+00	-8.3524708e-02	2.4523254e-04
1.5640000e+00	-9.4584315e-03	2.1124349e-04
1.5680000e+00	-6.6276397e-02	1.6975959e-04
1.5720000e+00	-5.4000054e-03	1.2297501e-04
1.5760000e+00	-1.0178763e-01	7.3203588e-05
1.5800000e+00	-1.0584605e-01	2.2771707e-05
1.5840000e+00	-1.4034267e-01	-2.6084005e-05
1.5880000e+00	-1.7179548e-01	-7.1309787e-05
1.5920000e+00	-1.1091908e-01	-1.1111513e-04
1.5960000e+00	-1.2512358e-01	-1.4403759e-04
1.6000000e+00	-2.1237974e-01	-1.6898991e-04
1.6040000e+00	-1.6469323e-01	-1.8528842e-04
1.6080000e+00	-1.4237189e-01	-1.9266233e-04
1.6120000e+00	-1.4541571e-01	-1.9124448e-04
1.6160000e+00	-1.2410897e-01	-1.8154498e-04
1.6200000e+00	-1.4845953e-01	-1.6440970e-04
1.6240000e+00	-1.0888987e-01	-1.4096620e-04
1.6280000e+00	-1.1599212e-01	-1.1256011e-04
1.6320000e+00	-1.3222582e-01	-8.0685243e-05
1.6360000e+00	-6.0188758e-02	-4.6910787e-05
1.6400000e+00	-9.3670773e-02	-1.2808907e-05
1.6440000e+00	6.8763372e-04	2.0114069e-05
1.6480000e+00	-3.4823595e-02	5.0480100e-05
1.6520000e+00	-6.5261790e-02	7.7093086e-05
1.6560000e+00	-8.6568527e-02	9.8981841e-05
1.6600000e+00	-8.1495495e-02	1.1543105e-04
1.6640000e+00	-6.1203364e-02	1.2599947e-04
1.6680000e+00	-3.8882021e-02	1.3052525e-04
1.6720000e+00	-6.5261790e-02	1.2911872e-04
1.6760000e+00	-6.5261790e-02	1.2214374e-04
1.6800000e+00	-3.3808988e-02	1.1018885e-04
1.6840000e+00	-6.0188758e-02	9.4030126e-05
1.6880000e+00	-1.0280223e-01	7.4587716e-05
1.6920000e+00	-8.9612347e-02	5.2878293e-05
1.6960000e+00	-1.1091908e-01	2.9965732e-05
1.7000000e+00	-1.2512358e-01	6.9122308e-06
1.7040000e+00	-1.1497751e-01	-1.5268005e-05
1.7080000e+00	-1.4845953e-01	-3.5650617e-05
1.7120000e+00	-1.7585390e-01	-5.3436892e-05
1.7160000e+00	-1.3729885e-01	-6.7982245e-05
1.7200000e+00	-1.6875166e-01	-7.8816520e-05
1.7240000e+00	-1.5962020e-01	-8.5655637e-05
1.7280000e+00	-1.5657638e-01	-8.8404512e-05
1.7320000e+00	-2.2252580e-01	-8.7151578e-05
1.7360000e+00	-1.6469323e-01	-8.2155567e-05
1.7400000e+00	-1.5860559e-01	-7.3825526e-05
1.7440000e+00	-1.3729885e-01	-6.2695288e-05
1.7480000e+00	-7.5407855e-02	-4.9393789e-05
1.7520000e+00	-1.1802133e-01	-3.4612748e-05
1.7560000e+00	-7.3378642e-02	-1.9073254e-05
1.7600000e+00	-1.2613818e-01	-3.4927643e-06
1.7640000e+00	-6.8305610e-02	1.1446045e-05
1.7680000e+00	-8.6568527e-02	2.5123329e-05
1.7720000e+00	-1.0584605e-01	3.7005947e-05
1.7760000e+00	-7.8451675e-02	4.6666331e-05
1.7800000e+00	-6.2217971e-02	5.3795780e-05
1.7840000e+00	-2.2648316e-02	5.8211886e-05
1.7880000e+00	-4.3955053e-02	5.9860064e-05
1.7920000e+00	-1.0280223e-01	5.8809420e-05
1.7960000e+00	-9.8743805e-02	5.5243427e-05
1.8000000e+00	-8.4539314e-02	4.9446080e-05
1.8040000e+00	-1.2715279e-01	4.1784366e-05
1.8080000e+00	-7.4393249e-02	3.2688005e-05
1.8120000e+00	-1.4541571e-01	2.2627476e-05
1.8160000e+00	-1.4947413e-01	1.2091394e-05
1.8200000e+00	-1.3831346e-01	1.5642379e-06
1.8240000e+00	-1.5454716e-01	-8.4946014e-06
1.8280000e+00	-1.7788311e-01	-1.7669608e-05
1.8320000e+00	-1.3324043e-01	-2.5605055e-05
1.8360000e+00	-1.5657638e-01	-3.2017497e-05
1.8400000e+00	-1.5353256e-01	-3.6704464e-05
1.8440000e+00	-1.2410897e-01	-3.9549182e-05
1.8480000e+00	-8.5553921e-02	-4.0521299e-05
1.8520000e+00	-1.1396290e-01	-3.9673812e-05
1.8560000e+00	-1.2005054e-01	-3.7136499e-05
1.8600000e+00	-1.2613818e-01	-3.3106339e-05
1.8640000e+00	-1.4744492e-01	-2.7835476e-05
1.8680000e+00	-9.9758412e-02	-2.1617401e-05
1.8720000e+00	-1.0178763e-01	-1.4772017e-05
1.8760000e+00	-1.3222582e-01	-7.6303221e-06
1.8800000e+00	-7.2364036e-02	-5.1938414e-07
1.8840000e+00	-1.0686066e-01	6.2517452e-06
1.8880000e+00	-1.1193369e-01	1.2404613e-05
1.8920000e+00	-1.0990448e-01	1.7701966e-05
1.8960000e+00	-1.3324043e-01	2.1956019e-05
1.9000000e+00	-1.2005054e-01	2.5034131e-05
1.9040000e+00	-7.6422462e-02	2.6861791e-05
1.9080000e+00	-1.3526964e-01	2.7422906e-05
1.9120000e+00	-7.9466282e-02	2.6757533e-05
1.9160000e+00	-1.2309436e-01	2.4957258e-05
1.9200000e+00	-6.9320216e-02	2.2158575e-05
1.9240000e+00	-1.1091908e-01	1.8534633e-05
1.9280000e+00	-1.0888987e-01	1.4285801e-05
1.9320000e+00	-1.6063480e-01	9.6295313e-06
1.9360000e+00	-1.9513143e-01	4.7899895e-06
1.9400000e+00	-1.3121121e-01	-1.2081491e-08
1.9440000e+00	-1.5454716e-01	-4.5688282e-06
1.9480000e+00	-1.2106515e-01	-8.6937092e-06
1.9520000e+00	-1.5150334e-01	-1.2228557e-05
1.9560000e+00	-1.8802918e-01	-1.5049041e-05
1.9600000e+00	-1.4135728e-01	-1.7068374e-05
1.9640000e+00	-1.8397075e-01	-1.8239187e-05
1.9680000e+00	-1.8904379e-01	-1.8553593e-05
1.9720000e+00	-9.9758412e-02	-1.8041514e-05
1.9760000e+00	-2.1542356e-01	-1.6767452e-05
1.9800000e+00	-1.3932807e-01	-1.4825904e-05
1.9840000e+00	-1.4034267e-01	-1.2335707e-05
1.9880000e+00	-1.4541571e-01	-9.4336055e-06
1.9920000e+00	-1.1802133e-01	-6.2673676e-06
1.9960000e+00	-9.6714592e-02	-2.9887653e-06
2.0000000e+00	-1.1700672e-01	2.5325773e-07
2.0040000e+00	-1.5657638e-01	3.3189485e-06
2.0080000e+00	-7.6422462e-02	6.0833806e-06
2.0120000e+00	-1.3121121e-01	8.4411558e-06
2.0160000e+00	-1.1396290e-01	1.0310012e-05
2.0200000e+00	-1.0990448e-01	1.1633238e-05
2.0240000e+00	-1.2005054e-01	1.2380848e-05
2.0280000e+00	-1.2410897e-01	1.2549527e-05
2.0320000e+00	-1.3932807e-01	1.2161420e-05
2.0360000e+00	-1.5860559e-01	1.1261863e-05
2.0400000e+00	-1.2309436e-01	9.9162237e-06
2.0440000e+00	-1.6367862e-01	8.2060218e-06
2.0480000e+00	-1.4135728e-01	6.2245464e-06
