# Supplementary material for: Increased Crystal Field Drives Intermediate Coupling and Minimizes Decoherence in Tetravalent Praseodymium Qubits
Source: J Am Chem Soc. 2023 Aug 1;145(32):17603–12. doi: 10.1021/jacs.3c02820 (PMC10436280; doi:10.1021/jacs.3c02820)
Supplement: Supplementary file 13 — ja3c02820_si_013.txt [file ja3c02820_si_013.txt]

4.0000000e-03	8.2622426e+00	7.0352402e+00
8.0000000e-03	6.9222278e+00	6.5863756e+00
1.2000000e-02	6.3250273e+00	6.0015582e+00
1.6000000e-02	5.6762168e+00	5.3026363e+00
2.0000000e-02	4.7417085e+00	4.5130308e+00
2.4000000e-02	3.5491507e+00	3.6570760e+00
2.8000000e-02	2.1538395e+00	2.7593736e+00
3.2000000e-02	1.1732510e+00	1.8441774e+00
3.6000000e-02	3.4564897e-01	9.3481976e-01
4.0000000e-02	-4.4324558e-01	5.3192788e-02
4.4000000e-02	-1.2579451e+00	-7.8070622e-01
4.8000000e-02	-2.2698682e+00	-1.5491581e+00
5.2000000e-02	-2.8154589e+00	-2.2370281e+00
5.6000000e-02	-3.3499902e+00	-2.8319917e+00
6.0000000e-02	-3.5250953e+00	-3.3246798e+00
6.4000000e-02	-3.7425943e+00	-3.7087427e+00
6.8000000e-02	-3.9914278e+00	-3.9808381e+00
7.2000000e-02	-3.9785254e+00	-4.1405448e+00
7.6000000e-02	-3.7223190e+00	-4.1902109e+00
8.0000000e-02	-3.4568965e+00	-4.1347424e+00
8.4000000e-02	-3.1933172e+00	-3.9813410e+00
8.8000000e-02	-3.0348010e+00	-3.7392007e+00
9.2000000e-02	-2.6219216e+00	-3.4191719e+00
9.6000000e-02	-2.2514361e+00	-3.0334050e+00
1.0000000e-01	-1.7334937e+00	-2.5949804e+00
1.0400000e-01	-1.3777538e+00	-2.1175377e+00
1.0800000e-01	-9.1326453e-01	-1.6149114e+00
1.1200000e-01	-4.5061843e-01	-1.1007818e+00
1.1600000e-01	8.3412523e-03	-5.8834940e-01
1.2000000e-01	4.0831816e-01	-9.0039355e-02
1.2400000e-01	8.3041361e-01	3.8275930e-01
1.2800000e-01	1.2119584e+00	8.1991415e-01
1.3200000e-01	1.4810673e+00	1.2127270e+00
1.3600000e-01	1.7391169e+00	1.5540669e+00
1.4000000e-01	2.0487765e+00	1.8384567e+00
1.4400000e-01	2.1667420e+00	2.0621155e+00
1.4800000e-01	2.2699618e+00	2.2229562e+00
1.5200000e-01	2.3823977e+00	2.3205426e+00
1.5600000e-01	2.4745583e+00	2.3560081e+00
1.6000000e-01	2.3897706e+00	2.3319409e+00
1.6400000e-01	2.3436903e+00	2.2522394e+00
1.6800000e-01	2.1759581e+00	2.1219449e+00
1.7200000e-01	2.0985432e+00	1.9470540e+00
1.7600000e-01	1.8921035e+00	1.7343196e+00
1.8000000e-01	1.6967230e+00	1.4910436e+00
1.8400000e-01	1.4460463e+00	1.2248680e+00
1.8800000e-01	1.2469794e+00	9.4356932e-01
1.9200000e-01	9.2810382e-01	6.5486100e-01
1.9600000e-01	7.5115551e-01	3.6620867e-01
2.0000000e-01	4.1016137e-01	8.4661395e-02
2.0400000e-01	1.7607350e-01	-1.8329735e-01
2.0800000e-01	-4.6955095e-02	-4.3187661e-01
2.1200000e-01	-2.0362808e-01	-6.5608097e-01
2.1600000e-01	-4.6352091e-01	-8.5178828e-01
2.2000000e-01	-5.7227039e-01	-1.0158019e+00
2.2400000e-01	-7.7871009e-01	-1.1458772e+00
2.2800000e-01	-8.4506570e-01	-1.2407236e+00
2.3200000e-01	-9.0589168e-01	-1.2999830e+00
2.3600000e-01	-9.8514978e-01	-1.3241866e+00
2.4000000e-01	-1.0736239e+00	-1.3146924e+00
2.4400000e-01	-9.5934482e-01	-1.2736065e+00
2.4800000e-01	-1.0441326e+00	-1.2036895e+00
2.5200000e-01	-1.1381363e+00	-1.1082527e+00
2.5600000e-01	-1.0201708e+00	-9.9104702e-01
2.6000000e-01	-8.7087066e-01	-8.5614655e-01
2.6400000e-01	-7.5474833e-01	-7.0783109e-01
2.6800000e-01	-5.2803331e-01	-5.5047020e-01
2.7200000e-01	-4.3955916e-01	-3.8841145e-01
2.7600000e-01	-3.0684792e-01	-2.2587540e-01
2.8000000e-01	-2.4836556e-02	-6.6859582e-02
2.8400000e-01	2.3086945e-02	8.4946792e-02
2.8800000e-01	1.9450562e-01	2.2623580e-01
2.9200000e-01	3.5670824e-01	3.5414043e-01
2.9600000e-01	4.8941947e-01	4.6628011e-01
3.0000000e-01	6.1844428e-01	5.6079179e-01
3.0400000e-01	7.5852836e-01	6.3634673e-01
3.0800000e-01	8.0645186e-01	6.9215321e-01
3.1200000e-01	9.4837915e-01	7.2794600e-01
3.1600000e-01	9.9261623e-01	7.4396362e-01
3.2000000e-01	1.1124250e+00	7.4091444e-01
3.2400000e-01	1.2469794e+00	7.1993325e-01
3.2800000e-01	1.2008991e+00	6.8252986e-01
3.3200000e-01	1.1916831e+00	6.3053134e-01
3.3600000e-01	1.1621917e+00	5.6601971e-01
3.4000000e-01	1.0092051e+00	4.9126695e-01
3.4400000e-01	9.9814586e-01	4.0866888e-01
3.4800000e-01	8.7465069e-01	3.2067977e-01
3.5200000e-01	7.9907901e-01	2.2974910e-01
3.5600000e-01	6.6452457e-01	1.3826203e-01
3.6000000e-01	4.3043670e-01	4.8484645e-02
3.6400000e-01	4.4886882e-01	-3.7484737e-02
3.6800000e-01	3.0141189e-01	-1.1775753e-01
3.7200000e-01	1.1893395e-01	-1.9068935e-01
3.7600000e-01	7.4696869e-02	-2.5490661e-01
3.8000000e-01	-3.7739037e-02	-3.0932500e-01
3.8400000e-01	-1.3727246e-01	-3.5315994e-01
3.8800000e-01	-4.2849989e-01	-3.8592901e-01
3.9200000e-01	-5.5936791e-01	-4.0744700e-01
3.9600000e-01	-6.8286308e-01	-4.1781388e-01
4.0000000e-01	-9.0957811e-01	-4.1739647e-01
4.0400000e-01	-9.4091270e-01	-4.0680471e-01
4.0800000e-01	-8.3400643e-01	-3.8686315e-01
4.1200000e-01	-6.0360499e-01	-3.5857895e-01
4.1600000e-01	-2.2390340e-01	-3.2310706e-01
4.2000000e-01	1.9634883e-01	-2.8171381e-01
4.2400000e-01	5.0416516e-01	-2.3573980e-01
4.2800000e-01	5.5761830e-01	-1.8656297e-01
4.3200000e-01	4.0831816e-01	-1.3556288e-01
4.3600000e-01	1.5395497e-01	-8.4086937e-02
4.4000000e-01	-4.5983448e-01	-3.3419223e-02
4.4400000e-01	-7.5474833e-01	1.5247322e-02
4.4800000e-01	-1.0035819e+00	6.0834993e-02
4.5200000e-01	-1.0515054e+00	1.0240124e-01
4.5600000e-01	-8.8930278e-01	1.3915417e-01
4.6000000e-01	-6.7180381e-01	1.7046352e-01
4.6400000e-01	-2.1284414e-01	1.9586710e-01
4.6800000e-01	2.3321306e-01	2.1507267e-01
4.7200000e-01	6.3503318e-01	2.2795569e-01
4.7600000e-01	8.6174821e-01	2.3455300e-01
4.8000000e-01	1.1437596e+00	2.3505299e-01
4.8400000e-01	1.2156448e+00	2.2978250e-01
4.8800000e-01	1.2248609e+00	2.1919119e-01
4.9200000e-01	1.2561955e+00	2.0383373e-01
4.9600000e-01	1.1861534e+00	1.8435036e-01
5.0000000e-01	1.1013657e+00	1.6144653e-01
5.0400000e-01	1.0221076e+00	1.3587203e-01
5.0800000e-01	8.8018032e-01	1.0840019e-01
5.1200000e-01	7.2350734e-01	7.9807701e-02
5.1600000e-01	6.1475786e-01	5.0855436e-02
5.2000000e-01	4.1200458e-01	2.2270747e-02
5.2400000e-01	3.8251320e-01	-5.2684451e-03
5.2800000e-01	2.8116176e-03	-3.1147459e-02
5.3200000e-01	-9.6721807e-02	-5.4826357e-02
5.3600000e-01	-2.0731450e-01	-7.5848981e-02
5.4000000e-01	-2.5892442e-01	-9.3849435e-02
5.4400000e-01	-4.5246164e-01	-1.0855601e-01
5.4800000e-01	-4.7826660e-01	-1.1979257e-01
5.5200000e-01	-5.8701608e-01	-1.2747756e-01
5.5600000e-01	-6.3125316e-01	-1.3162074e-01
5.6000000e-01	-7.4553228e-01	-1.3231783e-01
5.6400000e-01	-6.0360499e-01	-1.2974345e-01
5.6800000e-01	-5.3724937e-01	-1.2414242e-01
5.7200000e-01	-4.7642339e-01	-1.1581990e-01
5.7600000e-01	-3.5845785e-01	-1.0513055e-01
5.8000000e-01	-3.2896646e-01	-9.2467154e-02
5.8400000e-01	-5.2484729e-02	-7.8248873e-02
5.8800000e-01	3.0459791e-02	-6.2909546e-02
5.9200000e-01	1.5948460e-01	-4.6886276e-02
5.9600000e-01	1.5395497e-01	-3.0608569e-02
6.0000000e-01	2.3136985e-01	-1.4488259e-02
6.0400000e-01	3.3643291e-01	1.0895630e-03
6.0800000e-01	3.6408108e-01	1.5774478e-02
6.1200000e-01	4.0647495e-01	2.9257369e-02
6.1600000e-01	3.5670824e-01	4.1275674e-02
6.2000000e-01	3.2537364e-01	5.1617215e-02
6.2400000e-01	3.9725889e-01	6.0122581e-02
6.2800000e-01	3.4196255e-01	6.6686082e-02
6.3200000e-01	3.0694153e-01	7.1255351e-02
6.3600000e-01	1.6501424e-01	7.3829655e-02
6.4000000e-01	2.1293774e-01	7.4457041e-02
6.4400000e-01	1.9266241e-01	7.3230448e-02
6.4800000e-01	1.4289570e-01	7.0282946e-02
6.5200000e-01	9.4972196e-02	6.5782245e-02
6.5600000e-01	-1.3777286e-02	5.9924678e-02
6.6000000e-01	8.3412523e-03	5.2928809e-02
6.6400000e-01	5.0735118e-02	4.5028858e-02
6.6800000e-01	7.6540080e-02	3.6468108e-02
6.7200000e-01	7.2853657e-02	2.7492458e-02
6.7600000e-01	1.7557310e-02	1.8344267e-02
6.8000000e-01	3.7832637e-02	9.2566344e-03
6.8400000e-01	9.4972196e-02	4.4821512e-04
6.8800000e-01	1.2262037e-01	-7.8813159e-03
6.9200000e-01	1.4473891e-01	-1.5555088e-02
6.9600000e-01	1.7557310e-02	-2.2422086e-02
7.0000000e-01	1.7607350e-01	-2.8359407e-02
7.0400000e-01	2.8616580e-02	-3.3273691e-02
7.0800000e-01	5.0735118e-02	-3.7101768e-02
7.1200000e-01	-1.3777286e-02	-3.9810517e-02
7.1600000e-01	2.1243733e-02	-4.1396006e-02
7.2000000e-01	2.8616580e-02	-4.1881963e-02
7.2400000e-01	9.6840608e-04	-4.1317662e-02
7.2800000e-01	1.0971789e-01	-3.9775294e-02
7.3200000e-01	9.1285773e-02	-3.7346932e-02
7.3600000e-01	4.5205484e-02	-3.4141174e-02
7.4000000e-01	-7.8289691e-02	-3.0279573e-02
7.4400000e-01	-2.7180171e-03	-2.5892945e-02
7.4800000e-01	-7.2760056e-02	-2.1117659e-02
7.5200000e-01	-1.0593786e-01	-1.6091993e-02
7.5600000e-01	-1.5386137e-01	-1.0952657e-02
7.6000000e-01	-1.8519596e-01	-5.8315321e-03
7.6400000e-01	-1.2989961e-01	-8.5272213e-04
7.6800000e-01	-1.0962429e-01	3.8700480e-03
7.7200000e-01	-1.2252677e-01	8.2356328e-03
7.7600000e-01	-2.0915771e-01	1.2157238e-02
7.8000000e-01	-1.4095888e-01	1.5563744e-02
7.8400000e-01	-1.5201815e-01	1.8400569e-02
7.8800000e-01	-1.6307742e-01	2.0630086e-02
7.9200000e-01	-1.6676385e-01	2.2231597e-02
7.9600000e-01	-9.4878595e-02	2.3200899e-02
8.0000000e-01	-5.0641518e-02	2.3549467e-02
8.0400000e-01	-8.7480549e-04	2.3303306e-02
8.0800000e-01	2.4930156e-02	2.2501501e-02
8.1200000e-01	5.2578330e-02	2.1194543e-02
8.1600000e-01	7.6540080e-02	1.9442452e-02
8.2000000e-01	1.4289570e-01	1.7312790e-02
8.2400000e-01	1.1524752e-01	1.4878583e-02
8.2800000e-01	2.5533160e-01	1.2216239e-02
8.3200000e-01	2.2768343e-01	9.4034893e-03
8.3600000e-01	2.3689949e-01	6.5174169e-03
8.4000000e-01	2.9588226e-01	3.6326104e-03
8.4400000e-01	2.7192051e-01	8.1947906e-04
8.4800000e-01	3.9541568e-01	-1.8572342e-03
8.5200000e-01	3.0141189e-01	-4.3397198e-03
8.5600000e-01	2.7192051e-01	-6.5781283e-03
8.6000000e-01	1.3736606e-01	-8.5313455e-03
8.6400000e-01	1.0971789e-01	-1.0167511e-02
8.6800000e-01	5.9951176e-02	-1.1464283e-02
8.7200000e-01	4.8891907e-02	-1.2408852e-02
8.7600000e-01	4.7048695e-02	-1.2997728e-02
8.8000000e-01	2.6773368e-02	-1.3236304e-02
8.8400000e-01	-5.6171152e-02	-1.3138231e-02
8.8800000e-01	1.5714099e-02	-1.2724628e-02
8.9200000e-01	-7.2760056e-02	-1.2023144e-02
8.9600000e-01	-1.1146750e-01	-1.1066928e-02
9.0000000e-01	-1.2068356e-01	-9.8935072e-03
9.0400000e-01	-2.1468735e-01	-8.5436285e-03
9.0800000e-01	-2.2206019e-01	-7.0600843e-03
9.1200000e-01	-2.9763187e-01	-5.4865527e-03
9.1600000e-01	-2.3680589e-01	-3.8664817e-03
9.2000000e-01	-2.1653056e-01	-2.2420397e-03
9.2400000e-01	-2.0731450e-01	-6.5315733e-04
9.2800000e-01	-2.1468735e-01	8.6332437e-04
9.3200000e-01	-2.1837377e-01	2.2743819e-03
9.3600000e-01	-1.4095888e-01	3.5514037e-03
9.4000000e-01	-1.9072560e-01	4.6706443e-03
9.4400000e-01	-1.9256881e-01	5.6135333e-03
9.4800000e-01	-3.5895825e-02	6.3668415e-03
9.5200000e-01	-2.4836556e-02	6.9227073e-03
9.5600000e-01	-8.9348961e-02	7.2785298e-03
9.6000000e-01	-7.4603268e-02	7.4367404e-03
9.6400000e-01	1.7557310e-02	7.4044630e-03
9.6800000e-01	3.7832637e-02	7.1930792e-03
9.7200000e-01	2.1109452e-01	6.8177137e-03
9.7600000e-01	1.2999322e-01	6.2966561e-03
9.8000000e-01	1.7607350e-01	5.6507387e-03
9.8400000e-01	1.5395497e-01	4.9026855e-03
9.8800000e-01	1.6317102e-01	4.0764524e-03
9.9200000e-01	1.6132781e-01	3.1965730e-03
9.9600000e-01	2.0003525e-01	2.2875272e-03
1.0000000e+00	1.5026854e-01	1.3731463e-03
1.0040000e+00	1.6132781e-01	4.7606651e-04
1.0080000e+00	2.1293774e-01	-3.8275739e-04
1.0120000e+00	1.3367964e-01	-1.1844705e-03
1.0160000e+00	1.2630679e-01	-1.9126619e-03
1.0200000e+00	1.2815000e-01	-2.5536294e-03
1.0240000e+00	2.1293774e-01	-3.0965637e-03
1.0280000e+00	6.9167234e-02	-3.5336520e-03
1.0320000e+00	9.1285773e-02	-3.8601017e-03
1.0360000e+00	-4.8798306e-02	-4.0740897e-03
1.0400000e+00	1.2027675e-02	-4.1766422e-03
1.0440000e+00	-1.7463710e-02	-4.1714505e-03
1.0480000e+00	-3.7739037e-02	-4.0646332e-03
1.0520000e+00	-1.7229348e-01	-3.8644514e-03
1.0560000e+00	-1.3542925e-01	-3.5809879e-03
1.0600000e+00	-1.5386137e-01	-3.2257994e-03
1.0640000e+00	-2.1468735e-01	-2.8115523e-03
1.0680000e+00	-2.6445406e-01	-2.3516514e-03
1.0720000e+00	-2.0915771e-01	-1.8598717e-03
1.0760000e+00	-2.5892442e-01	-1.3500007e-03
1.0800000e+00	-1.5201815e-01	-8.3550145e-04
1.0840000e+00	-2.4417873e-01	-3.2920118e-04
1.0880000e+00	-2.2574662e-01	1.5698643e-04
1.0920000e+00	-2.6998369e-01	6.1230160e-04
1.0960000e+00	-1.7045027e-01	1.0273372e-03
1.1000000e+00	-1.6676385e-01	1.3941932e-03
1.1040000e+00	-1.9441202e-01	1.7065863e-03
1.1080000e+00	-1.0962429e-01	1.9599127e-03
1.1120000e+00	-1.4280210e-01	2.1512683e-03
1.1160000e+00	-1.1146750e-01	2.2794240e-03
1.1200000e+00	1.0184464e-02	2.3447634e-03
1.1240000e+00	4.1519060e-02	2.3491835e-03
1.1280000e+00	-2.4836556e-02	2.2959640e-03
1.1320000e+00	2.6773368e-02	2.1896104e-03
1.1360000e+00	1.7607350e-01	2.0356760e-03
1.1400000e+00	1.5211175e-01	1.8405676e-03
1.1440000e+00	1.2077716e-01	1.6113415e-03
1.1480000e+00	1.5764139e-01	1.3554955e-03
1.1520000e+00	1.7607350e-01	1.0807605e-03
1.1560000e+00	1.5764139e-01	7.9489913e-04
1.1600000e+00	8.9442561e-02	5.0551410e-04
1.1640000e+00	1.5948460e-01	2.1987146e-04
1.1680000e+00	1.5395497e-01	-5.5258280e-05
1.1720000e+00	5.6264753e-02	-3.1373793e-04
1.1760000e+00	1.0787468e-01	-5.5017841e-04
1.1800000e+00	2.4930156e-02	-7.6002873e-04
1.1840000e+00	1.2027675e-02	-9.3964066e-04
1.1880000e+00	-3.0366190e-02	-1.0863076e-03
1.1920000e+00	-1.9306921e-02	-1.1982783e-03
1.1960000e+00	-1.3777286e-02	-1.2747468e-03
1.2000000e+00	-1.0225144e-01	-1.3158189e-03
1.2040000e+00	-1.6860706e-01	-1.3224597e-03
1.2080000e+00	-7.6446480e-02	-1.2964218e-03
1.2120000e+00	-2.3864910e-01	-1.2401584e-03
1.2160000e+00	-1.5570458e-01	-1.1567250e-03
1.2200000e+00	-2.4786515e-01	-1.0496710e-03
1.2240000e+00	-2.0915771e-01	-9.2292541e-04
1.2280000e+00	-2.9763187e-01	-7.8067981e-04
1.2320000e+00	-2.9210223e-01	-6.2727145e-04
1.2360000e+00	-2.0731450e-01	-4.6706905e-04
1.2400000e+00	-1.7966633e-01	-3.0436442e-04
1.2440000e+00	-2.0178487e-01	-1.4327179e-04
1.2480000e+00	-1.5201815e-01	1.2362752e-05
1.2520000e+00	-2.8841581e-01	1.5904037e-04
1.2560000e+00	-1.9072560e-01	2.9367563e-04
1.2600000e+00	-1.8888238e-01	4.1364888e-04
1.2640000e+00	-1.0593786e-01	5.1684437e-04
1.2680000e+00	-7.0916845e-02	6.0167390e-04
1.2720000e+00	-3.0366190e-02	6.6708631e-04
1.2760000e+00	-7.8289691e-02	7.1256327e-04
1.2800000e+00	4.7048695e-02	7.3810233e-04
1.2840000e+00	2.6773368e-02	7.4418830e-04
1.2880000e+00	4.8891907e-02	7.3175427e-04
1.2920000e+00	8.9442561e-02	7.0213393e-04
1.2960000e+00	6.1794388e-02	6.5700668e-04
1.3000000e+00	8.7599350e-02	5.9833739e-04
1.3040000e+00	-8.7480549e-04	5.2831250e-04
1.3080000e+00	8.3912926e-02	4.4927431e-04
1.3120000e+00	5.2578330e-02	3.6365506e-04
1.3160000e+00	4.6548292e-03	2.7391252e-04
1.3200000e+00	8.3912926e-02	1.8246854e-04
1.3240000e+00	7.1010445e-02	9.1651818e-05
1.3280000e+00	-8.7480549e-04	3.6462625e-06
1.3320000e+00	-3.4052614e-02	-7.9554361e-05
1.3360000e+00	-9.6721807e-02	-1.5618455e-04
1.3400000e+00	-9.8565018e-02	-2.2473751e-04
1.3440000e+00	7.8383292e-02	-2.8398756e-04
1.3480000e+00	-4.3268671e-02	-3.3300450e-04
1.3520000e+00	-6.5387210e-02	-3.7115982e-04
1.3560000e+00	-1.2621319e-01	-3.9812537e-04
1.3600000e+00	-1.8888238e-01	-4.1386460e-04
1.3640000e+00	-1.3911567e-01	-4.1861728e-04
1.3680000e+00	-2.5155158e-01	-4.1287827e-04
1.3720000e+00	-2.2943304e-01	-3.9737121e-04
1.3760000e+00	-2.0178487e-01	-3.7301817e-04
1.3800000e+00	-1.9994165e-01	-3.4090607e-04
1.3840000e+00	-2.5708121e-01	-3.0225092e-04
1.3880000e+00	-2.2021698e-01	-2.5836098e-04
1.3920000e+00	-2.7367012e-01	-2.1059966e-04
1.3960000e+00	-2.0547129e-01	-1.6034912e-04
1.4000000e+00	-1.6860706e-01	-1.0897548e-04
1.4040000e+00	-1.7966633e-01	-5.7796314e-05
1.4080000e+00	-3.0500471e-01	-8.0511957e-06
1.4120000e+00	-5.8014364e-02	3.9124284e-05
1.4160000e+00	-2.6445406e-01	8.2720460e-05
1.4200000e+00	-8.1976114e-02	1.2187126e-04
1.4240000e+00	-1.4464531e-01	1.5586740e-04
1.4280000e+00	-1.2252677e-01	1.8416494e-04
1.4320000e+00	-9.8565018e-02	2.0638944e-04
1.4360000e+00	-7.6446480e-02	2.2233565e-04
1.4400000e+00	-7.8289691e-02	2.3196312e-04
1.4440000e+00	-1.0040823e-01	2.3538802e-04
1.4480000e+00	-5.0641518e-02	2.3287161e-04
1.4520000e+00	-8.5662537e-02	2.2480575e-04
1.4560000e+00	-3.4052614e-02	2.1169613e-04
1.4600000e+00	-3.9582248e-02	1.9414351e-04
1.4640000e+00	-9.6721807e-02	1.7282380e-04
1.4680000e+00	-2.1150133e-02	1.4846735e-04
1.4720000e+00	1.5714099e-02	1.2183812e-04
1.4760000e+00	-6.1700787e-02	9.3713068e-05
1.4800000e+00	-1.9306921e-02	6.4862520e-05
1.4840000e+00	2.8116176e-03	3.6031678e-05
1.4880000e+00	-5.4327941e-02	7.9238241e-06
1.4920000e+00	-3.2209402e-02	-1.8814534e-05
1.4960000e+00	-4.6955095e-02	-4.3606298e-05
1.5000000e+00	-3.2209402e-02	-6.5954023e-05
1.5040000e+00	-1.6123421e-01	-8.5447636e-05
1.5080000e+00	-4.1425460e-02	-1.0176960e-04
1.5120000e+00	-6.1700787e-02	-1.1469752e-04
1.5160000e+00	-1.5386137e-01	-1.2410430e-04
1.5200000e+00	-1.9809844e-01	-1.2995592e-04
1.5240000e+00	-1.3358604e-01	-1.3230713e-04
1.5280000e+00	-1.9809844e-01	-1.3129514e-04
1.5320000e+00	-2.4970837e-01	-1.2713171e-04
1.5360000e+00	-1.4648852e-01	-1.2009380e-04
1.5400000e+00	-3.1790719e-01	-1.1051321e-04
1.5440000e+00	-1.9809844e-01	-9.8765413e-05
1.5480000e+00	-1.4464531e-01	-8.5257938e-05
1.5520000e+00	-2.0547129e-01	-7.0418648e-05
1.5560000e+00	-2.0915771e-01	-5.4684149e-05
1.5600000e+00	-2.6445406e-01	-3.8488642e-05
1.5640000e+00	-2.3864910e-01	-2.2253440e-05
1.5680000e+00	-1.4095888e-01	-6.3774006e-06
1.5720000e+00	-1.9441202e-01	8.7715764e-06
1.5760000e+00	-1.7045027e-01	2.2863813e-05
1.5800000e+00	-1.9072560e-01	3.5613781e-05
1.5840000e+00	-1.8703917e-01	4.6784625e-05
1.5880000e+00	-1.6123421e-01	5.6191242e-05
1.5920000e+00	-2.3127625e-01	6.3701925e-05
1.5960000e+00	-1.2621319e-01	6.9238610e-05
1.6000000e+00	-1.1331071e-01	7.2775803e-05
1.6040000e+00	-1.2621319e-01	7.4338278e-05
1.6080000e+00	-1.6860706e-01	7.3997675e-05
1.6120000e+00	-1.0962429e-01	7.1868149e-05
1.6160000e+00	-1.2068356e-01	6.8101207e-05
1.6200000e+00	-6.3543999e-02	6.2879939e-05
1.6240000e+00	-3.7739037e-02	5.6412783e-05
1.6280000e+00	-7.2760056e-02	4.8927025e-05
1.6320000e+00	-5.9857576e-02	4.0662198e-05
1.6360000e+00	-7.0916845e-02	3.1863546e-05
1.6400000e+00	-8.5662537e-02	2.2775719e-05
1.6440000e+00	-1.0225144e-01	1.3636826e-05
1.6480000e+00	-1.8519596e-01	4.6729833e-06
1.6520000e+00	-9.6721807e-02	-3.9065448e-06
1.6560000e+00	-5.0641518e-02	-1.1913521e-05
1.6600000e+00	-1.1699713e-01	-1.9184162e-05
1.6640000e+00	-6.5387210e-02	-2.5581786e-05
1.6680000e+00	-1.9256881e-01	-3.0998637e-05
1.6720000e+00	-1.3358604e-01	-3.5356915e-05
1.6760000e+00	-2.4970837e-01	-3.8609011e-05
1.6800000e+00	-2.5892442e-01	-4.0736984e-05
1.6840000e+00	-2.2943304e-01	-4.1751359e-05
1.6880000e+00	-2.4970837e-01	-4.1689281e-05
1.6920000e+00	-2.8841581e-01	-4.0612128e-05
1.6960000e+00	-7.4603268e-02	-3.8602666e-05
1.7000000e+00	-1.4648852e-01	-3.5761833e-05
1.7040000e+00	-2.3496267e-01	-3.2205269e-05
1.7080000e+00	-1.9441202e-01	-2.8059667e-05
1.7120000e+00	-3.0131829e-01	-2.3459067e-05
1.7160000e+00	-2.3496267e-01	-1.8541170e-05
1.7200000e+00	-1.0778108e-01	-1.3443772e-05
1.7240000e+00	-2.8841581e-01	-8.3013918e-06
1.7280000e+00	-2.6814048e-01	-3.2421666e-06
1.7320000e+00	-2.2206019e-01	1.6149243e-06
1.7360000e+00	-1.7413669e-01	6.1624561e-06
1.7400000e+00	-1.6307742e-01	1.0306541e-05
1.7440000e+00	-1.1331071e-01	1.3968369e-05
1.7480000e+00	-2.3127625e-01	1.7085295e-05
1.7520000e+00	-2.0547129e-01	1.9611470e-05
1.7560000e+00	-1.3542925e-01	2.1518029e-05
1.7600000e+00	-9.8565018e-02	2.2792848e-05
1.7640000e+00	2.8116176e-03	2.3439913e-05
1.7680000e+00	-1.6307742e-01	2.3478325e-05
1.7720000e+00	-1.2621319e-01	2.2940993e-05
1.7760000e+00	-1.3174283e-01	2.1873062e-05
1.7800000e+00	-1.0593786e-01	2.0330129e-05
1.7840000e+00	-3.7739037e-02	1.8376307e-05
1.7880000e+00	-8.9348961e-02	1.6082178e-05
1.7920000e+00	-1.0040823e-01	1.3522716e-05
1.7960000e+00	-1.3358604e-01	1.0775209e-05
1.8000000e+00	-1.0225144e-01	7.9172373e-06
1.8040000e+00	-1.3727246e-01	5.0247695e-06
1.8080000e+00	-1.6860706e-01	2.1703906e-06
1.8120000e+00	-2.1468735e-01	-5.7828103e-07
1.8160000e+00	-1.8888238e-01	-3.1599700e-06
1.8200000e+00	-1.9994165e-01	-5.5208881e-06
1.8240000e+00	-1.5386137e-01	-7.6156318e-06
1.8280000e+00	-2.4786515e-01	-9.4078258e-06
1.8320000e+00	-2.0547129e-01	-1.0870509e-05
1.8360000e+00	-1.9072560e-01	-1.1986271e-05
1.8400000e+00	-1.7782312e-01	-1.2747143e-05
1.8440000e+00	-2.7182691e-01	-1.3154273e-05
1.8480000e+00	-2.0178487e-01	-1.3217385e-05
1.8520000e+00	-1.8888238e-01	-1.2954068e-05
1.8560000e+00	-1.9994165e-01	-1.2388908e-05
1.8600000e+00	-2.6629727e-01	-1.1552499e-05
1.8640000e+00	-1.7229348e-01	-1.0480360e-05
1.8680000e+00	-1.8335275e-01	-9.2117925e-06
1.8720000e+00	-2.7182691e-01	-7.7887137e-06
1.8760000e+00	-2.5708121e-01	-6.2544837e-06
1.8800000e+00	-2.4233552e-01	-4.6527669e-06
1.8840000e+00	-1.6676385e-01	-3.0264486e-06
1.8880000e+00	-1.9441202e-01	-1.4166299e-06
1.8920000e+00	-2.3496267e-01	1.3827644e-07
1.8960000e+00	-2.8841581e-01	1.6033357e-06
1.9000000e+00	-2.9763187e-01	2.9477509e-06
1.9040000e+00	-1.1884035e-01	4.1453852e-06
1.9080000e+00	-2.4233552e-01	5.1751411e-06
1.9120000e+00	-1.6307742e-01	6.0211961e-06
1.9160000e+00	-1.8335275e-01	6.6730956e-06
1.9200000e+00	-1.3542925e-01	7.1257098e-06
1.9240000e+00	-2.6445406e-01	7.3790630e-06
1.9280000e+00	-2.9025902e-01	7.4380464e-06
1.9320000e+00	-2.2390340e-01	7.3120279e-06
1.9360000e+00	-1.7966633e-01	7.0143744e-06
1.9400000e+00	-1.8519596e-01	6.5619026e-06
1.9440000e+00	-2.1284414e-01	5.9742765e-06
1.9480000e+00	-1.9994165e-01	5.2733686e-06
1.9520000e+00	-1.5201815e-01	4.4826027e-06
1.9560000e+00	-1.5017494e-01	3.6262953e-06
1.9600000e+00	-1.6307742e-01	2.7290120e-06
1.9640000e+00	-2.4049231e-01	1.8149534e-06
1.9680000e+00	-1.2621319e-01	9.0738398e-07
1.9720000e+00	-1.0409465e-01	2.8116133e-08
1.9760000e+00	-2.4417873e-01	-8.0294228e-07
1.9800000e+00	-2.2574662e-01	-1.5681683e-06
1.9840000e+00	-1.9441202e-01	-2.2525273e-06
1.9880000e+00	-2.2021698e-01	-2.8437966e-06
1.9920000e+00	-2.1468735e-01	-3.3327073e-06
1.9960000e+00	-1.6123421e-01	-3.7130069e-06
2.0000000e+00	-2.1284414e-01	-3.9814440e-06
2.0040000e+00	-2.9025902e-01	-4.1376810e-06
2.0080000e+00	-1.9072560e-01	-4.1841404e-06
2.0120000e+00	-2.4049231e-01	-4.1257918e-06
2.0160000e+00	-2.3311946e-01	-3.9698892e-06
2.0200000e+00	-1.4833173e-01	-3.7256664e-06
2.0240000e+00	-2.5708121e-01	-3.4040018e-06
2.0280000e+00	-3.1237756e-01	-3.0170605e-06
2.0320000e+00	-2.1837377e-01	-2.5779262e-06
2.0360000e+00	-2.4233552e-01	-2.1002300e-06
2.0400000e+00	-2.2574662e-01	-1.5977871e-06
2.0440000e+00	-2.5155158e-01	-1.0842490e-06
2.0480000e+00	-2.5339479e-01	-5.7277918e-07
