# Supplementary material for: Increased Crystal Field Drives Intermediate Coupling and Minimizes Decoherence in Tetravalent Praseodymium Qubits
Source: J Am Chem Soc. 2023 Aug 1;145(32):17603–12. doi: 10.1021/jacs.3c02820 (PMC10436280; doi:10.1021/jacs.3c02820)
Supplement: Supplementary file 14 — ja3c02820_si_014.txt [file ja3c02820_si_014.txt]

0.0000000e+00	4.1786540e+03
4.8828125e-01	1.9622144e+02
9.7656250e-01	8.1559442e+01
1.4648438e+00	3.3586002e+01
1.9531250e+00	1.1579833e+01
2.4414062e+00	1.3960241e+01
2.9296875e+00	3.0665626e+01
3.4179688e+00	3.8547669e+01
3.9062500e+00	5.3716549e+01
4.3945312e+00	6.0255473e+01
4.8828125e+00	7.6683072e+01
5.3710938e+00	9.1906397e+01
5.8593750e+00	9.9418192e+01
6.3476562e+00	1.1981551e+02
6.8359375e+00	1.3826733e+02
7.3242188e+00	1.5361905e+02
7.8125000e+00	1.7990334e+02
8.3007812e+00	2.0282949e+02
8.7890625e+00	2.3080007e+02
9.2773438e+00	2.8339248e+02
9.7656250e+00	3.5532085e+02
1.0253906e+01	4.5109950e+02
1.0742188e+01	5.8050323e+02
1.1230469e+01	7.0675394e+02
1.1718750e+01	4.9685003e+02
1.2207031e+01	4.1044553e+02
1.2695312e+01	3.3106172e+02
1.3183594e+01	3.1211359e+02
1.3671875e+01	2.9367215e+02
1.4160156e+01	2.2935235e+02
1.4648438e+01	2.3862129e+02
1.5136719e+01	2.4994393e+02
1.5625000e+01	2.0384180e+02
1.6113281e+01	1.6910504e+02
1.6601562e+01	1.9718002e+02
1.7089844e+01	2.0334262e+02
1.7578125e+01	1.5236503e+02
1.8066406e+01	1.2219878e+02
1.8554688e+01	1.6192490e+02
1.9042969e+01	1.7799632e+02
1.9531250e+01	1.3619477e+02
2.0019531e+01	8.7069523e+01
2.0507812e+01	1.2008001e+02
2.0996094e+01	1.4860296e+02
2.1484375e+01	1.2628529e+02
2.1972656e+01	7.1924206e+01
2.2460938e+01	7.6847333e+01
2.2949219e+01	1.1493966e+02
2.3437500e+01	1.1528496e+02
2.3925781e+01	7.6313771e+01
2.4414062e+01	5.4535407e+01
2.4902344e+01	8.2804652e+01
2.5390625e+01	1.0254289e+02
2.5878906e+01	8.2906543e+01
2.6367188e+01	5.1519546e+01
2.6855469e+01	6.2666898e+01
2.7343750e+01	8.6549265e+01
2.7832031e+01	8.7748643e+01
2.8320312e+01	6.2758281e+01
2.8808594e+01	4.6874195e+01
2.9296875e+01	6.1819493e+01
2.9785156e+01	8.0236074e+01
3.0273438e+01	6.9537378e+01
3.0761719e+01	5.1435814e+01
3.1250000e+01	5.2495678e+01
3.1738281e+01	6.4945201e+01
3.2226562e+01	6.9774775e+01
3.2714844e+01	5.9877976e+01
3.3203125e+01	4.9371301e+01
3.3691406e+01	5.1417817e+01
3.4179688e+01	6.2747793e+01
3.4667969e+01	6.3056391e+01
3.5156250e+01	5.7502622e+01
3.5644531e+01	5.0817895e+01
3.6132812e+01	5.4984567e+01
3.6621094e+01	5.8215222e+01
3.7109375e+01	5.2216776e+01
3.7597656e+01	5.6500836e+01
3.8085938e+01	5.4691362e+01
3.8574219e+01	4.7715672e+01
3.9062500e+01	5.0689388e+01
3.9550781e+01	5.0350907e+01
4.0039062e+01	4.3894714e+01
4.0527344e+01	4.7598795e+01
4.1015625e+01	4.5144170e+01
4.1503906e+01	5.0880792e+01
4.1992188e+01	4.3249730e+01
4.2480469e+01	4.4369472e+01
4.2968750e+01	4.5979270e+01
4.3457031e+01	4.2045579e+01
4.3945312e+01	4.2459422e+01
4.4433594e+01	4.5011761e+01
4.4921875e+01	3.9383477e+01
4.5410156e+01	4.0411972e+01
4.5898438e+01	4.1746069e+01
4.6386719e+01	4.0056383e+01
4.6875000e+01	4.5520390e+01
4.7363281e+01	4.0445920e+01
4.7851562e+01	3.6303017e+01
4.8339844e+01	4.2360917e+01
4.8828125e+01	4.0451953e+01
4.9316406e+01	3.7354695e+01
4.9804688e+01	3.4289327e+01
5.0292969e+01	3.7834649e+01
5.0781250e+01	3.9341862e+01
5.1269531e+01	4.0435366e+01
5.1757812e+01	4.0904965e+01
5.2246094e+01	3.6497344e+01
5.2734375e+01	3.7438264e+01
5.3222656e+01	3.6248302e+01
5.3710938e+01	3.6152712e+01
5.4199219e+01	3.4112452e+01
5.4687500e+01	3.5658417e+01
5.5175781e+01	3.5704188e+01
5.5664062e+01	3.1637353e+01
5.6152344e+01	3.3269993e+01
5.6640625e+01	3.1400470e+01
5.7128906e+01	3.3780588e+01
5.7617188e+01	3.3559213e+01
5.8105469e+01	2.9540961e+01
5.8593750e+01	2.7371213e+01
5.9082031e+01	3.2735056e+01
5.9570312e+01	3.1241754e+01
6.0058594e+01	3.1975133e+01
6.0546875e+01	3.5240715e+01
6.1035156e+01	3.2807439e+01
6.1523438e+01	3.2019854e+01
6.2011719e+01	3.1084038e+01
6.2500000e+01	2.7979094e+01
6.2988281e+01	3.0601074e+01
6.3476562e+01	3.2864973e+01
6.3964844e+01	3.1646567e+01
6.4453125e+01	2.6863436e+01
6.4941406e+01	2.7998607e+01
6.5429688e+01	3.3847420e+01
6.5917969e+01	3.0076405e+01
6.6406250e+01	2.8880218e+01
6.6894531e+01	2.8921150e+01
6.7382812e+01	3.2235889e+01
6.7871094e+01	2.8666136e+01
6.8359375e+01	3.3436898e+01
6.8847656e+01	2.7293715e+01
6.9335938e+01	3.0004828e+01
6.9824219e+01	3.2755033e+01
7.0312500e+01	3.5847759e+01
7.0800781e+01	3.2730830e+01
7.1289062e+01	2.7237728e+01
7.1777344e+01	2.6001619e+01
7.2265625e+01	2.5197596e+01
7.2753906e+01	3.2096978e+01
7.3242188e+01	2.7968424e+01
7.3730469e+01	2.8186704e+01
7.4218750e+01	2.9605146e+01
7.4707031e+01	2.9698346e+01
7.5195312e+01	2.5530557e+01
7.5683594e+01	2.2994828e+01
7.6171875e+01	2.9783217e+01
7.6660156e+01	2.6796302e+01
7.7148438e+01	2.7816926e+01
7.7636719e+01	2.7099809e+01
7.8125000e+01	2.8128515e+01
7.8613281e+01	2.8276644e+01
7.9101562e+01	2.7885085e+01
7.9589844e+01	2.7661472e+01
8.0078125e+01	2.9132438e+01
8.0566406e+01	3.0135921e+01
8.1054688e+01	2.7909027e+01
8.1542969e+01	2.8574233e+01
8.2031250e+01	2.9718475e+01
8.2519531e+01	2.9569740e+01
8.3007812e+01	2.4286197e+01
8.3496094e+01	2.8110333e+01
8.3984375e+01	2.4530963e+01
8.4472656e+01	2.4557479e+01
8.4960938e+01	2.4726234e+01
8.5449219e+01	2.4643205e+01
8.5937500e+01	2.4380169e+01
8.6425781e+01	2.4714834e+01
8.6914062e+01	2.4246796e+01
8.7402344e+01	2.9107250e+01
8.7890625e+01	2.8835795e+01
8.8378906e+01	2.5021445e+01
8.8867188e+01	2.8097750e+01
8.9355469e+01	2.5896223e+01
8.9843750e+01	2.5750967e+01
9.0332031e+01	2.4338298e+01
9.0820312e+01	2.1464655e+01
9.1308594e+01	2.7181314e+01
9.1796875e+01	2.6604526e+01
9.2285156e+01	2.4738023e+01
9.2773438e+01	2.6553473e+01
9.3261719e+01	2.2296875e+01
9.3750000e+01	2.2161174e+01
9.4238281e+01	2.5871134e+01
9.4726562e+01	2.6775455e+01
9.5214844e+01	2.3262100e+01
9.5703125e+01	2.4487397e+01
9.6191406e+01	2.8188139e+01
9.6679688e+01	2.3312284e+01
9.7167969e+01	2.4120823e+01
9.7656250e+01	2.5186286e+01
9.8144531e+01	2.7659386e+01
9.8632812e+01	2.5016612e+01
9.9121094e+01	1.9247959e+01
9.9609375e+01	2.6116280e+01
1.0009766e+02	2.5221088e+01
1.0058594e+02	2.5313877e+01
1.0107422e+02	2.4518669e+01
1.0156250e+02	2.2561035e+01
1.0205078e+02	2.4181789e+01
1.0253906e+02	2.3482781e+01
1.0302734e+02	2.0477398e+01
1.0351562e+02	2.4610790e+01
1.0400391e+02	2.2189408e+01
1.0449219e+02	2.2741801e+01
1.0498047e+02	2.4208226e+01
1.0546875e+02	2.3506962e+01
1.0595703e+02	2.3494017e+01
1.0644531e+02	2.7676036e+01
1.0693359e+02	2.1791899e+01
1.0742188e+02	2.5499749e+01
1.0791016e+02	2.5754273e+01
1.0839844e+02	2.6958657e+01
1.0888672e+02	2.4974590e+01
1.0937500e+02	2.1514987e+01
1.0986328e+02	2.9392744e+01
1.1035156e+02	2.1000988e+01
1.1083984e+02	2.5588827e+01
1.1132812e+02	2.1486356e+01
1.1181641e+02	2.3097669e+01
1.1230469e+02	2.3000867e+01
1.1279297e+02	2.3217290e+01
1.1328125e+02	2.2339170e+01
1.1376953e+02	2.2084902e+01
1.1425781e+02	2.2977703e+01
1.1474609e+02	2.6277657e+01
1.1523438e+02	2.2180273e+01
1.1572266e+02	2.0796064e+01
1.1621094e+02	2.0563496e+01
1.1669922e+02	2.5748124e+01
1.1718750e+02	2.5763877e+01
1.1767578e+02	2.4605269e+01
1.1816406e+02	2.3369937e+01
1.1865234e+02	2.7018342e+01
1.1914062e+02	2.1358453e+01
1.1962891e+02	2.0357096e+01
1.2011719e+02	2.3923680e+01
1.2060547e+02	2.1432728e+01
1.2109375e+02	2.5330373e+01
1.2158203e+02	2.6005613e+01
1.2207031e+02	2.7831466e+01
1.2255859e+02	2.1879429e+01
1.2304688e+02	2.2988726e+01
1.2353516e+02	2.6088476e+01
1.2402344e+02	2.1445343e+01
1.2451172e+02	2.4512632e+01
