# Supplementary material for: Increased Crystal Field Drives Intermediate Coupling and Minimizes Decoherence in Tetravalent Praseodymium Qubits
Source: J Am Chem Soc. 2023 Aug 1;145(32):17603–12. doi: 10.1021/jacs.3c02820 (PMC10436280; doi:10.1021/jacs.3c02820)
Supplement: Supplementary file 15 — ja3c02820_si_015.txt [file ja3c02820_si_015.txt]

0.0000000e+00	3.0979656e+03
4.8828125e-01	1.4862197e+02
9.7656250e-01	6.0884443e+01
1.4648438e+00	2.0617876e+01
1.9531250e+00	9.4376220e+00
2.4414062e+00	2.1193307e+01
2.9296875e+00	4.3699977e+01
3.4179688e+00	5.3281749e+01
3.9062500e+00	7.4516401e+01
4.3945312e+00	9.7649975e+01
4.8828125e+00	1.2044960e+02
5.3710938e+00	1.4432909e+02
5.8593750e+00	1.5963423e+02
6.3476562e+00	1.9338878e+02
6.8359375e+00	2.3344325e+02
7.3242188e+00	3.1104165e+02
7.8125000e+00	4.2809388e+02
8.3007812e+00	6.0707082e+02
8.7890625e+00	4.7745831e+02
9.2773438e+00	3.4994399e+02
9.7656250e+00	3.1096143e+02
1.0253906e+01	2.8037671e+02
1.0742188e+01	2.1109628e+02
1.1230469e+01	2.1828060e+02
1.1718750e+01	2.3041541e+02
1.2207031e+01	1.8471404e+02
1.2695312e+01	1.4462858e+02
1.3183594e+01	1.7412402e+02
1.3671875e+01	1.8759419e+02
1.4160156e+01	1.3535033e+02
1.4648438e+01	8.8973868e+01
1.5136719e+01	1.2529751e+02
1.5625000e+01	1.5077264e+02
1.6113281e+01	1.2362592e+02
1.6601562e+01	6.6962375e+01
1.7089844e+01	7.8436646e+01
1.7578125e+01	1.1225362e+02
1.8066406e+01	1.1290353e+02
1.8554688e+01	7.1327725e+01
1.9042969e+01	4.4110154e+01
1.9531250e+01	7.9566793e+01
2.0019531e+01	9.7776705e+01
2.0507812e+01	8.0153505e+01
2.0996094e+01	4.5595933e+01
2.1484375e+01	4.9301189e+01
2.1972656e+01	7.8032484e+01
2.2460938e+01	8.7331366e+01
2.2949219e+01	6.1146457e+01
2.3437500e+01	3.7266540e+01
2.3925781e+01	5.2149882e+01
2.4414062e+01	6.7878525e+01
2.4902344e+01	6.5452478e+01
2.5390625e+01	4.8674573e+01
2.5878906e+01	4.1205113e+01
2.6367188e+01	4.8552794e+01
2.6855469e+01	6.1719131e+01
2.7343750e+01	5.4986555e+01
2.7832031e+01	4.2267555e+01
2.8320312e+01	4.3029410e+01
2.8808594e+01	4.9387097e+01
2.9296875e+01	5.6049398e+01
2.9785156e+01	4.6701359e+01
3.0273438e+01	3.7505224e+01
3.0761719e+01	3.6770873e+01
3.1250000e+01	4.4246406e+01
3.1738281e+01	4.6042217e+01
3.2226562e+01	4.1796303e+01
3.2714844e+01	3.6009386e+01
3.3203125e+01	3.8961688e+01
3.3691406e+01	4.2949647e+01
3.4179688e+01	4.0008857e+01
3.4667969e+01	3.3965482e+01
3.5156250e+01	3.4720048e+01
3.5644531e+01	3.4767502e+01
3.6132812e+01	3.8167221e+01
3.6621094e+01	3.2085126e+01
3.7109375e+01	3.5213273e+01
3.7597656e+01	3.2760686e+01
3.8085938e+01	3.2326152e+01
3.8574219e+01	3.3928814e+01
3.9062500e+01	3.5790549e+01
3.9550781e+01	2.8239048e+01
4.0039062e+01	3.1015896e+01
4.0527344e+01	3.2454874e+01
4.1015625e+01	2.9421922e+01
4.1503906e+01	3.3062479e+01
4.1992188e+01	2.9961836e+01
4.2480469e+01	2.9592714e+01
4.2968750e+01	2.5609713e+01
4.3457031e+01	3.1140096e+01
4.3945312e+01	2.8099451e+01
4.4433594e+01	2.4606129e+01
4.4921875e+01	2.9228645e+01
4.5410156e+01	2.8014700e+01
4.5898438e+01	2.8387914e+01
4.6386719e+01	2.6378945e+01
4.6875000e+01	2.4786831e+01
4.7363281e+01	2.4397225e+01
4.7851562e+01	2.8493454e+01
4.8339844e+01	2.5518839e+01
4.8828125e+01	2.4264984e+01
4.9316406e+01	2.4272436e+01
4.9804688e+01	2.4563451e+01
5.0292969e+01	2.0640854e+01
5.0781250e+01	2.5560263e+01
5.1269531e+01	2.5244357e+01
5.1757812e+01	2.4493071e+01
5.2246094e+01	2.5437986e+01
5.2734375e+01	2.6286718e+01
5.3222656e+01	2.6652466e+01
5.3710938e+01	2.4143867e+01
5.4199219e+01	2.5166933e+01
5.4687500e+01	2.4244466e+01
5.5175781e+01	2.3990838e+01
5.5664062e+01	2.4224721e+01
5.6152344e+01	2.8673937e+01
5.6640625e+01	3.1273619e+01
5.7128906e+01	2.4843590e+01
5.7617188e+01	2.2151649e+01
5.8105469e+01	2.4587009e+01
5.8593750e+01	2.1440255e+01
5.9082031e+01	2.7728275e+01
5.9570312e+01	2.5015563e+01
6.0058594e+01	1.9510555e+01
6.0546875e+01	2.0684443e+01
6.1035156e+01	2.5238729e+01
6.1523438e+01	2.7921359e+01
6.2011719e+01	2.4791707e+01
6.2500000e+01	2.5726441e+01
6.2988281e+01	2.0055328e+01
6.3476562e+01	2.5423762e+01
6.3964844e+01	2.4896936e+01
6.4453125e+01	2.2421600e+01
6.4941406e+01	2.1292280e+01
6.5429688e+01	2.6069050e+01
6.5917969e+01	2.2959449e+01
6.6406250e+01	2.2223257e+01
6.6894531e+01	2.3567321e+01
6.7382812e+01	2.1349652e+01
6.7871094e+01	2.2820873e+01
6.8359375e+01	1.9917033e+01
6.8847656e+01	1.9390179e+01
6.9335938e+01	1.9888694e+01
6.9824219e+01	2.3940837e+01
7.0312500e+01	2.2395617e+01
7.0800781e+01	2.2948717e+01
7.1289062e+01	2.2730220e+01
7.1777344e+01	2.0024991e+01
7.2265625e+01	2.2979396e+01
7.2753906e+01	2.1706492e+01
7.3242188e+01	1.9353207e+01
7.3730469e+01	2.3016758e+01
7.4218750e+01	2.3967228e+01
7.4707031e+01	2.1895140e+01
7.5195312e+01	2.1580695e+01
7.5683594e+01	2.0006387e+01
7.6171875e+01	2.0082923e+01
7.6660156e+01	1.8327480e+01
7.7148438e+01	1.8495540e+01
7.7636719e+01	1.9018031e+01
7.8125000e+01	2.3091267e+01
7.8613281e+01	2.0459085e+01
7.9101562e+01	1.5468084e+01
7.9589844e+01	1.6987982e+01
8.0078125e+01	1.8641010e+01
8.0566406e+01	1.7925542e+01
8.1054688e+01	1.7891666e+01
8.1542969e+01	1.5566365e+01
8.2031250e+01	2.1716214e+01
8.2519531e+01	1.9979747e+01
8.3007812e+01	2.2262730e+01
8.3496094e+01	1.8350756e+01
8.3984375e+01	1.8310902e+01
8.4472656e+01	1.7962005e+01
8.4960938e+01	1.8454023e+01
8.5449219e+01	2.1159938e+01
8.5937500e+01	2.6163846e+01
8.6425781e+01	1.8656182e+01
8.6914062e+01	1.7288527e+01
8.7402344e+01	1.7166024e+01
8.7890625e+01	2.3869557e+01
8.8378906e+01	1.8951647e+01
8.8867188e+01	1.8237559e+01
8.9355469e+01	2.0935670e+01
8.9843750e+01	1.7408235e+01
9.0332031e+01	2.0731611e+01
9.0820312e+01	1.5705360e+01
9.1308594e+01	2.0680798e+01
9.1796875e+01	1.9516865e+01
9.2285156e+01	1.4783242e+01
9.2773438e+01	1.5268142e+01
9.3261719e+01	1.7273225e+01
9.3750000e+01	1.8882170e+01
9.4238281e+01	1.6489890e+01
9.4726562e+01	2.0544544e+01
9.5214844e+01	1.6998235e+01
9.5703125e+01	1.9494742e+01
9.6191406e+01	2.0840090e+01
9.6679688e+01	1.8189993e+01
9.7167969e+01	1.5936027e+01
9.7656250e+01	2.3653897e+01
9.8144531e+01	2.1580594e+01
9.8632812e+01	2.1316952e+01
9.9121094e+01	1.6690898e+01
9.9609375e+01	1.6343269e+01
1.0009766e+02	1.5396499e+01
1.0058594e+02	2.2310388e+01
1.0107422e+02	1.9137030e+01
1.0156250e+02	1.7300767e+01
1.0205078e+02	1.7236291e+01
1.0253906e+02	1.7192889e+01
1.0302734e+02	1.5082184e+01
1.0351562e+02	2.0646810e+01
1.0400391e+02	1.4709959e+01
1.0449219e+02	1.6990304e+01
1.0498047e+02	1.7470896e+01
1.0546875e+02	1.2852617e+01
1.0595703e+02	1.7978325e+01
1.0644531e+02	1.6547631e+01
1.0693359e+02	1.5144179e+01
1.0742188e+02	2.0543197e+01
1.0791016e+02	1.8647037e+01
1.0839844e+02	1.7384061e+01
1.0888672e+02	1.6308583e+01
1.0937500e+02	1.7411830e+01
1.0986328e+02	1.5075504e+01
1.1035156e+02	1.9254350e+01
1.1083984e+02	1.6619555e+01
1.1132812e+02	1.6796736e+01
1.1181641e+02	1.3221640e+01
1.1230469e+02	1.9852876e+01
1.1279297e+02	1.8615687e+01
1.1328125e+02	2.1267754e+01
1.1376953e+02	1.6028602e+01
1.1425781e+02	2.1712284e+01
1.1474609e+02	1.6227494e+01
1.1523438e+02	1.8070576e+01
1.1572266e+02	1.8562961e+01
1.1621094e+02	1.6657112e+01
1.1669922e+02	1.6835867e+01
1.1718750e+02	1.6255657e+01
1.1767578e+02	2.0946930e+01
1.1816406e+02	1.4152224e+01
1.1865234e+02	1.6270360e+01
1.1914062e+02	1.4440787e+01
1.1962891e+02	1.7055813e+01
1.2011719e+02	1.4654000e+01
1.2060547e+02	1.9869269e+01
1.2109375e+02	1.5075431e+01
1.2158203e+02	1.3949529e+01
1.2207031e+02	2.0806557e+01
1.2255859e+02	1.7985283e+01
1.2304688e+02	1.9277799e+01
1.2353516e+02	1.5619374e+01
1.2402344e+02	1.7916775e+01
1.2451172e+02	1.6368070e+01
