# Supplementary material for: Increased Crystal Field Drives Intermediate Coupling and Minimizes Decoherence in Tetravalent Praseodymium Qubits
Source: J Am Chem Soc. 2023 Aug 1;145(32):17603–12. doi: 10.1021/jacs.3c02820 (PMC10436280; doi:10.1021/jacs.3c02820)
Supplement: Supplementary file 16 — ja3c02820_si_016.txt [file ja3c02820_si_016.txt]

0.0000000e+00	2.6220146e+03
4.8828125e-01	1.2261692e+02
9.7656250e-01	5.4098009e+01
1.4648438e+00	1.6964637e+01
1.9531250e+00	1.0882191e+01
2.4414062e+00	2.5633764e+01
2.9296875e+00	4.5759570e+01
3.4179688e+00	5.9636595e+01
3.9062500e+00	8.1445703e+01
4.3945312e+00	1.0823743e+02
4.8828125e+00	1.4517589e+02
5.3710938e+00	1.9979554e+02
5.8593750e+00	2.9117732e+02
6.3476562e+00	2.7489933e+02
6.8359375e+00	2.3653246e+02
7.3242188e+00	1.6027054e+02
7.8125000e+00	1.4187854e+02
8.3007812e+00	1.6980815e+02
8.7890625e+00	1.4397328e+02
9.2773438e+00	9.0921357e+01
9.7656250e+00	1.1016895e+02
1.0253906e+01	1.2478514e+02
1.0742188e+01	1.0519148e+02
1.1230469e+01	6.3322425e+01
1.1718750e+01	7.5442113e+01
1.2207031e+01	9.9673530e+01
1.2695312e+01	9.5036688e+01
1.3183594e+01	6.5994510e+01
1.3671875e+01	4.8945721e+01
1.4160156e+01	6.2508935e+01
1.4648438e+01	7.9571186e+01
1.5136719e+01	7.6969905e+01
1.5625000e+01	4.7314700e+01
1.6113281e+01	2.9139456e+01
1.6601562e+01	5.5746478e+01
1.7089844e+01	7.0482685e+01
1.7578125e+01	5.7001284e+01
1.8066406e+01	3.3098949e+01
1.8554688e+01	3.0088815e+01
1.9042969e+01	5.3442310e+01
1.9531250e+01	6.6123176e+01
2.0019531e+01	4.0412395e+01
2.0507812e+01	2.4354388e+01
2.0996094e+01	2.8516465e+01
2.1484375e+01	4.8876654e+01
2.1972656e+01	4.9603403e+01
2.2460938e+01	3.5335884e+01
2.2949219e+01	2.2795190e+01
2.3437500e+01	2.7411022e+01
2.3925781e+01	3.8986308e+01
2.4414062e+01	3.8794636e+01
2.4902344e+01	3.1310414e+01
2.5390625e+01	2.4372179e+01
2.5878906e+01	3.5735451e+01
2.6367188e+01	3.7637311e+01
2.6855469e+01	3.3072536e+01
2.7343750e+01	2.5120328e+01
2.7832031e+01	2.6097858e+01
2.8320312e+01	2.9959227e+01
2.8808594e+01	2.7921095e+01
2.9296875e+01	2.7792229e+01
2.9785156e+01	2.6012658e+01
3.0273438e+01	2.3821938e+01
3.0761719e+01	2.7420564e+01
3.1250000e+01	2.6236694e+01
3.1738281e+01	2.4342206e+01
3.2226562e+01	1.9175112e+01
3.2714844e+01	2.1477940e+01
3.3203125e+01	2.3900092e+01
3.3691406e+01	2.3346609e+01
3.4179688e+01	2.3044110e+01
3.4667969e+01	1.9664401e+01
3.5156250e+01	2.0108177e+01
3.5644531e+01	2.3729797e+01
3.6132812e+01	2.0187316e+01
3.6621094e+01	2.0197747e+01
3.7109375e+01	1.8822515e+01
3.7597656e+01	1.7226878e+01
3.8085938e+01	2.0152856e+01
3.8574219e+01	1.3688929e+01
3.9062500e+01	1.8597729e+01
3.9550781e+01	1.7796022e+01
4.0039062e+01	1.5262508e+01
4.0527344e+01	2.1238345e+01
4.1015625e+01	1.7070853e+01
4.1503906e+01	1.9709096e+01
4.1992188e+01	1.5111093e+01
4.2480469e+01	1.2215545e+01
4.2968750e+01	1.5336374e+01
4.3457031e+01	1.4502719e+01
4.3945312e+01	1.3720811e+01
4.4433594e+01	1.2293772e+01
4.4921875e+01	1.4960164e+01
4.5410156e+01	1.3659989e+01
4.5898438e+01	1.0059280e+01
4.6386719e+01	1.1533806e+01
4.6875000e+01	1.6483002e+01
4.7363281e+01	1.5024467e+01
4.7851562e+01	1.5239672e+01
4.8339844e+01	1.9987120e+01
4.8828125e+01	1.2223423e+01
4.9316406e+01	1.5237571e+01
4.9804688e+01	1.7106852e+01
5.0292969e+01	1.8758056e+01
5.0781250e+01	1.7692526e+01
5.1269531e+01	1.6829631e+01
5.1757812e+01	1.6441826e+01
5.2246094e+01	1.4592739e+01
5.2734375e+01	1.2750937e+01
5.3222656e+01	1.8886900e+01
5.3710938e+01	1.8478647e+01
5.4199219e+01	1.3759502e+01
5.4687500e+01	1.5471318e+01
5.5175781e+01	1.5643812e+01
5.5664062e+01	1.5168061e+01
5.6152344e+01	1.2503105e+01
5.6640625e+01	1.4600779e+01
5.7128906e+01	1.0050332e+01
5.7617188e+01	1.4379635e+01
5.8105469e+01	1.8693431e+01
5.8593750e+01	1.6915106e+01
5.9082031e+01	1.9211978e+01
5.9570312e+01	1.5541644e+01
6.0058594e+01	1.3974165e+01
6.0546875e+01	1.2935655e+01
6.1035156e+01	1.1772627e+01
6.1523438e+01	1.3107718e+01
6.2011719e+01	1.4073872e+01
6.2500000e+01	1.1501505e+01
6.2988281e+01	1.1636301e+01
6.3476562e+01	1.7625208e+01
6.3964844e+01	1.1390088e+01
6.4453125e+01	1.5138446e+01
6.4941406e+01	1.1168264e+01
6.5429688e+01	1.5289687e+01
6.5917969e+01	1.5251982e+01
6.6406250e+01	1.5217547e+01
6.6894531e+01	1.0661888e+01
6.7382812e+01	1.6063611e+01
6.7871094e+01	1.1590248e+01
6.8359375e+01	9.5809667e+00
6.8847656e+01	1.6804046e+01
6.9335938e+01	1.1976588e+01
6.9824219e+01	1.2074188e+01
7.0312500e+01	1.0185827e+01
7.0800781e+01	1.3360020e+01
7.1289062e+01	1.3450857e+01
7.1777344e+01	1.5650591e+01
7.2265625e+01	1.0240313e+01
7.2753906e+01	1.2044777e+01
7.3242188e+01	1.4874791e+01
7.3730469e+01	1.2749736e+01
7.4218750e+01	1.3886649e+01
7.4707031e+01	1.2911256e+01
7.5195312e+01	1.4127980e+01
7.5683594e+01	1.3780077e+01
7.6171875e+01	1.0421162e+01
7.6660156e+01	7.9053072e+00
7.7148438e+01	8.5604212e+00
7.7636719e+01	1.2646443e+01
7.8125000e+01	1.1652177e+01
7.8613281e+01	1.0600024e+01
7.9101562e+01	1.4945210e+01
7.9589844e+01	1.3295027e+01
8.0078125e+01	8.8836213e+00
8.0566406e+01	1.3969248e+01
8.1054688e+01	9.5799902e+00
8.1542969e+01	1.0097899e+01
8.2031250e+01	9.6113160e+00
8.2519531e+01	1.0945376e+01
8.3007812e+01	1.1266291e+01
8.3496094e+01	1.2354216e+01
8.3984375e+01	1.1671454e+01
8.4472656e+01	1.1998302e+01
8.4960938e+01	8.1429856e+00
8.5449219e+01	8.9446169e+00
8.5937500e+01	1.0885039e+01
8.6425781e+01	9.9507641e+00
8.6914062e+01	1.0541925e+01
8.7402344e+01	1.5473752e+01
8.7890625e+01	1.2064178e+01
8.8378906e+01	1.2508974e+01
8.8867188e+01	1.2594309e+01
8.9355469e+01	8.1947905e+00
8.9843750e+01	1.1744832e+01
9.0332031e+01	1.6239686e+01
9.0820312e+01	1.3538607e+01
9.1308594e+01	1.1213851e+01
9.1796875e+01	9.0775591e+00
9.2285156e+01	1.2108911e+01
9.2773438e+01	1.2378201e+01
9.3261719e+01	1.1018683e+01
9.3750000e+01	8.0418314e+00
9.4238281e+01	1.0977054e+01
9.4726562e+01	1.2758963e+01
9.5214844e+01	7.8850156e+00
9.5703125e+01	9.7573890e+00
9.6191406e+01	1.2208362e+01
9.6679688e+01	9.7493395e+00
9.7167969e+01	1.1816159e+01
9.7656250e+01	1.0832913e+01
9.8144531e+01	1.1570166e+01
9.8632812e+01	6.5282726e+00
9.9121094e+01	1.0491803e+01
9.9609375e+01	1.4248551e+01
1.0009766e+02	1.4435809e+01
1.0058594e+02	1.3400485e+01
1.0107422e+02	8.1844404e+00
1.0156250e+02	1.5115323e+01
1.0205078e+02	1.0907832e+01
1.0253906e+02	6.7086798e+00
1.0302734e+02	9.6500434e+00
1.0351562e+02	1.0050279e+01
1.0400391e+02	9.1736507e+00
1.0449219e+02	8.0768159e+00
1.0498047e+02	1.1586000e+01
1.0546875e+02	8.4179107e+00
1.0595703e+02	1.0389369e+01
1.0644531e+02	1.4959375e+01
1.0693359e+02	1.2562612e+01
1.0742188e+02	1.1551632e+01
1.0791016e+02	1.1215341e+01
1.0839844e+02	9.9184800e+00
1.0888672e+02	1.0501676e+01
1.0937500e+02	7.2283590e+00
1.0986328e+02	7.7124061e+00
1.1035156e+02	1.3216352e+01
1.1083984e+02	9.9455533e+00
1.1132812e+02	9.7774453e+00
1.1181641e+02	9.7047513e+00
1.1230469e+02	1.0086083e+01
1.1279297e+02	1.1300435e+01
1.1328125e+02	1.0294598e+01
1.1376953e+02	1.3668421e+01
1.1425781e+02	1.0066281e+01
1.1474609e+02	9.9483977e+00
1.1523438e+02	8.9531018e+00
1.1572266e+02	1.0718804e+01
1.1621094e+02	7.5358526e+00
1.1669922e+02	5.2282755e+00
1.1718750e+02	8.3863299e+00
1.1767578e+02	8.7812119e+00
1.1816406e+02	1.1570755e+01
1.1865234e+02	9.5893602e+00
1.1914062e+02	1.1566415e+01
1.1962891e+02	8.3436277e+00
1.2011719e+02	1.2286291e+01
1.2060547e+02	1.2357619e+01
1.2109375e+02	1.1815760e+01
1.2158203e+02	9.4419910e+00
1.2207031e+02	1.0940306e+01
1.2255859e+02	9.3199552e+00
1.2304688e+02	1.0769143e+01
1.2353516e+02	1.3834041e+01
1.2402344e+02	1.0455884e+01
1.2451172e+02	1.0797634e+01
